# Supplementary material for: Cancer-associated fibroblast-derived fibulin-5 promotes epithelial–mesenchymal transition in diffuse-type gastric cancer via cAMP response element-binding protein pathway, showing poor prognosis
Source: Exp Mol Med. 2025 May 14;57(5):1106–19. doi: 10.1038/s12276-025-01447-8 (PMC12130531; doi:10.1038/s12276-025-01447-8)
Supplement: Supplementary file 2 — Supplementary Table 1. [file 12276_2025_1447_MOESM2_ESM.xlsx]

## Sheet: node
NAME	TYPE	ID	DATABASE	nodenum
CAMKK1	protein	Q8N5S9	UNIPROT	1
CAMKK2	protein	Q96RR4	UNIPROT	2
AMPK	complex	SIGNOR-C15	SIGNOR	3
TICAM1	protein	Q8IUC6	UNIPROT	4
RIPK3	protein	Q9Y572	UNIPROT	5
ULK1/Atg13/Fip200	complex	SIGNOR-C100	SIGNOR	6
PARD6A	protein	Q9NPB6	UNIPROT	7
SMURF1	protein	Q9HCE7	UNIPROT	8
SMARCA4	protein	P51532	UNIPROT	9
PRKCD	protein	Q05655	UNIPROT	10
PDPK1	protein	O15530	UNIPROT	11
BAMBI	protein	Q13145	UNIPROT	12
YAP1	protein	P46937	UNIPROT	13
KRAS	protein	P01116	UNIPROT	14
PRKCI	protein	P41743	UNIPROT	15
CDC7	protein	O00311	UNIPROT	16
SRC	protein	P12931	UNIPROT	17
POU2AF1	protein	Q16633	UNIPROT	18
BTK	protein	Q06187	UNIPROT	19
SYK	protein	P43405	UNIPROT	20
IL21R	protein	Q9HBE5	UNIPROT	21
GCG	protein	P01275	UNIPROT	22
CALM1	protein	P62158	UNIPROT	23
LYN	protein	P07948	UNIPROT	24
BBC3	protein	Q9BXH1	UNIPROT	25
PRKCA	protein	P17252	UNIPROT	26
PSENEN	protein	Q9NZ42	UNIPROT	27
USP9X	protein	Q93008	UNIPROT	28
CDK5	protein	Q00535	UNIPROT	29
CDK2	protein	P24941	UNIPROT	30
PTPN6	protein	P29350	UNIPROT	31
IL1R1	protein	P14778	UNIPROT	32
LATS2	protein	Q9NRM7	UNIPROT	33
SIRT1	protein	Q96EB6	UNIPROT	34
AMER1	protein	Q5JTC6	UNIPROT	35
NOS1	protein	P29475	UNIPROT	36
MAX	protein	P61244	UNIPROT	37
BCL9	protein	O00512	UNIPROT	38
CD70	protein	P32970	UNIPROT	39
TRAF2	protein	Q12933	UNIPROT	40
DAPK1	protein	P53355	UNIPROT	41
BRSK1	protein	Q8TDC3	UNIPROT	42
MAPKAPK5	protein	Q8IW41	UNIPROT	43
BMP7	protein	P18075	UNIPROT	44
CTNNB1	protein	P35222	UNIPROT	45
GRK3	protein	P35626	UNIPROT	46
DAPK3	protein	O43293	UNIPROT	47
STK17A	protein	Q9UEE5	UNIPROT	48
TLR4	protein	O00206	UNIPROT	49
PRKCE	protein	Q02156	UNIPROT	50
PRKG1	protein	Q13976	UNIPROT	51
SOCS1	protein	O15524	UNIPROT	52
TCF3	protein	P15923	UNIPROT	53
MAP4K5	protein	Q9Y4K4	UNIPROT	54
UHMK1	protein	Q8TAS1	UNIPROT	55
CSNK2A1	protein	P68400	UNIPROT	56
CSNK1D	protein	P48730	UNIPROT	57
NOTCH2	protein	Q04721	UNIPROT	58
IFNB1	protein	P01574	UNIPROT	59
GNAT1	protein	P11488	UNIPROT	60
NOTCH1	protein	P46531	UNIPROT	61
ZNF521	protein	Q96K83	UNIPROT	62
MAP3K10	protein	Q02779	UNIPROT	63
PRKCB	protein	P05771	UNIPROT	64
PTPRB	protein	P23467	UNIPROT	65
GSK3B	protein	P49841	UNIPROT	66
AC1NUST0	smallmolecule	CID:5460104	PUBCHEM	67
GAS6	protein	Q14393	UNIPROT	68
CSNK1G1	protein	Q9HCP0	UNIPROT	69
ALK	protein	Q9UM73	UNIPROT	70
KIF7	protein	Q2M1P5	UNIPROT	71
PRKACA	protein	P17612	UNIPROT	72
CAMK2B	protein	Q13554	UNIPROT	73
PLAU	protein	P00749	UNIPROT	74
MAPK8	protein	P45983	UNIPROT	75
IL2	protein	P60568	UNIPROT	76
BDNF	protein	P23560	UNIPROT	77
MAPK14	protein	Q16539	UNIPROT	78
TAB1	protein	Q15750	UNIPROT	79
NAIP	protein	Q13075	UNIPROT	80
MAPK3	protein	P27361	UNIPROT	81
PRKAA2	protein	P54646	UNIPROT	82
MAP3K5	protein	Q99683	UNIPROT	83
FGF2	protein	P09038	UNIPROT	84
PRKDC	protein	P78527	UNIPROT	85
IRAK4	protein	Q9NWZ3	UNIPROT	86
PTPRF	protein	P10586	UNIPROT	87
BAD	protein	Q92934	UNIPROT	88
CAMK2A	protein	Q9UQM7	UNIPROT	89
MSX1	protein	P28360	UNIPROT	90
TRIM28	protein	Q13263	UNIPROT	91
MDFI	protein	Q99750	UNIPROT	92
NLK	protein	Q9UBE8	UNIPROT	93
AKT1	protein	P31749	UNIPROT	94
PPP2R5B	protein	Q15173	UNIPROT	95
CSF2	protein	P04141	UNIPROT	96
WNT9A	protein	O14904	UNIPROT	97
JAK2	protein	O60674	UNIPROT	98
ERK1/2	proteinfamily	SIGNOR-PF1	SIGNOR	99
FBXW11	protein	Q9UKB1	UNIPROT	100
AURKB	protein	Q96GD4	UNIPROT	101
PAK1	protein	Q13153	UNIPROT	102
WNT9B	protein	O14905	UNIPROT	103
CASP3	protein	P42574	UNIPROT	104
RBPJ	protein	Q06330	UNIPROT	105
ATM	protein	Q13315	UNIPROT	106
PIM1	protein	P11309	UNIPROT	107
UBE2I	protein	P63279	UNIPROT	108
FGF4	protein	P08620	UNIPROT	109
FGF6	protein	P10767	UNIPROT	110
YWHAQ	protein	P27348	UNIPROT	111
GSK3A	protein	P49840	UNIPROT	112
MAPK1	protein	P28482	UNIPROT	113
BNIP3	protein	Q12983	UNIPROT	114
MAPK12	protein	P53778	UNIPROT	115
PPP2CB	protein	P62714	UNIPROT	116
IKBKB	protein	O14920	UNIPROT	117
TAOK1	protein	Q7L7X3	UNIPROT	118
TGFBR2	protein	P37173	UNIPROT	119
CORT	protein	O00230	UNIPROT	120
MAP3K4	protein	Q9Y6R4	UNIPROT	121
PNCK	protein	Q6P2M8	UNIPROT	122
CSNK1A1	protein	P48729	UNIPROT	123
PTPRA	protein	P18433	UNIPROT	124
LTK	protein	P29376	UNIPROT	125
EPHB2	protein	P29323	UNIPROT	126
p38	proteinfamily	SIGNOR-PF16	SIGNOR	127
NTRK2	protein	Q16620	UNIPROT	128
NXPH1	protein	P58417	UNIPROT	129
NTRK1	protein	P04629	UNIPROT	130
ARTN	protein	Q5T4W7	UNIPROT	131
JNK	proteinfamily	SIGNOR-PF15	SIGNOR	132
SLIT2	protein	O94813	UNIPROT	133
PTGER3	protein	P43115	UNIPROT	134
SMAD6	protein	O43541	UNIPROT	135
TAOK2	protein	Q9UL54	UNIPROT	136
SMAD7	protein	O15105	UNIPROT	137
DYRK1A	protein	Q13627	UNIPROT	138
SH3RF1	protein	Q7Z6J0	UNIPROT	139
PPM1D	protein	O15297	UNIPROT	140
ZFYVE9	protein	O95405	UNIPROT	141
MAP2K6	protein	P52564	UNIPROT	142
AFF4	protein	Q9UHB7	UNIPROT	143
RPS6KA5	protein	O75582	UNIPROT	144
CDH15	protein	P55291	UNIPROT	145
PPP2CA	protein	P67775	UNIPROT	146
RARA	protein	P10276	UNIPROT	147
ROCK2	protein	O75116	UNIPROT	148
AKT2	protein	P31751	UNIPROT	149
MAP3K7	protein	O43318	UNIPROT	150
SMARCAD1	protein	Q9H4L7	UNIPROT	151
AXIN1	protein	O15169	UNIPROT	152
NTRK3	protein	Q16288	UNIPROT	153
MLN	protein	P12872	UNIPROT	154
SEMA7A	protein	O75326	UNIPROT	155
BMPR2	protein	Q13873	UNIPROT	156
DTX1	protein	Q86Y01	UNIPROT	157
NOG	protein	Q13253	UNIPROT	158
CLCF1	protein	Q9UBD9	UNIPROT	159
CNTF	protein	P26441	UNIPROT	160
SMO	protein	Q99835	UNIPROT	161
HMGB2	protein	P26583	UNIPROT	162
ABL1	protein	P00519	UNIPROT	163
CDK12	protein	Q9NYV4	UNIPROT	164
SMAD3/SMAD4	complex	SIGNOR-C9	SIGNOR	165
CDC14B	protein	O60729	UNIPROT	166
PSPN	protein	O60542	UNIPROT	167
RPS6KA3	protein	P51812	UNIPROT	168
RPS6KA1	protein	Q15418	UNIPROT	169
AAK1	protein	Q2M2I8	UNIPROT	170
PRKD1	protein	Q15139	UNIPROT	171
RET	protein	P07949	UNIPROT	172
CDK4	protein	P11802	UNIPROT	173
CBP/p300	complex	SIGNOR-C6	SIGNOR	174
EP300	protein	Q09472	UNIPROT	175
IFNGR2/INFGR1	complex	SIGNOR-C142	SIGNOR	176
MAP2K4	protein	P45985	UNIPROT	177
CDK1	protein	P06493	UNIPROT	178
CNTN6	protein	Q9UQ52	UNIPROT	179
CDK5/CDK5R1	complex	SIGNOR-C144	SIGNOR	180
F2	protein	P00734	UNIPROT	181
IL6	protein	P05231	UNIPROT	182
IL6R	protein	P08887	UNIPROT	183
WWP1	protein	Q9H0M0	UNIPROT	184
RAD50	protein	Q92878	UNIPROT	185
PRKAA1	protein	Q13131	UNIPROT	186
VAV1	protein	P15498	UNIPROT	187
CARM1	protein	Q86X55	UNIPROT	188
APAF1	protein	O14727	UNIPROT	189
IKBKE	protein	Q14164	UNIPROT	190
TRIM33	protein	Q9UPN9	UNIPROT	191
RAPGEF6	protein	Q8TEU7	UNIPROT	192
HOXD9	protein	P28356	UNIPROT	193
CASP9	protein	P55211	UNIPROT	194
CYCS	protein	P99999	UNIPROT	195
JAK1	protein	P23458	UNIPROT	196
PIAS4	protein	Q8N2W9	UNIPROT	197
CREB1	protein	P16220	UNIPROT	198
ADCYAP1	protein	P18509	UNIPROT	199
SMAD1	protein	Q15797	UNIPROT	200
BIRC5	protein	O15392	UNIPROT	201
SH2B2	protein	O14492	UNIPROT	202
CDKN1B	protein	P46527	UNIPROT	203
LFNG	protein	Q8NES3	UNIPROT	204
BMP15	protein	O95972	UNIPROT	205
PTPN5	protein	P54829	UNIPROT	206
ILK	protein	Q13418	UNIPROT	207
14-3-3	proteinfamily	SIGNOR-PF7	SIGNOR	208
MTOR	protein	P42345	UNIPROT	209
PTPRJ	protein	Q12913	UNIPROT	210
BMPR1A/1B/2	complex	SIGNOR-C29	SIGNOR	211
NCOR2	protein	Q9Y618	UNIPROT	212
PKN1	protein	Q16512	UNIPROT	213
CDK5R1	protein	Q15078	UNIPROT	214
CyclinB/CDK1	complex	SIGNOR-C17	SIGNOR	215
GRK2	protein	P25098	UNIPROT	216
SKI	protein	P12755	UNIPROT	217
TNFRSF6B	protein	O95407	UNIPROT	218
DPF2	protein	Q92785	UNIPROT	219
RNF111	protein	Q6ZNA4	UNIPROT	220
MAP2K1	protein	Q02750	UNIPROT	221
FGFR1	protein	P11362	UNIPROT	222
ROCK1	protein	Q13464	UNIPROT	223
AURKA	protein	O14965	UNIPROT	224
TSLP	protein	Q969D9	UNIPROT	225
PTPN9	protein	P43378	UNIPROT	226
TGFBR1	protein	P36897	UNIPROT	227
PLK3	protein	Q9H4B4	UNIPROT	228
MTMR3	protein	Q13615	UNIPROT	229
ESR1	protein	P03372	UNIPROT	230
CDKN2A	protein	P42771	UNIPROT	231
BCL2L1	protein	Q07817	UNIPROT	232
CDKN1A	protein	P38936	UNIPROT	233
CARD8	protein	Q9Y2G2	UNIPROT	234
LCK	protein	P06239	UNIPROT	235
PLK1	protein	P53350	UNIPROT	236
PTK6	protein	Q13882	UNIPROT	237
SMURF2	protein	Q9HAU4	UNIPROT	238
PIN1	protein	Q13526	UNIPROT	239
NR2F2	protein	P24468	UNIPROT	240
EGFR	protein	P00533	UNIPROT	241
ROBO	proteinfamily	SIGNOR-PF14	SIGNOR	242
PBK	protein	Q96KB5	UNIPROT	243
PIAS3	protein	Q9Y6X2	UNIPROT	244
ACVR1	protein	Q04771	UNIPROT	245
RUNX2	protein	Q13950	UNIPROT	246
DLL4	protein	Q9NR61	UNIPROT	247
IFNG	protein	P01579	UNIPROT	248
SKP2	protein	Q13309	UNIPROT	249
PML	protein	P29590	UNIPROT	250
WWTR1	protein	Q9GZV5	UNIPROT	251
KAT2B	protein	Q92831	UNIPROT	252
PAK2	protein	Q13177	UNIPROT	253
ULK1	protein	O75385	UNIPROT	254
SMAD5	protein	Q99717	UNIPROT	255
PPP2R1A	protein	P30153	UNIPROT	256
UCHL5	protein	Q9Y5K5	UNIPROT	257
CSNK1A1L	protein	Q8N752	UNIPROT	258
NCK1	protein	P16333	UNIPROT	259
IRF9	protein	Q00978	UNIPROT	260
EYA1	protein	Q99502	UNIPROT	261
NSD2	protein	O96028	UNIPROT	262
PTPN11	protein	Q06124	UNIPROT	263
NTS	protein	P30990	UNIPROT	264
PPM1A	protein	P35813	UNIPROT	265
FASLG	protein	P48023	UNIPROT	266
LIMK1	protein	P53667	UNIPROT	267
IKBKG	protein	Q9Y6K9	UNIPROT	268
UBE2N	protein	P61088	UNIPROT	269
NFKB1	protein	P19838	UNIPROT	270
RB1	protein	P06400	UNIPROT	271
ZNRF3	protein	Q9ULT6	UNIPROT	272
RAF1	protein	P04049	UNIPROT	273
MAPKAPK2	protein	P49137	UNIPROT	274
NGF	protein	P01138	UNIPROT	275
STUB1	protein	Q9UNE7	UNIPROT	276
SP1	protein	P08047	UNIPROT	277
IL31	protein	Q6EBC2	UNIPROT	278
REN	protein	P00797	UNIPROT	279
CHEK1	protein	O14757	UNIPROT	280
NUMB	protein	P49757	UNIPROT	281
LRRK2	protein	Q5S007	UNIPROT	282
CDC42BPA	protein	Q5VT25	UNIPROT	283
CDK7	protein	P50613	UNIPROT	284
GTF2I	protein	P78347	UNIPROT	285
PROK1	protein	P58294	UNIPROT	286
RFNG	protein	Q9Y644	UNIPROT	287
SCF-SKP2	complex	SIGNOR-C136	SIGNOR	288
TBK1	protein	Q9UHD2	UNIPROT	289
IL4	protein	P05112	UNIPROT	290
ARHGEF7	protein	Q14155	UNIPROT	291
TRADD	protein	Q15628	UNIPROT	292
TUBB	protein	P07437	UNIPROT	293
PRRX1	protein	P54821	UNIPROT	294
WNT5B	protein	Q9H1J7	UNIPROT	295
GNAI1	protein	P63096	UNIPROT	296
MAPK11	protein	Q15759	UNIPROT	297
CDK6/CCND1	complex	SIGNOR-C143	SIGNOR	298
STAT2	protein	P52630	UNIPROT	299
MAPK9	protein	P45984	UNIPROT	300
inositol 1,4,5-trisphosphate	smallmolecule	CID:439456	PUBCHEM	301
XIAP	protein	P98170	UNIPROT	302
MAP3K1	protein	Q13233	UNIPROT	303
IKK-complex	complex	SIGNOR-C14	SIGNOR	304
IHH	protein	Q14623	UNIPROT	305
SHH	protein	Q15465	UNIPROT	306
EAF1	protein	Q96JC9	UNIPROT	307
PIK3C3	protein	Q8NEB9	UNIPROT	308
SHC1	protein	P29353	UNIPROT	309
RAG1	protein	P15918	UNIPROT	310
RAG2	protein	P55895	UNIPROT	311
NFKBIA	protein	P25963	UNIPROT	312
HHIP	protein	Q96QV1	UNIPROT	313
LPAR3	protein	Q9UBY5	UNIPROT	314
POGLUT1	protein	Q8NBL1	UNIPROT	315
EGF	protein	P01133	UNIPROT	316
ID1	protein	P41134	UNIPROT	317
HRAS	protein	P01112	UNIPROT	318
GSK3B/Axin/APC	complex	SIGNOR-C110	SIGNOR	319
SIK1	protein	P57059	UNIPROT	320
DVL1	protein	O14640	UNIPROT	321
DVL2	protein	O14641	UNIPROT	322
LRP5	protein	O75197	UNIPROT	323
GTF2B	protein	Q00403	UNIPROT	324
DLL1	protein	O00548	UNIPROT	325
LRP6	protein	O75581	UNIPROT	326
APC2	protein	O95996	UNIPROT	327
IGF1	protein	P05019	UNIPROT	328
FGF1	protein	P05230	UNIPROT	329
MDM2	protein	Q00987	UNIPROT	330
CTDSP1	protein	Q9GZU7	UNIPROT	331
GNAS	protein	P63092	UNIPROT	332
FRAT1	protein	Q92837	UNIPROT	333
LTA	protein	P01374	UNIPROT	334
EDN3	protein	P14138	UNIPROT	335
CD28	protein	P10747	UNIPROT	336
CSK	protein	P41240	UNIPROT	337
CSNK1E	protein	P49674	UNIPROT	338
CyclinE/CDK2	complex	SIGNOR-C16	SIGNOR	339
INSR	protein	P06213	UNIPROT	340
IL7	protein	P13232	UNIPROT	341
AXIN2	protein	Q9Y2T1	UNIPROT	342
ZAP70	protein	P43403	UNIPROT	343
MAPK13	protein	O15264	UNIPROT	344
RBBP8	protein	Q99708	UNIPROT	345
CBL	protein	P22681	UNIPROT	346
DUSP1	protein	P28562	UNIPROT	347
DUSP2	protein	Q05923	UNIPROT	348
DUSP4	protein	Q13115	UNIPROT	349
GOPC	protein	Q9HD26	UNIPROT	350
TP53	protein	P04637	UNIPROT	351
NCBP1	protein	Q09161	UNIPROT	352
NFYC	protein	Q13952	UNIPROT	353
CHEK2	protein	O96017	UNIPROT	354
STK4	protein	Q13043	UNIPROT	355
STK3	protein	Q13188	UNIPROT	356
IL17A	protein	Q16552	UNIPROT	357
LTBP1	protein	Q14766	UNIPROT	358
FYN	protein	P06241	UNIPROT	359
TXK	protein	P42681	UNIPROT	360
STAT1	protein	P42224	UNIPROT	361
IFNA1	protein	P01562	UNIPROT	362
IFNA2	protein	P01563	UNIPROT	363
TLX1	protein	P31314	UNIPROT	364
CRK	protein	P46108	UNIPROT	365
CRKL	protein	P46109	UNIPROT	366
IL23A	protein	Q9NPF7	UNIPROT	367
IL23R	protein	Q5VWK5	UNIPROT	368
MALT1	protein	Q9UDY8	UNIPROT	369
PTPN1	protein	P18031	UNIPROT	370
PPP3CA	protein	Q08209	UNIPROT	371
ULBP2	protein	Q9BZM5	UNIPROT	372
CREB5	protein	Q02930	UNIPROT	373
TNFSF13	protein	O75888	UNIPROT	374
CCL25	protein	O15444	UNIPROT	375
FADD	protein	Q13158	UNIPROT	376
JAK3	protein	P52333	UNIPROT	377
NFIB	protein	O00712	UNIPROT	378
IL21	protein	Q9HBE4	UNIPROT	379
KDR	protein	P35968	UNIPROT	380
BCL10	protein	O95999	UNIPROT	381
MAP4K1	protein	Q92918	UNIPROT	382
RPS6KA4	protein	O75676	UNIPROT	383
NME2	protein	P22392	UNIPROT	384
BRD4	protein	O60885	UNIPROT	385
RXRB	protein	P28702	UNIPROT	386
MAPK7	protein	Q13164	UNIPROT	387
PI4K2A	protein	Q9BTU6	UNIPROT	388
LNX1	protein	Q8TBB1	UNIPROT	389
IGF1R	protein	P08069	UNIPROT	390
MAPK10	protein	P53779	UNIPROT	391
RRAGD	protein	Q9NQL2	UNIPROT	392
CDC25A	protein	P30304	UNIPROT	393
CDK20	protein	Q8IZL9	UNIPROT	394
E2F1	protein	Q01094	UNIPROT	395
E2F2	protein	Q14209	UNIPROT	396
E2F3	protein	O00716	UNIPROT	397
STK24	protein	Q9Y6E0	UNIPROT	398
BCL2	protein	P10415	UNIPROT	399
PAX7	protein	P23759	UNIPROT	400
calcium ion	smallmolecule	CID:271	PUBCHEM	401
PTPN12	protein	Q05209	UNIPROT	402
STAT6	protein	P42226	UNIPROT	403
FBXO32	protein	Q969P5	UNIPROT	404
mTORC1	complex	SIGNOR-C3	SIGNOR	405
BCKDK	protein	O14874	UNIPROT	406
LRRFIP2	protein	Q9Y608	UNIPROT	407
HLA-G	protein	P17693	UNIPROT	408
SNW1	protein	Q13573	UNIPROT	409
SIRT2	protein	Q8IXJ6	UNIPROT	410
WNT5A	protein	P41221	UNIPROT	411
CASP6	protein	P55212	UNIPROT	412
CAMK4	protein	Q16566	UNIPROT	413
ASPSCR1	protein	Q9BZE9	UNIPROT	414
SMAD4	protein	Q13485	UNIPROT	415
HMGB1	protein	P09429	UNIPROT	416
PARD6/SMURF1	complex	SIGNOR-C112	SIGNOR	417
MAP1LC3C	protein	Q9BXW4	UNIPROT	418
RHOA	protein	P61586	UNIPROT	419
DYRK3	protein	O43781	UNIPROT	420
USF1	protein	P22415	UNIPROT	421
CIITA	protein	P33076	UNIPROT	422
IL20	protein	Q9NYY1	UNIPROT	423
WNT3A	protein	P56704	UNIPROT	424
RAC1	protein	P63000	UNIPROT	425
ADCY1	protein	Q08828	UNIPROT	426
WNT1	protein	P04628	UNIPROT	427
WNT7A	protein	O00755	UNIPROT	428
GADD45A	protein	P24522	UNIPROT	429
FZD3	protein	Q9NPG1	UNIPROT	430
DAAM1	protein	Q9Y4D1	UNIPROT	431
AKT	proteinfamily	SIGNOR-PF24	SIGNOR	432
STK11	protein	Q15831	UNIPROT	433
NUAK2	protein	Q9H093	UNIPROT	434
NUAK1	protein	O60285	UNIPROT	435
TRIM27	protein	P14373	UNIPROT	436
PRKCQ	protein	Q04759	UNIPROT	437
WNK1	protein	Q9H4A3	UNIPROT	438
ID2	protein	Q02363	UNIPROT	439
lysophosphatidic acid	smallmolecule	CID:5497152	PUBCHEM	440
MEK1/2	proteinfamily	SIGNOR-PF25	SIGNOR	441
RPS6KB1	protein	P23443	UNIPROT	442
PTPRE	protein	P23469	UNIPROT	443
PTPN2	protein	P17706	UNIPROT	444
PPP1CC	protein	P36873	UNIPROT	445
PPP1CB	protein	P62140	UNIPROT	446
PPP1CA	protein	P62136	UNIPROT	447
NFATC2	protein	Q13469	UNIPROT	448
CREBBP	protein	Q92793	UNIPROT	449
CSRP3	protein	P50461	UNIPROT	450
PPP3CC	protein	P48454	UNIPROT	451
MYOD1	protein	P15172	UNIPROT	452
TCF12	protein	Q99081	UNIPROT	453
ID3	protein	Q02535	UNIPROT	454
APC	protein	P25054	UNIPROT	455
PPP3CB	protein	P16298	UNIPROT	456
HOXA9	protein	P31269	UNIPROT	457
POU4F2	protein	Q12837	UNIPROT	458
HOXD11	protein	P31277	UNIPROT	459
HOXD12	protein	P35452	UNIPROT	460
HOXD13	protein	P35453	UNIPROT	461
C1D	protein	Q13901	UNIPROT	462
POU4F1	protein	Q01851	UNIPROT	463
MSC	protein	O60682	UNIPROT	464
NRP2	protein	O60462	UNIPROT	465
RHEB	protein	Q15382	UNIPROT	466
IRS1	protein	P35568	UNIPROT	467
MAP4K3	protein	Q8IVH8	UNIPROT	468
SGK1	protein	O00141	UNIPROT	469
SIK2	protein	Q9H0K1	UNIPROT	470
mTORC2	complex	SIGNOR-C2	SIGNOR	471
DUSP5	protein	Q16690	UNIPROT	472
RAGAC	complex	SIGNOR-C113	SIGNOR	473
HCFC1	protein	P51610	UNIPROT	474
TCF4	protein	P15884	UNIPROT	475
LAMTOR	complex	SIGNOR-C26	SIGNOR	476
TSC1	protein	Q92574	UNIPROT	477
TSC2	protein	P49815	UNIPROT	478
EIF4EBP1	protein	Q13541	UNIPROT	479
PIK3CB	protein	P42338	UNIPROT	480
PtsIns(3,4,5)P3	smallmolecule	CID:24755492	PUBCHEM	481
STK10	protein	O94804	UNIPROT	482
LIPH	protein	Q8WWY8	UNIPROT	483
FOXH1	protein	O75593	UNIPROT	484
TDGF1	protein	P13385	UNIPROT	485
INS	protein	P01308	UNIPROT	486
PRKCZ	protein	Q05513	UNIPROT	487
HDAC7	protein	Q8WUI4	UNIPROT	488
SFPQ	protein	P23246	UNIPROT	489
GPER1	protein	Q99527	UNIPROT	490
CAMK1G	protein	Q96NX5	UNIPROT	491
ITGA7	protein	Q13683	UNIPROT	492
ITGB1	protein	P05556	UNIPROT	493
FANCM	protein	Q8IYD8	UNIPROT	494
ARID1B	protein	Q8NFD5	UNIPROT	495
ARID2	protein	Q68CP9	UNIPROT	496
ATRX	protein	P46100	UNIPROT	497
EZH2	protein	Q15910	UNIPROT	498
EED	protein	O75530	UNIPROT	499
SUZ12	protein	Q15022	UNIPROT	500
AEBP2	protein	Q6ZN18	UNIPROT	501
RBBP4	protein	Q09028	UNIPROT	502
NONO	protein	Q15233	UNIPROT	503
BIRC2	protein	Q13490	UNIPROT	504
CASP8	protein	Q14790	UNIPROT	505
IL31RA	protein	Q8NI17	UNIPROT	506
RIPK1	protein	Q13546	UNIPROT	507
DIABLO	protein	Q9NR28	UNIPROT	508
IRF4	protein	Q15306	UNIPROT	509
FZD4	protein	Q9ULV1	UNIPROT	510
FZD1	protein	Q9UP38	UNIPROT	511
TNF	protein	P01375	UNIPROT	512
BAK/BAX	complex	SIGNOR-C96	SIGNOR	513
FNTB	protein	P49356	UNIPROT	514
ABL2	protein	P42684	UNIPROT	515
DYNLL1	protein	P63167	UNIPROT	516
DYNLL2	protein	Q96FJ2	UNIPROT	517
ASH2L	protein	Q9UBL3	UNIPROT	518
BTRC	protein	Q9Y297	UNIPROT	519
BCL2L11	protein	O43521	UNIPROT	520
TEK	protein	Q02763	UNIPROT	521
NFKBIE	protein	O00221	UNIPROT	522
PIK3R1	protein	P27986	UNIPROT	523
NEK9	protein	Q8TD19	UNIPROT	524
PAK4	protein	O96013	UNIPROT	525
FGFR4	protein	P22455	UNIPROT	526
SCF-betaTRCP	complex	SIGNOR-C5	SIGNOR	527
ATG5	protein	Q9H1Y0	UNIPROT	528
ERC1	protein	Q8IUD2	UNIPROT	529
CBLB	protein	Q13191	UNIPROT	530
TAF1	protein	P21675	UNIPROT	531
ATR	protein	Q13535	UNIPROT	532
NAE	complex	SIGNOR-C131	SIGNOR	533
TESK1	protein	Q15569	UNIPROT	534
DAXX	protein	Q9UER7	UNIPROT	535
CUL1	protein	Q13616	UNIPROT	536
WNT11	protein	O96014	UNIPROT	537
SLC30A9	protein	Q6PML9	UNIPROT	538
FBXW7	protein	Q969H0	UNIPROT	539
SIX1	protein	Q15475	UNIPROT	540
BIRC3	protein	Q13489	UNIPROT	541
TNKS	protein	O95271	UNIPROT	542
CDK6	protein	Q00534	UNIPROT	543
EPS15	protein	P42566	UNIPROT	544
PASK	protein	Q96RG2	UNIPROT	545
BID	protein	P55957	UNIPROT	546
MAP3K20	protein	Q9NYL2	UNIPROT	547
PPP2R5D	protein	Q14738	UNIPROT	548
CENPX	protein	A8MT69	UNIPROT	549
CSNK1G2	protein	P78368	UNIPROT	550
PIM2	protein	Q9P1W9	UNIPROT	551
PPP2R2B	protein	Q00005	UNIPROT	552
CDKL5	protein	O76039	UNIPROT	553
SCF-FBW7	complex	SIGNOR-C135	SIGNOR	554
FRAT2	protein	O75474	UNIPROT	555
BRSK2	protein	Q8IWQ3	UNIPROT	556
PTPRZ1	protein	P23471	UNIPROT	557
PRKD2	protein	Q9BZL6	UNIPROT	558
MTCP1	protein	P56278	UNIPROT	559
PIK3CG	protein	P48736	UNIPROT	560
TCL1A	protein	P56279	UNIPROT	561
TCL1B	protein	O95988	UNIPROT	562
THEM4	protein	Q5T1C6	UNIPROT	563
PALB2	protein	Q86YC2	UNIPROT	564
WEE1	protein	P30291	UNIPROT	565
MAP2K7	protein	O14733	UNIPROT	566
SRPK1	protein	Q96SB4	UNIPROT	567
PTK2B	protein	Q14289	UNIPROT	568
PIK3AP1	protein	Q6ZUJ8	UNIPROT	569
CRTC2	protein	Q53ET0	UNIPROT	570
MTCH2	protein	Q9Y6C9	UNIPROT	571
KPNA3	protein	O00505	UNIPROT	572
KPNA4	protein	O00629	UNIPROT	573
BRAF	protein	P15056	UNIPROT	574
PAK	proteinfamily	SIGNOR-PF13	SIGNOR	575
LRIG1	protein	Q96JA1	UNIPROT	576
MAML1	protein	Q92585	UNIPROT	577
PJA1	protein	Q8NG27	UNIPROT	578
MAP1LC3B	protein	Q9GZQ8	UNIPROT	579
PDGFRB	protein	P09619	UNIPROT	580
TNFSF4	protein	P23510	UNIPROT	581
THRA	protein	P10827	UNIPROT	582
PPP5C	protein	P53041	UNIPROT	583
SH3BP4	protein	Q9P0V3	UNIPROT	584
USP6	protein	P35125	UNIPROT	585
CAMK2G	protein	Q13555	UNIPROT	586
GAB1	protein	Q13480	UNIPROT	587
TTK	protein	P33981	UNIPROT	588
VRK1	protein	Q99986	UNIPROT	589
GAB2	protein	Q9UQC2	UNIPROT	590
MAP3K8	protein	P41279	UNIPROT	591
MAPK8IP1	protein	Q9UQF2	UNIPROT	592
MAPK8IP3	protein	Q9UPT6	UNIPROT	593
HDAC5	protein	Q9UQL6	UNIPROT	594
PDK1	protein	Q15118	UNIPROT	595
PDK2	protein	Q15119	UNIPROT	596
IL3RA	protein	P26951	UNIPROT	597
CCL1	protein	P22362	UNIPROT	598
PKNOX1	protein	P55347	UNIPROT	599
PTPRR	protein	Q15256	UNIPROT	600
PTPN21	protein	Q16825	UNIPROT	601
PDK3	protein	Q15120	UNIPROT	602
HOXD10	protein	P28358	UNIPROT	603
PHLPP2	protein	Q6ZVD8	UNIPROT	604
DUSP7	protein	Q16829	UNIPROT	605
CDKN3	protein	Q16667	UNIPROT	606
CNKSR1	protein	Q969H4	UNIPROT	607
LPAR6	protein	P43657	UNIPROT	608
PPP2R5C	protein	Q13362	UNIPROT	609
LPAR2	protein	Q9HBW0	UNIPROT	610
SSH2	protein	Q76I76	UNIPROT	611
RPAP2	protein	Q8IXW5	UNIPROT	612
NPPA	protein	P01160	UNIPROT	613
MAST2	protein	Q6P0Q8	UNIPROT	614
MAST3	protein	O60307	UNIPROT	615
SKIL	protein	P12757	UNIPROT	616
HCK	protein	P08631	UNIPROT	617
MAP2K3	protein	P46734	UNIPROT	618
KMT2A	protein	Q03164	UNIPROT	619
PDP1	protein	Q9P0J1	UNIPROT	620
PDP2	protein	Q9P2J9	UNIPROT	621
RELA	protein	Q04206	UNIPROT	622
TSSK4	protein	Q6SA08	UNIPROT	623
HEY1	protein	Q9Y5J3	UNIPROT	624
PCM1	protein	Q15154	UNIPROT	625
EAF2	protein	Q96CJ1	UNIPROT	626
JUN	protein	P05412	UNIPROT	627
SSH1	protein	Q8WYL5	UNIPROT	628
PPM1K	protein	Q8N3J5	UNIPROT	629
DUSP26	protein	Q9BV47	UNIPROT	630
PDXP	protein	Q96GD0	UNIPROT	631
GDF6	protein	Q6KF10	UNIPROT	632
PRKAG1	protein	P54619	UNIPROT	633
ITCH	protein	Q96J02	UNIPROT	634
MAST1	protein	Q9Y2H9	UNIPROT	635
GNAI3	protein	P08754	UNIPROT	636
DDX20	protein	Q9UHI6	UNIPROT	637
CCL2	protein	P13500	UNIPROT	638
OXSR1	protein	O95747	UNIPROT	639
CD274	protein	Q9NZQ7	UNIPROT	640
PRKCH	protein	P24723	UNIPROT	641
APH1A	protein	Q96BI3	UNIPROT	642
APH1B	protein	Q8WW43	UNIPROT	643
NCSTN	protein	Q92542	UNIPROT	644
CD55	protein	P08174	UNIPROT	645
CCK	protein	P06307	UNIPROT	646
GAST	protein	P01350	UNIPROT	647
PTPRH	protein	Q9HD43	UNIPROT	648
SSU72	protein	Q9NP77	UNIPROT	649
USP28	protein	Q96RU2	UNIPROT	650
NBR1	protein	Q14596	UNIPROT	651
MYLK	protein	Q15746	UNIPROT	652
EPGN	protein	Q6UW88	UNIPROT	653
CDC14A	protein	Q9UNH5	UNIPROT	654
DUSP22	protein	Q9NRW4	UNIPROT	655
CTDSP2	protein	O14595	UNIPROT	656
RAD23B	protein	P54727	UNIPROT	657
DDR2	protein	Q16832	UNIPROT	658
FES	protein	P07332	UNIPROT	659
PTPN22	protein	Q9Y2R2	UNIPROT	660
PPP6C	protein	O00743	UNIPROT	661
ADIPOQ	protein	Q15848	UNIPROT	662
CTDSPL	protein	O15194	UNIPROT	663
BCL2L2	protein	Q92843	UNIPROT	664
EEF2K	protein	O00418	UNIPROT	665
Prostaglandin E2	smallmolecule	CID:5280360	PUBCHEM	666
FGFR1OP	protein	O95684	UNIPROT	667
APIP	protein	Q96GX9	UNIPROT	668
OMG	protein	P23515	UNIPROT	669
TNK2	protein	Q07912	UNIPROT	670
GDF11	protein	O95390	UNIPROT	671
CDC73	protein	Q6P1J9	UNIPROT	672
PHLPP1	protein	O60346	UNIPROT	673
PPM1B	protein	O75688	UNIPROT	674
USP7	protein	Q93009	UNIPROT	675
CDK9	protein	P50750	UNIPROT	676
ARHGEF25	protein	Q86VW2	UNIPROT	677
PTP4A3	protein	O75365	UNIPROT	678
PTPRC	protein	P08575	UNIPROT	679
ERBB2	protein	P04626	UNIPROT	680
ITK	protein	Q08881	UNIPROT	681
CTDNEP1	protein	O95476	UNIPROT	682
NFYA	protein	P23511	UNIPROT	683
PLK2	protein	Q9NYY3	UNIPROT	684
NMS	protein	Q5H8A3	UNIPROT	685
ADIPOR2	protein	Q86V24	UNIPROT	686
ARHGEF12	protein	Q9NZN5	UNIPROT	687
IL22RA2	protein	Q969J5	UNIPROT	688
IL22	protein	Q9GZX6	UNIPROT	689
PINK1	protein	Q9BXM7	UNIPROT	690
DAB1	protein	O75553	UNIPROT	691
CSF1	protein	P09603	UNIPROT	692
PTPRD	protein	P23468	UNIPROT	693
LPAR1	protein	Q92633	UNIPROT	694
KMT2D	protein	O14686	UNIPROT	695
ACP1	protein	P24666	UNIPROT	696
MLL2 complex	complex	SIGNOR-C88	SIGNOR	697
UBA3	protein	Q8TBC4	UNIPROT	698
FLNA	protein	P21333	UNIPROT	699
TMED10	protein	P49755	UNIPROT	700
NAE1	protein	Q13564	UNIPROT	701
SET	protein	Q01105	UNIPROT	702
EXTL1	protein	Q92935	UNIPROT	703
CCND1	protein	P24385	UNIPROT	704
HDAC1	protein	Q13547	UNIPROT	705
GNB1	protein	P62873	UNIPROT	706
NTF3	protein	P20783	UNIPROT	707
MAP2K2	protein	P36507	UNIPROT	708
PPP2R2A	protein	P63151	UNIPROT	709
BMP4	protein	P12644	UNIPROT	710
HIPK2	protein	Q9H2X6	UNIPROT	711
RANBP17	protein	Q9H2T7	UNIPROT	712
GUCY1A2-B2	complex	SIGNOR-C137	SIGNOR	713
GUCY1A2-B3	complex	SIGNOR-C138	SIGNOR	714
GUCY1A3-B2	complex	SIGNOR-C139	SIGNOR	715
GUCY1A3-B3	complex	SIGNOR-C140	SIGNOR	716
MLF1	protein	P58340	UNIPROT	717
LIF	protein	P15018	UNIPROT	718
SETBP1	protein	Q9Y6X0	UNIPROT	719
EIF2AK2	protein	P19525	UNIPROT	720
KAT6A	protein	Q92794	UNIPROT	721
SRPK2	protein	P78362	UNIPROT	722
CSNK2B	protein	P67870	UNIPROT	723
PDK4	protein	Q16654	UNIPROT	724
PIAS1	protein	O75925	UNIPROT	725
XAF1	protein	Q6GPH4	UNIPROT	726
FKBP8	protein	Q14318	UNIPROT	727
PHF6	protein	Q8IWS0	UNIPROT	728
MET	protein	P08581	UNIPROT	729
Sphingosine 1-phosphate	smallmolecule	CID:5283560	PUBCHEM	730
CDKN2AIP	protein	Q9NXV6	UNIPROT	731
BRCA1	protein	P38398	UNIPROT	732
ELF4	protein	Q99607	UNIPROT	733
RUNX1	protein	Q01196	UNIPROT	734
MLLT10	protein	P55197	UNIPROT	735
SS18	protein	Q15532	UNIPROT	736
KAT6B	protein	Q8WYB5	UNIPROT	737
IL11	protein	P20809	UNIPROT	738
NCOA1	protein	Q15788	UNIPROT	739
OSM	protein	P13725	UNIPROT	740
EREG	protein	O14944	UNIPROT	741
BIRC7	protein	Q96CA5	UNIPROT	742
TNFSF15	protein	O95150	UNIPROT	743
RIN1	protein	Q13671	UNIPROT	744
CAMK2D	protein	Q13557	UNIPROT	745
CCL21	protein	O00585	UNIPROT	746
CAV1	protein	Q03135	UNIPROT	747
POT1	protein	Q9NUX5	UNIPROT	748
FHIT	protein	P49789	UNIPROT	749
CXCL1	protein	P09341	UNIPROT	750
RPS6KB2	protein	Q9UBS0	UNIPROT	751
ITGB4	protein	P16144	UNIPROT	752
RND1	protein	Q92730	UNIPROT	753
FHL1	protein	Q13642	UNIPROT	754
SUFU	protein	Q9UMX1	UNIPROT	755
FLT1	protein	P17948	UNIPROT	756
PTK2	protein	Q05397	UNIPROT	757
NPFF	protein	O15130	UNIPROT	758
PTPN13	protein	Q12923	UNIPROT	759
hydrogen peroxide	smallmolecule	CID:784	PUBCHEM	760
NEB	protein	P20929	UNIPROT	761
LEP	protein	P41159	UNIPROT	762
MAP3K14	protein	Q99558	UNIPROT	763
BORA	protein	Q6PGQ7	UNIPROT	764
NPY	protein	P01303	UNIPROT	765
EFNA1	protein	P20827	UNIPROT	766
HSP90AA1	protein	P07900	UNIPROT	767
RFX1	protein	P22670	UNIPROT	768
FRS2	protein	Q8WU20	UNIPROT	769
GNA13	protein	Q14344	UNIPROT	770
HHAT	protein	Q5VTY9	UNIPROT	771
RPA2	protein	P15927	UNIPROT	772
CDK11A	protein	Q9UQ88	UNIPROT	773
TOPBP1	protein	Q92547	UNIPROT	774
SMAD2	protein	Q15796	UNIPROT	775
RAC2	protein	P15153	UNIPROT	776
RAD18	protein	Q9NS91	UNIPROT	777
HIST1H2AG	protein	P0C0S8	UNIPROT	778
PE(28:1)	smallmolecule	CID:57339246	PUBCHEM	779
ANGPT2	protein	O15123	UNIPROT	780
MAPK8IP2	protein	Q13387	UNIPROT	781
ACVR2A	protein	P27037	UNIPROT	782
EIF3I	protein	Q13347	UNIPROT	783
IL1B	protein	P01584	UNIPROT	784
CXCL8	protein	P10145	UNIPROT	785
PAK3	protein	O75914	UNIPROT	786
TIAM1	protein	Q13009	UNIPROT	787
RNF8	protein	O76064	UNIPROT	788
SKP1	protein	P63208	UNIPROT	789
ERCC2	protein	P18074	UNIPROT	790
NR1I3	protein	Q14994	UNIPROT	791
SMARCA2	protein	P51531	UNIPROT	792
STK39	protein	Q9UEW8	UNIPROT	793
MAP2K5	protein	Q13163	UNIPROT	794
NOTCH3	protein	Q9UM47	UNIPROT	795
MAVS	protein	Q7Z434	UNIPROT	796
INCENP	protein	Q9NQS7	UNIPROT	797
APOB	protein	P04114	UNIPROT	798
BAX	protein	Q07812	UNIPROT	799
PROK2	protein	Q9HC23	UNIPROT	800
GUANOSINE TRIPHOSPHATE	smallmolecule	CID:6830	PUBCHEM	801
TSHB	protein	P01222	UNIPROT	802
DKK1	protein	O94907	UNIPROT	803
RXRA	protein	P19793	UNIPROT	804
CHUK	protein	O15111	UNIPROT	805
PCSK7	protein	Q16549	UNIPROT	806
MAPK15	protein	Q8TD08	UNIPROT	807
UBE2A	protein	P49459	UNIPROT	808
SEMA4D	protein	Q92854	UNIPROT	809
CARD11	protein	Q9BXL7	UNIPROT	810
MAML3	protein	Q96JK9	UNIPROT	811
NOTCH4	protein	Q99466	UNIPROT	812
AGPAT3	protein	Q9NRZ7	UNIPROT	813
FGR	protein	P09769	UNIPROT	814
REL	protein	Q04864	UNIPROT	815
SRGAP3	protein	O43295	UNIPROT	816
IFNL1	protein	Q8IU54	UNIPROT	817
IFNL2	protein	Q8IZJ0	UNIPROT	818
IFNL3	protein	Q8IZI9	UNIPROT	819
PYCARD	protein	Q9ULZ3	UNIPROT	820
NCOA2	protein	Q15596	UNIPROT	821
GNGT1	protein	P63211	UNIPROT	822
GPI	protein	P06744	UNIPROT	823
IL1RAP	protein	Q9NPH3	UNIPROT	824
DVL3	protein	Q92997	UNIPROT	825
PRKCG	protein	P05129	UNIPROT	826
NTN4	protein	Q9HB63	UNIPROT	827
TNFRSF10B	protein	O14763	UNIPROT	828
RHOQ	protein	P17081	UNIPROT	829
CSNK2A2	protein	P19784	UNIPROT	830
DYRK2	protein	Q92630	UNIPROT	831
CDC42	protein	P60953	UNIPROT	832
PLCG1	protein	P19174	UNIPROT	833
TNFRSF25	protein	Q93038	UNIPROT	834
TNFSF10	protein	P50591	UNIPROT	835
RAPGEF5	protein	Q92565	UNIPROT	836
GNAQ	protein	P50148	UNIPROT	837
IRS2	protein	Q9Y4H2	UNIPROT	838
MEN1	protein	O00255	UNIPROT	839
IL10	protein	P22301	UNIPROT	840
PLCD4	protein	Q9BRC7	UNIPROT	841
EFNA5	protein	P52803	UNIPROT	842
PPP2R5A	protein	Q15172	UNIPROT	843
TRAF1	protein	Q13077	UNIPROT	844
RASGEF1A	protein	Q8N9B8	UNIPROT	845
ABI1	protein	Q8IZP0	UNIPROT	846
EFNA2	protein	O43921	UNIPROT	847
PDPK2P	protein	Q6A1A2	UNIPROT	848
BTC	protein	P35070	UNIPROT	849
NCOA4	protein	Q13772	UNIPROT	850
NTN1	protein	O95631	UNIPROT	851
CLK2	protein	P49760	UNIPROT	852
CLK1	protein	P49759	UNIPROT	853
JAG1	protein	P78504	UNIPROT	854
CSF3	protein	P09919	UNIPROT	855
GAL	protein	P22466	UNIPROT	856
GALP	protein	Q9UBC7	UNIPROT	857
THBS1	protein	P07996	UNIPROT	858
TGFB2	protein	P61812	UNIPROT	859
SHOC2	protein	Q9UQ13	UNIPROT	860
MAP4K4	protein	O95819	UNIPROT	861
KPNB1	protein	Q14974	UNIPROT	862
ERBB3	protein	P21860	UNIPROT	863
HIF1AN	protein	Q9NWT6	UNIPROT	864
VAV2	protein	P52735	UNIPROT	865
GRIP1	protein	Q9Y3R0	UNIPROT	866
NUMA1	protein	Q14980	UNIPROT	867
NTF4	protein	P34130	UNIPROT	868
RYK	protein	P34925	UNIPROT	869
KSR1	protein	Q8IVT5	UNIPROT	870
MAP3K2	protein	Q9Y2U5	UNIPROT	871
ANGPT1	protein	Q15389	UNIPROT	872
BAK1	protein	Q16611	UNIPROT	873
ZIC1	protein	Q15915	UNIPROT	874
RTN4	protein	Q9NQC3	UNIPROT	875
IFNW1	protein	P05000	UNIPROT	876
APOE	protein	P02649	UNIPROT	877
TFPI	protein	P10646	UNIPROT	878
ABRAXAS1	protein	Q6UWZ7	UNIPROT	879
MARK2	protein	Q7KZI7	UNIPROT	880
IFNGR1	protein	P15260	UNIPROT	881
BMP10	protein	O95393	UNIPROT	882
GDF2	protein	Q9UK05	UNIPROT	883
GNG12	protein	Q9UBI6	UNIPROT	884
MFNG	protein	O00587	UNIPROT	885
GRP	protein	P07492	UNIPROT	886
NR0B2	protein	Q15466	UNIPROT	887
IL15	protein	P40933	UNIPROT	888
RABEP1	protein	Q15276	UNIPROT	889
FAS	protein	P25445	UNIPROT	890
AR	protein	P10275	UNIPROT	891
GRPR	protein	P30550	UNIPROT	892
THPO	protein	P40225	UNIPROT	893
CTF1	protein	Q16619	UNIPROT	894
TP53BP2	protein	Q13625	UNIPROT	895
MST1	protein	P26927	UNIPROT	896
HSPG2	protein	P98160	UNIPROT	897
IGF2	protein	P01344	UNIPROT	898
SH3GLB1	protein	Q9Y371	UNIPROT	899
HOOK2	protein	Q96ED9	UNIPROT	900
VIP	protein	P01282	UNIPROT	901
AKT3	protein	Q9Y243	UNIPROT	902
NEK2	protein	P51955	UNIPROT	903
MRE11	protein	P49959	UNIPROT	904
GPC3	protein	P51654	UNIPROT	905
CNKSR2	protein	Q8WXI2	UNIPROT	906
SMAD3	protein	P84022	UNIPROT	907
MKNK1	protein	Q9BUB5	UNIPROT	908
KAT5	protein	Q92993	UNIPROT	909
PPP4C	protein	P60510	UNIPROT	910
F2RL3	protein	Q96RI0	UNIPROT	911
MKNK2	protein	Q9HBH9	UNIPROT	912
ZIC3	protein	O60481	UNIPROT	913
RASGEF1B	protein	Q0VAM2	UNIPROT	914
RBX1	protein	P62877	UNIPROT	915
PPP1R15A	protein	O75807	UNIPROT	916
NRG2	protein	O14511	UNIPROT	917
AMHR2	protein	Q16671	UNIPROT	918
FIP1L1	protein	Q6UN15	UNIPROT	919
ADAM12	protein	O43184	UNIPROT	920
PTPN7	protein	P35236	UNIPROT	921
WDR83	protein	Q9BRX9	UNIPROT	922
NRG4	protein	Q8WWG1	UNIPROT	923
MSH6	protein	P52701	UNIPROT	924
GHRL	protein	Q9UBU3	UNIPROT	925
IL20RA	protein	Q9UHF4	UNIPROT	926
IFNLR1	protein	Q8IU57	UNIPROT	927
IL22RA1	protein	Q8N6P7	UNIPROT	928
SMG1	protein	Q96Q15	UNIPROT	929
PRCC	protein	Q92733	UNIPROT	930
BCAR1	protein	P56945	UNIPROT	931
GPHA2	protein	Q96T91	UNIPROT	932
DUSP3	protein	P51452	UNIPROT	933
TYK2	protein	P29597	UNIPROT	934
NKD1	protein	Q969G9	UNIPROT	935
PTEN	protein	P60484	UNIPROT	936
GRB2	protein	P62993	UNIPROT	937
POFUT1	protein	Q9H488	UNIPROT	938
MAP3K3	protein	Q99759	UNIPROT	939
AURKC	protein	Q9UQB9	UNIPROT	940
IRAK1	protein	P51617	UNIPROT	941
LAT	protein	O43561	UNIPROT	942
PRKACG	protein	P22612	UNIPROT	943
SMARCC1	protein	Q92922	UNIPROT	944
PRSS21	protein	Q9Y6M0	UNIPROT	945
KTN1	protein	Q86UP2	UNIPROT	946
NR2E3	protein	Q9Y5X4	UNIPROT	947
MAP3K11	protein	Q16584	UNIPROT	948
TGIF1	protein	Q15583	UNIPROT	949
BCL3	protein	P20749	UNIPROT	950
LAMTOR3	protein	Q9UHA4	UNIPROT	951
cAMP	smallmolecule	CID:6076	PUBCHEM	952
NR2F1	protein	P10589	UNIPROT	953
GXYLT1	protein	Q4G148	UNIPROT	954
CDK3	protein	Q00526	UNIPROT	955
MAP1LC3A	protein	Q9H492	UNIPROT	956
WSB1	protein	Q9Y6I7	UNIPROT	957
RUBCN	protein	Q92622	UNIPROT	958
SGK3	protein	Q96BR1	UNIPROT	959
RPS6KA2	protein	Q15349	UNIPROT	960
MOB1A	protein	Q9H8S9	UNIPROT	961
MOB1B	protein	Q7L9L4	UNIPROT	962
SAV1	protein	Q9H4B6	UNIPROT	963
ZFP91	protein	Q96JP5	UNIPROT	964
TCEA1	protein	P23193	UNIPROT	965
PRKN	protein	O60260	UNIPROT	966
IL3	protein	P08700	UNIPROT	967
EFNB1	protein	P98172	UNIPROT	968
EIF3F	protein	O00303	UNIPROT	969
TRPM7	protein	Q96QT4	UNIPROT	970
HDAC6	protein	Q9UBN7	UNIPROT	971
ALOX5	protein	P09917	UNIPROT	972
PTGS2	protein	P35354	UNIPROT	973
SMAD9	protein	O15198	UNIPROT	974
CSN1S1	protein	P47710	UNIPROT	975
PYY	protein	P10082	UNIPROT	976
RAP1GDS1	protein	P52306	UNIPROT	977
AP2M1	protein	Q96CW1	UNIPROT	978
AGTR1	protein	P30556	UNIPROT	979
RACK1	protein	P63244	UNIPROT	980
GABARAP	protein	O95166	UNIPROT	981
SWI/SNF complex	complex	SIGNOR-C92	SIGNOR	982
Adenosine 5'-diphosphate	smallmolecule	CID:6022	PUBCHEM	983
XRCC5	protein	P13010	UNIPROT	984
XRCC6	protein	P12956	UNIPROT	985
PRKAB1	protein	Q9Y478	UNIPROT	986
TFG	protein	Q92734	UNIPROT	987
PDE4DIP	protein	Q5VU43	UNIPROT	988
NRAS	protein	P01111	UNIPROT	989
SOS2	protein	Q07890	UNIPROT	990
EDNRA	protein	P25101	UNIPROT	991
HOXB7	protein	P09629	UNIPROT	992
PCGF2	protein	P35227	UNIPROT	993
RNF180	protein	Q86T96	UNIPROT	994
TESK2	protein	Q96S53	UNIPROT	995
MARK1	protein	Q9P0L2	UNIPROT	996
TLE2	protein	Q04725	UNIPROT	997
ARRB1	protein	P49407	UNIPROT	998
MAP3K13	protein	O43283	UNIPROT	999
IL9	protein	P15248	UNIPROT	1000
RABGEF1	protein	Q9UJ41	UNIPROT	1001
OTUB1	protein	Q96FW1	UNIPROT	1002
SH3KBP1	protein	Q96B97	UNIPROT	1003
SGK2	protein	Q9HBY8	UNIPROT	1004
SENP1	protein	Q9P0U3	UNIPROT	1005
KNL1	protein	Q8NG31	UNIPROT	1006
GNG3	protein	P63215	UNIPROT	1007
KLF4	protein	O43474	UNIPROT	1008
SIK3	protein	Q9Y2K2	UNIPROT	1009
NEK6	protein	Q9HC98	UNIPROT	1010
SEMA3F	protein	Q13275	UNIPROT	1011
FNTA	protein	P49354	UNIPROT	1012
PIK3R3	protein	Q92569	UNIPROT	1013
PIM3	protein	Q86V86	UNIPROT	1014
NEDD4L	protein	Q96PU5	UNIPROT	1015
IL4R	protein	P24394	UNIPROT	1016
PRKG2	protein	Q13237	UNIPROT	1017
BMPR1A	protein	P36894	UNIPROT	1018
PPY	protein	P01298	UNIPROT	1019
SDHAF2	protein	Q9NX18	UNIPROT	1020
CDH1	protein	P12830	UNIPROT	1021
SEPT7	protein	Q16181	UNIPROT	1022
U2AF2	protein	P26368	UNIPROT	1023
ZRSR2	protein	Q15696	UNIPROT	1024
SEPT2	protein	Q15019	UNIPROT	1025
SEPT6	protein	Q14141	UNIPROT	1026
LAMTOR1	protein	Q6IAA8	UNIPROT	1027
LAMTOR2	protein	Q9Y2Q5	UNIPROT	1028
LAMTOR4	protein	Q0VGL1	UNIPROT	1029
LAMTOR5	protein	O43504	UNIPROT	1030
DPY30	protein	Q9C005	UNIPROT	1031
RBBP5	protein	Q15291	UNIPROT	1032
WDR5	protein	P61964	UNIPROT	1033
MBTPS1	protein	Q14703	UNIPROT	1034
IL12B	protein	P29460	UNIPROT	1035
PDGFRA	protein	P16234	UNIPROT	1036
RING1	protein	Q06587	UNIPROT	1037
RCOR1	protein	Q9UKL0	UNIPROT	1038
RALGDS	protein	Q12967	UNIPROT	1039
AFDN	protein	P55196	UNIPROT	1040
RLF	protein	Q13129	UNIPROT	1041
GABPB2	protein	Q8TAK5	UNIPROT	1042
GABPB1	protein	Q06547	UNIPROT	1043
TLE1	protein	Q04724	UNIPROT	1044
NUP214	protein	P35658	UNIPROT	1045
INHBA	protein	P08476	UNIPROT	1046
ACVR1B	protein	P36896	UNIPROT	1047
TTF2	protein	Q9UNY4	UNIPROT	1048
TAF4	protein	O00268	UNIPROT	1049
TLRs	proteinfamily	SIGNOR-PF20	SIGNOR	1050
DRAP1	protein	Q14919	UNIPROT	1051
DR1	protein	Q01658	UNIPROT	1052
NACC1	protein	Q96RE7	UNIPROT	1053
SERPINA1	protein	P01009	UNIPROT	1054
SERPINC1	protein	P01008	UNIPROT	1055
DACT2	protein	Q5SW24	UNIPROT	1056
RASA1	protein	P20936	UNIPROT	1057
DUSP9	protein	Q99956	UNIPROT	1058
GABARAPL1	protein	Q9H0R8	UNIPROT	1059
GABARAPL2	protein	P60520	UNIPROT	1060
RANBP3	protein	Q9H6Z4	UNIPROT	1061
CDKN2B	protein	P42772	UNIPROT	1062
DOK4	protein	Q8TEW6	UNIPROT	1063
SNX9	protein	Q9Y5X1	UNIPROT	1064
IL15RA	protein	Q13261	UNIPROT	1065
EPHA3	protein	P29320	UNIPROT	1066
DUSP16	protein	Q9BY84	UNIPROT	1067
IL2RB	protein	P14784	UNIPROT	1068
RRAGA	protein	Q7L523	UNIPROT	1069
RRAGC	protein	Q9HB90	UNIPROT	1070
RRAGB	protein	Q5VZM2	UNIPROT	1071
SIM2	protein	Q14190	UNIPROT	1072
SIM1	protein	P81133	UNIPROT	1073
ARNT	protein	P27540	UNIPROT	1074
AHR	protein	P35869	UNIPROT	1075
DLX2	protein	Q07687	UNIPROT	1076
MSX2	protein	P35548	UNIPROT	1077
WNT16	protein	Q9UBV4	UNIPROT	1078
FZD8	protein	Q9H461	UNIPROT	1079
RAD1	protein	O60671	UNIPROT	1080
CD19	protein	P15391	UNIPROT	1081
ARPP19	protein	P56211	UNIPROT	1082
ENSA	protein	O43768	UNIPROT	1083
nitric oxide	smallmolecule	CID:145068	PUBCHEM	1084
GUCY1B2	protein	O75343	UNIPROT	1085
GUCY1A2	protein	P33402	UNIPROT	1086
GUCY1B3	protein	Q02153	UNIPROT	1087
GRN	protein	P28799	UNIPROT	1088
AGT	protein	P01019	UNIPROT	1089
GUCY1A3	protein	Q02108	UNIPROT	1090
PP2Ca_R1A_Bd	complex	SIGNOR-C133	SIGNOR	1091
MDC1	protein	Q14676	UNIPROT	1092
EDN1	protein	P05305	UNIPROT	1093
TRAF6	protein	Q9Y4K3	UNIPROT	1094
ELL	protein	P55199	UNIPROT	1095
ICE1	protein	Q9Y2F5	UNIPROT	1096
IL18	protein	Q14116	UNIPROT	1097
MYOG	protein	P15173	UNIPROT	1098
IL10RA	protein	Q13651	UNIPROT	1099
CASP8AP2	protein	Q9UKL3	UNIPROT	1100
TGFB1	protein	P01137	UNIPROT	1101
PBX1	protein	P40424	UNIPROT	1102
EZR	protein	P15311	UNIPROT	1103
ADIPOR1	protein	Q96A54	UNIPROT	1104
CGA	protein	P01215	UNIPROT	1105
WNT3	protein	P56703	UNIPROT	1106
LHB	protein	P01229	UNIPROT	1107
BAIAP2	protein	Q9UQB8	UNIPROT	1108
TGFB3	protein	P10600	UNIPROT	1109
NR1I2	protein	O75469	UNIPROT	1110
VEGFC	protein	P49767	UNIPROT	1111
C5	protein	P01031	UNIPROT	1112
CXCL12	protein	P48061	UNIPROT	1113
WNT10A	protein	Q9GZT5	UNIPROT	1114
WNT10B	protein	O00744	UNIPROT	1115
WNT4	protein	P56705	UNIPROT	1116
WNT6	protein	Q9Y6F9	UNIPROT	1117
WNT7B	protein	P56706	UNIPROT	1118
WNT8A	protein	Q9H1J5	UNIPROT	1119
WNT8B	protein	Q93098	UNIPROT	1120
UCHL1	protein	P09936	UNIPROT	1121
UBC	protein	P0CG48	UNIPROT	1122
KIT	protein	P10721	UNIPROT	1123
RUNX3	protein	Q13761	UNIPROT	1124
JDP2	protein	Q8WYK2	UNIPROT	1125
SBDS	protein	Q9Y3A5	UNIPROT	1126
DDB2	protein	Q92466	UNIPROT	1127
MDK	protein	P21741	UNIPROT	1128
SEMA3A	protein	Q14563	UNIPROT	1129
DTX4	protein	Q9Y2E6	UNIPROT	1130
TRIM24	protein	O15164	UNIPROT	1131
IL6ST	protein	P40189	UNIPROT	1132
estradiol	smallmolecule	CID:5757	PUBCHEM	1133
CyclinD/CDK4	complex	SIGNOR-C18	SIGNOR	1134
MYC	protein	P01106	UNIPROT	1135
IL26	protein	Q9NPH9	UNIPROT	1136
SRSF3	protein	P84103	UNIPROT	1137
TTL	protein	Q8NG68	UNIPROT	1138
RELN	protein	P78509	UNIPROT	1139
MTSS1	protein	O43312	UNIPROT	1140
CCNY	protein	Q8ND76	UNIPROT	1141
WNT2B	protein	Q93097	UNIPROT	1142
H2AFX	protein	P16104	UNIPROT	1143
POMC	protein	P01189	UNIPROT	1144
TARBP2	protein	Q15633	UNIPROT	1145
PRPF4B	protein	Q13523	UNIPROT	1146
DNM2	protein	P50570	UNIPROT	1147
EIF4E	protein	P06730	UNIPROT	1148
EIF4G1	protein	Q04637	UNIPROT	1149
GNAS	protein	Q5JWF2	UNIPROT	1150
DNAJC3	protein	Q13217	UNIPROT	1151
RAB33B	protein	Q9H082	UNIPROT	1152
PELI2	protein	Q9HAT8	UNIPROT	1153
PELI3	protein	Q8N2H9	UNIPROT	1154
AIMP1	protein	Q12904	UNIPROT	1155
DDX5	protein	P17844	UNIPROT	1156
CRL4(CRBN)	complex	SIGNOR-C119	SIGNOR	1157
CTGF	protein	P29279	UNIPROT	1158
SOCS6	protein	O14544	UNIPROT	1159
Diacylglycerol	smallmolecule	CID:6026790	PUBCHEM	1160
g-secretase	complex	SIGNOR-C98	SIGNOR	1161
RASSF1	protein	Q9NS23	UNIPROT	1162
PTN	protein	P21246	UNIPROT	1163
RPL10	protein	P27635	UNIPROT	1164
CyclinA2/CDK2	complex	SIGNOR-C83	SIGNOR	1165
NMBR	protein	P28336	UNIPROT	1166
DDB1	protein	Q16531	UNIPROT	1167
IL5RA	protein	Q01344	UNIPROT	1168
SDCBP	protein	O00560	UNIPROT	1169
CUL4A	protein	Q13619	UNIPROT	1170
CRBN	protein	Q96SW2	UNIPROT	1171
JAZF1	protein	Q86VZ6	UNIPROT	1172
UBASH3B	protein	Q8TF42	UNIPROT	1173
ATG13	protein	O75143	UNIPROT	1174
RB1CC1	protein	Q8TDY2	UNIPROT	1175
CAMK1	protein	Q14012	UNIPROT	1176
TNFRSF10A	protein	O00220	UNIPROT	1177
ROR2	protein	Q01974	UNIPROT	1178
IL13	protein	P35225	UNIPROT	1179
FKBP1A	protein	P62942	UNIPROT	1180
IL13RA1	protein	P78552	UNIPROT	1181
SUB1	protein	P53999	UNIPROT	1182
IL10RB	protein	Q08334	UNIPROT	1183
TRIM11	protein	Q96F44	UNIPROT	1184
ATG10	protein	Q9H0Y0	UNIPROT	1185
IL2RG	protein	P31785	UNIPROT	1186
IL7R	protein	P16871	UNIPROT	1187
DLX5	protein	P56178	UNIPROT	1188
SMC3	protein	Q9UQE7	UNIPROT	1189
NME1	protein	P15531	UNIPROT	1190
SDC3	protein	O75056	UNIPROT	1191
RLN2	protein	P04090	UNIPROT	1192
TBL1XR1	protein	Q9BZK7	UNIPROT	1193
MARK3	protein	P27448	UNIPROT	1194
NSD1	protein	Q96L73	UNIPROT	1195
THRAP3	protein	Q9Y2W1	UNIPROT	1196
NBN	protein	O60934	UNIPROT	1197
GNB3	protein	P16520	UNIPROT	1198
WNT2	protein	P09544	UNIPROT	1199
PKA	proteinfamily	SIGNOR-PF17	SIGNOR	1200
RSPO2	protein	Q6UXX9	UNIPROT	1201
PHKG1	protein	Q16816	UNIPROT	1202
RSPO3	protein	Q9BXY4	UNIPROT	1203
PTK7	protein	Q13308	UNIPROT	1204
RSPO1	protein	Q2MKA7	UNIPROT	1205
BFAR	protein	Q9NZS9	UNIPROT	1206
SPAG9	protein	O60271	UNIPROT	1207
MIF	protein	P14174	UNIPROT	1208
CDON	protein	Q4KMG0	UNIPROT	1209
DUSP8	protein	Q13202	UNIPROT	1210
CASP12	protein	Q6UXS9	UNIPROT	1211
AMOT	protein	Q4VCS5	UNIPROT	1212
CLK4	protein	Q9HAZ1	UNIPROT	1213
CTNNA2	protein	P26232	UNIPROT	1214
VRK2	protein	Q86Y07	UNIPROT	1215
CDH2	protein	P19022	UNIPROT	1216
TRIM21	protein	P19474	UNIPROT	1217
KEAP1	protein	Q14145	UNIPROT	1218
IRAK3	protein	Q9Y616	UNIPROT	1219
NIN	protein	Q8N4C6	UNIPROT	1220
RPN1	protein	P04843	UNIPROT	1221
PRMT1	protein	Q99873	UNIPROT	1222
JAG2	protein	Q9Y219	UNIPROT	1223
GUCA2A	protein	Q02747	UNIPROT	1224
GUCA2B	protein	Q16661	UNIPROT	1225
ARAF	protein	P10398	UNIPROT	1226
DVL1P1	protein	P54792	UNIPROT	1227
ATG101	protein	Q9BSB4	UNIPROT	1228
EPHA2	protein	P29317	UNIPROT	1229
CDC25C	protein	P30307	UNIPROT	1230
CYLD	protein	Q9NQC7	UNIPROT	1231
CD40	protein	P25942	UNIPROT	1232
PMCH	protein	P20382	UNIPROT	1233
RARG	protein	P13631	UNIPROT	1234
BARD1	protein	Q99728	UNIPROT	1235
SIAH1	protein	Q8IUQ4	UNIPROT	1236
EDA	protein	Q92838	UNIPROT	1237
PTH	protein	P01270	UNIPROT	1238
TLK1	protein	Q9UKI8	UNIPROT	1239
AMH	protein	P03971	UNIPROT	1240
ATG7	protein	O95352	UNIPROT	1241
ATG16L1	protein	Q676U5	UNIPROT	1242
GPC4	protein	O75487	UNIPROT	1243
BLVRA	protein	P53004	UNIPROT	1244
F2R	protein	P25116	UNIPROT	1245
PKM	protein	P14618	UNIPROT	1246
HABP4	protein	Q5JVS0	UNIPROT	1247
TNIK	protein	Q9UKE5	UNIPROT	1248
REST	protein	Q13127	UNIPROT	1249
CTNND1	protein	O60716	UNIPROT	1250
PTGER1	protein	P34995	UNIPROT	1251
TTBK1	protein	Q5TCY1	UNIPROT	1252
AGRP	protein	O00253	UNIPROT	1253
PP2B	proteinfamily	SIGNOR-PF18	SIGNOR	1254
HOOK3	protein	Q86VS8	UNIPROT	1255
CCNE1	protein	P24864	UNIPROT	1256
EIF2AK4	protein	Q9P2K8	UNIPROT	1257
BMX	protein	P51813	UNIPROT	1258
EIF2AK3	protein	Q9NZJ5	UNIPROT	1259
NEK11	protein	Q8NG66	UNIPROT	1260
NF2	protein	P35240	UNIPROT	1261
BAZ1B	protein	Q9UIG0	UNIPROT	1262
PIMREG	protein	Q9BSJ6	UNIPROT	1263
TNFSF13B	protein	Q9Y275	UNIPROT	1264
PTH1R	protein	Q03431	UNIPROT	1265
RNF43	protein	Q68DV7	UNIPROT	1266
SDC4	protein	P31431	UNIPROT	1267
USP24	protein	Q9UPU5	UNIPROT	1268
EXT1	protein	Q16394	UNIPROT	1269
HDAC3	protein	O15379	UNIPROT	1270
POU5F1	protein	Q01860	UNIPROT	1271
SOX2	protein	P48431	UNIPROT	1272
MSH2	protein	P43246	UNIPROT	1273
RAD51C	protein	O43502	UNIPROT	1274
SDHA	protein	P31040	UNIPROT	1275
AGO2	protein	Q9UKV8	UNIPROT	1276
DICER1	protein	Q9UPY3	UNIPROT	1277
CEP350	protein	Q5VT06	UNIPROT	1278
ERCC1	protein	P07992	UNIPROT	1279
ACD	protein	Q96AP0	UNIPROT	1280
ZBTB32	protein	Q9Y2Y4	UNIPROT	1281
PATJ	protein	Q8NI35	UNIPROT	1282
LIN7C	protein	Q9NUP9	UNIPROT	1283
MLL/SET subcomplex	complex	SIGNOR-C87	SIGNOR	1284
CCNB1	protein	P14635	UNIPROT	1285
PAX6	protein	P26367	UNIPROT	1286
BMPR1B	protein	O00238	UNIPROT	1287
NXF1	protein	Q9UBU9	UNIPROT	1288
RBM15	protein	Q96T37	UNIPROT	1289
MLH1	protein	P40692	UNIPROT	1290
PMS1	protein	P54277	UNIPROT	1291
PMS2	protein	P54278	UNIPROT	1292
ZBTB16	protein	Q05516	UNIPROT	1293
EXT2	protein	Q93063	UNIPROT	1294
RAD51B	protein	O15315	UNIPROT	1295
RFWD2	protein	Q8NHY2	UNIPROT	1296
CPSF1	protein	Q10570	UNIPROT	1297
DNMT1	protein	P26358	UNIPROT	1298
DNMT3A	protein	Q9Y6K1	UNIPROT	1299
DNMT3B	protein	Q9UBC3	UNIPROT	1300
SDHB	protein	P21912	UNIPROT	1301
SDHC	protein	Q99643	UNIPROT	1302
SDHD	protein	O14521	UNIPROT	1303
ARID1A	protein	O14497	UNIPROT	1304
SMARCC2	protein	Q8TAQ2	UNIPROT	1305
SMARCD1	protein	Q96GM5	UNIPROT	1306
SMARCE1	protein	Q969G3	UNIPROT	1307
PRKAB2	protein	O43741	UNIPROT	1308
PRKAG2	protein	Q9UGJ0	UNIPROT	1309
PICALM	protein	Q13492	UNIPROT	1310
GMPS	protein	P49915	UNIPROT	1311
PRKAG3	protein	Q9UGI9	UNIPROT	1312
ERCC4	protein	Q92889	UNIPROT	1313
KHSRP	protein	Q92945	UNIPROT	1314
PPM1L	protein	Q5SGD2	UNIPROT	1315
MDM4	protein	O15151	UNIPROT	1316
EEF1A1	protein	P68104	UNIPROT	1317
CCNA2	protein	P20248	UNIPROT	1318
S1PR2	protein	O95136	UNIPROT	1319
MPP5	protein	Q8N3R9	UNIPROT	1320
AKT1S1	protein	Q96B36	UNIPROT	1321
LIFR	protein	P42702	UNIPROT	1322
MLST8	protein	Q9BVC4	UNIPROT	1323
PRR5	protein	P85299	UNIPROT	1324
RICTOR	protein	Q6R327	UNIPROT	1325
RPTOR	protein	Q8N122	UNIPROT	1326
CDX2	protein	Q99626	UNIPROT	1327
SLX4	protein	Q8IY92	UNIPROT	1328
PTH2	protein	Q96A98	UNIPROT	1329
YWHAB	protein	P31946	UNIPROT	1330
TAB2	protein	Q9NYJ8	UNIPROT	1331
TAB3	protein	Q8N5C8	UNIPROT	1332
RPL11	protein	P62913	UNIPROT	1333
RPL5	protein	P46777	UNIPROT	1334
AREG	protein	P15514	UNIPROT	1335
GNA12	protein	Q03113	UNIPROT	1336
TAOK3	protein	Q9H2K8	UNIPROT	1337
RASGEF1C	protein	Q8N431	UNIPROT	1338
EFNB3	protein	Q15768	UNIPROT	1339
GDNF	protein	P39905	UNIPROT	1340
NRTN	protein	Q99748	UNIPROT	1341
PSEN1	protein	P49768	UNIPROT	1342
BIK	protein	Q13323	UNIPROT	1343
KPNA6	protein	O60684	UNIPROT	1344
SLIT1	protein	O75093	UNIPROT	1345
PATZ1	protein	Q9HBE1	UNIPROT	1346
ARFGAP1	protein	Q8N6T3	UNIPROT	1347
GRK5	protein	P34947	UNIPROT	1348
DLK1	protein	P80370	UNIPROT	1349
CDKN2C	protein	P42773	UNIPROT	1350
DMPK	protein	Q09013	UNIPROT	1351
RASSF5	protein	Q8WWW0	UNIPROT	1352
MUSK	protein	O15146	UNIPROT	1353
VEGFA	protein	P15692	UNIPROT	1354
RYBP	protein	Q8N488	UNIPROT	1355
INPPL1	protein	O15357	UNIPROT	1356
SIRT3	protein	Q9NTG7	UNIPROT	1357
HRK	protein	O00198	UNIPROT	1358
ULK2	protein	Q8IYT8	UNIPROT	1359
SF1	protein	Q15637	UNIPROT	1360
PRMT5	protein	O14744	UNIPROT	1361
FBXO11	protein	Q86XK2	UNIPROT	1362
FUS	protein	P35637	UNIPROT	1363
GRK4	protein	P32298	UNIPROT	1364
PRKACB	protein	P22694	UNIPROT	1365
TP53INP2	protein	Q8IXH6	UNIPROT	1366
NFKB2	protein	Q00653	UNIPROT	1367
TNFRSF10D	protein	Q9UBN6	UNIPROT	1368
FGFR2	protein	P21802	UNIPROT	1369
DNER	protein	Q8NFT8	UNIPROT	1370
SRSF7	protein	Q16629	UNIPROT	1371
GNG2	protein	P59768	UNIPROT	1372
NUDT3	protein	O95989	UNIPROT	1373
FAM107A	protein	O95990	UNIPROT	1374
SIRT6	protein	Q8N6T7	UNIPROT	1375
BRCA2	protein	P51587	UNIPROT	1376
STAT5A	protein	P42229	UNIPROT	1377
FER	protein	P16591	UNIPROT	1378
CCNK	protein	O75909	UNIPROT	1379
MAF	protein	O75444	UNIPROT	1380
CDK13	protein	Q14004	UNIPROT	1381
ACTL6A	protein	O96019	UNIPROT	1382
LMO2	protein	P25791	UNIPROT	1383
LMO1	protein	P25800	UNIPROT	1384
FGFR3	protein	P22607	UNIPROT	1385
MASTL	protein	Q96GX5	UNIPROT	1386
PP2Ca_R1A_Bd	complex	SIGNOR-C134	SIGNOR	1387
CD40LG	protein	P29965	UNIPROT	1388
IER3	protein	P46695	UNIPROT	1389
TSC1/TSC2	complex	SIGNOR-C101	SIGNOR	1390
PP2Ca_R1A_Ba	complex	SIGNOR-C132	SIGNOR	1391
PIK3CA	protein	P42336	UNIPROT	1392
PPM1E	protein	Q8WY54	UNIPROT	1393
MUTYH	protein	Q9UIF7	UNIPROT	1394
PTPN3	protein	P26045	UNIPROT	1395
GRK1	protein	Q15835	UNIPROT	1396
GRK6	protein	P43250	UNIPROT	1397
GTF2H1	protein	P32780	UNIPROT	1398
PPM1F	protein	P49593	UNIPROT	1399
SEMA3C	protein	Q99985	UNIPROT	1400
IL1A	protein	P01583	UNIPROT	1401
TFAP4	protein	Q01664	UNIPROT	1402
PSPC1	protein	Q8WXF1	UNIPROT	1403
GANT61	smallmolecule	CID:421610	PUBCHEM	1404
FSTL3	protein	O95633	UNIPROT	1405
BVES	protein	Q8NE79	UNIPROT	1406
CX3CL1	protein	P78423	UNIPROT	1407
PTP4A2	protein	Q12974	UNIPROT	1408
NRG3	protein	P56975	UNIPROT	1409
EIF4A2	protein	Q14240	UNIPROT	1410
TET2	protein	Q6N021	UNIPROT	1411
BRCC3	protein	P46736	UNIPROT	1412
S1PR3	protein	Q99500	UNIPROT	1413
DET1	protein	Q7L5Y6	UNIPROT	1414
FOXF2	protein	Q12947	UNIPROT	1415
FBXO5	protein	Q9UKT4	UNIPROT	1416
Adenosine triphosphate	smallmolecule	CID:5957	PUBCHEM	1417
DFFA	protein	O00273	UNIPROT	1418
CD74	protein	P04233	UNIPROT	1419
HIPK3	protein	Q9H422	UNIPROT	1420
MIB2	protein	Q96AX9	UNIPROT	1421
RGS6	protein	P49758	UNIPROT	1422
TNFRSF10C	protein	O14798	UNIPROT	1423
INVS	protein	Q9Y283	UNIPROT	1424
RAD9A	protein	Q99638	UNIPROT	1425
STMN1	protein	P16949	UNIPROT	1426
FHL2	protein	Q14192	UNIPROT	1427
FOXA1	protein	P55317	UNIPROT	1428
ELOC	protein	Q15369	UNIPROT	1429
XXYLT1	protein	Q8NBI6	UNIPROT	1430
SHPRH	protein	Q149N8	UNIPROT	1431
PDGFB	protein	P01127	UNIPROT	1432
MBTPS2	protein	O43462	UNIPROT	1433
TP53INP1	protein	Q96A56	UNIPROT	1434
RIPK2	protein	O43353	UNIPROT	1435
MAPK6	protein	Q16659	UNIPROT	1436
ICK	protein	Q9UPZ9	UNIPROT	1437
FURIN	protein	P09958	UNIPROT	1438
DUSP6	protein	Q16828	UNIPROT	1439
SMARCB1	protein	Q12824	UNIPROT	1440
IFNGR2	protein	P38484	UNIPROT	1441
RARB	protein	P10826	UNIPROT	1442
HCRT	protein	O43612	UNIPROT	1443
ANKRD6	protein	Q9Y2G4	UNIPROT	1444
YWHAE	protein	P62258	UNIPROT	1445
Guanosine 5'-diphosphate	smallmolecule	CID:8977	PUBCHEM	1446
YWHAH	protein	Q04917	UNIPROT	1447
KREMEN2	protein	Q8NCW0	UNIPROT	1448
KDM5A	protein	P29375	UNIPROT	1449
NR3C1	protein	P04150	UNIPROT	1450
TNFRSF1A	protein	P19438	UNIPROT	1451
TNFRSF1B	protein	P20333	UNIPROT	1452
SPEN	protein	Q96T58	UNIPROT	1453
HSPA2	protein	P54652	UNIPROT	1454
ADAM17	protein	P78536	UNIPROT	1455
LTB	protein	Q06643	UNIPROT	1456
CBY1	protein	Q9Y3M2	UNIPROT	1457
GLI3	protein	P10071	UNIPROT	1458
FLT4	protein	P35916	UNIPROT	1459
SOS1	protein	Q07889	UNIPROT	1460
ACTR2	protein	P61160	UNIPROT	1461
ACTR3	protein	P61158	UNIPROT	1462
MCL1	protein	Q07820	UNIPROT	1463
ARPC2	protein	O15144	UNIPROT	1464
ARPC1A	protein	Q92747	UNIPROT	1465
ARPC3	protein	O15145	UNIPROT	1466
ARPC4	protein	P59998	UNIPROT	1467
ARPC5	protein	O15511	UNIPROT	1468
TAOK	proteinfamily	SIGNOR-PF21	SIGNOR	1469
OXT	protein	P01178	UNIPROT	1470
CTTN	protein	Q14247	UNIPROT	1471
RNF10	protein	Q8N5U6	UNIPROT	1472
FRZB	protein	Q92765	UNIPROT	1473
NPM1	protein	P06748	UNIPROT	1474
FLT3LG	protein	P49771	UNIPROT	1475
FLT3	protein	P36888	UNIPROT	1476
WIF1	protein	Q9Y5W5	UNIPROT	1477
KLF8	protein	O95600	UNIPROT	1478
COL1A1	protein	P02452	UNIPROT	1479
ZFPM2	protein	Q8WW38	UNIPROT	1480
DUSP10	protein	Q9Y6W6	UNIPROT	1481
SFRP1	protein	Q8N474	UNIPROT	1482
SOX17	protein	Q9H6I2	UNIPROT	1483
PAXIP1	protein	Q6ZW49	UNIPROT	1484
SOX3	protein	P41225	UNIPROT	1485
RBCK1	protein	Q9BYM8	UNIPROT	1486
MYD88	protein	Q99836	UNIPROT	1487
arachidonic acid	smallmolecule	CID:444899	PUBCHEM	1488
ITSN1	protein	Q15811	UNIPROT	1489
INHA	protein	P05111	UNIPROT	1490
LTBR	protein	P36941	UNIPROT	1491
TJP2	protein	Q9UDY2	UNIPROT	1492
KITLG	protein	P21583	UNIPROT	1493
ATG14	protein	Q6ZNE5	UNIPROT	1494
CYP19A1	protein	P11511	UNIPROT	1495
HES1	protein	Q14469	UNIPROT	1496
HEY2	protein	Q9UBP5	UNIPROT	1497
TNFAIP3	protein	P21580	UNIPROT	1498
CTNNA1	protein	P35221	UNIPROT	1499
PLA2G4A	protein	P47712	UNIPROT	1500
RNF11	protein	Q9Y3C5	UNIPROT	1501
SNIP1	protein	Q8TAD8	UNIPROT	1502
CTNNBIP1	protein	Q9NSA3	UNIPROT	1503
POU3F4	protein	P49335	UNIPROT	1504
IL12A	protein	P29459	UNIPROT	1505
DHH	protein	O43323	UNIPROT	1506
VHL	protein	P40337	UNIPROT	1507
ISL1	protein	P61371	UNIPROT	1508
LHX3	protein	Q9UBR4	UNIPROT	1509
LATS1	protein	O95835	UNIPROT	1510
HSP90AB1	protein	P08238	UNIPROT	1511
BTG2	protein	P78543	UNIPROT	1512
BTG1	protein	P62324	UNIPROT	1513
LHX1	protein	P48742	UNIPROT	1514
FOXA2	protein	Q9Y261	UNIPROT	1515
NCL	protein	P19338	UNIPROT	1516
SCAND1	protein	P57086	UNIPROT	1517
RFX5	protein	P48382	UNIPROT	1518
RFXAP	protein	O00287	UNIPROT	1519
RFXANK	protein	O14593	UNIPROT	1520
CENPK	protein	Q9BS16	UNIPROT	1521
CDK8	protein	P49336	UNIPROT	1522
SPRY2	protein	O43597	UNIPROT	1523
CASP7	protein	P55210	UNIPROT	1524
XPO1	protein	O14980	UNIPROT	1525
CRB3	protein	Q9BUF7	UNIPROT	1526
AES	protein	Q08117	UNIPROT	1527
HAP1	protein	P54257	UNIPROT	1528
PROS1	protein	P07225	UNIPROT	1529
CDC25B	protein	P30305	UNIPROT	1530
FHL5	protein	Q5TD97	UNIPROT	1531
SUZ12/EZH2	complex	SIGNOR-C77	SIGNOR	1532
PAX1	protein	P15863	UNIPROT	1533
PAX3	protein	P23760	UNIPROT	1534
KLF11	protein	O14901	UNIPROT	1535
YY1	protein	P25490	UNIPROT	1536
KLF10	protein	Q13118	UNIPROT	1537
KLF9	protein	Q13886	UNIPROT	1538
KLF13	protein	Q9Y2Y9	UNIPROT	1539
KLF16	protein	Q9BXK1	UNIPROT	1540
GZMA	protein	P12544	UNIPROT	1541
HTRA2	protein	O43464	UNIPROT	1542
IRF1	protein	P10914	UNIPROT	1543
HOXB8	protein	P17481	UNIPROT	1544
ATXN7	protein	O15265	UNIPROT	1545
TRAF7	protein	Q6Q0C0	UNIPROT	1546
SS18L1	protein	O75177	UNIPROT	1547
SPOP	protein	O43791	UNIPROT	1548
NCOA3	protein	Q9Y6Q9	UNIPROT	1549
STANOLONE	smallmolecule	CID:10635	PUBCHEM	1550
NKX3-1	protein	Q99801	UNIPROT	1551
testosterone	smallmolecule	CID:6013	PUBCHEM	1552
TEC	protein	P42680	UNIPROT	1553
TBX2	protein	Q13207	UNIPROT	1554
SRD5A1	protein	P18405	UNIPROT	1555
APP	protein	P05067	UNIPROT	1556
GRIN2A	protein	Q12879	UNIPROT	1557
CAPN1	protein	P07384	UNIPROT	1558
CAST	protein	P20810	UNIPROT	1559
CAPN3	protein	P20807	UNIPROT	1560
CAPN2	protein	P17655	UNIPROT	1561
NOS3	protein	P29474	UNIPROT	1562
CEBPA	protein	P49715	UNIPROT	1563
alpha-ketoglutarate	smallmolecule	CID:164533	PUBCHEM	1564
CBFB	protein	Q13951	UNIPROT	1565
MECOM	protein	Q03112	UNIPROT	1566
Calcineurin	complex	SIGNOR-C155	SIGNOR	1567
RCAN1	protein	P53805	UNIPROT	1568
NAMPT	protein	P43490	UNIPROT	1569
RALA	protein	P11233	UNIPROT	1570
PPARG	protein	P37231	UNIPROT	1571
PDZD8	protein	Q8NEN9	UNIPROT	1572
MSN	protein	P26038	UNIPROT	1573
RIT1	protein	Q92963	UNIPROT	1574
HDAC8	protein	Q9BY41	UNIPROT	1575
MRAP	protein	Q8TCY5	UNIPROT	1576
DEPTOR	protein	Q8TB45	UNIPROT	1577
STYX	protein	Q8WUJ0	UNIPROT	1578
FKBP5	protein	Q13451	UNIPROT	1579
HSPA1A	protein	P0DMV8	UNIPROT	1580
MRAP2	protein	Q96G30	UNIPROT	1581
ASIP	protein	P42127	UNIPROT	1582
FST	protein	P19883	UNIPROT	1583
CCL3	protein	P10147	UNIPROT	1584
TPSAB1	protein	Q15661	UNIPROT	1585
YWHAZ	protein	P63104	UNIPROT	1586
YWHAG	protein	P61981	UNIPROT	1587
NOD2	protein	Q9HC29	UNIPROT	1588
HBB	protein	P68871	UNIPROT	1589
HBA1	protein	P69905	UNIPROT	1590
AHSP	protein	Q9NZD4	UNIPROT	1591
ARSA	protein	P15289	UNIPROT	1592
NOD1	protein	Q9Y239	UNIPROT	1593
HMOX1	protein	P09601	UNIPROT	1594
HMOX2	protein	P30519	UNIPROT	1595
FOXC1	protein	Q12948	UNIPROT	1596
CD163	protein	Q86VB7	UNIPROT	1597
APOA5	protein	Q6Q788	UNIPROT	1598
FBN1	protein	P35555	UNIPROT	1599
GDF5	protein	P43026	UNIPROT	1600
KRT1	protein	P04264	UNIPROT	1601
LTBP2	protein	Q14767	UNIPROT	1602
ITGA6	protein	P23229	UNIPROT	1603
KRT14	protein	P02533	UNIPROT	1604
HSPA1B	protein	P0DMV9	UNIPROT	1605
UFD1	protein	Q92890	UNIPROT	1606
NPLOC4	protein	Q8TAT6	UNIPROT	1607
VCP	protein	P55072	UNIPROT	1608
heme	smallmolecule	CID:444098	PUBCHEM	1609
ERCC6	protein	Q03468	UNIPROT	1610
NODAL	protein	Q96S42	UNIPROT	1611
ADAMTS13	protein	Q76LX8	UNIPROT	1612
VWF	protein	P04275	UNIPROT	1613
FGG	protein	P02679	UNIPROT	1614
OFD1	protein	O75665	UNIPROT	1615
ERCC5	protein	P28715	UNIPROT	1616
TOLLIP	protein	Q9H0E2	UNIPROT	1617
Ionizing radiation	stimulus	SIGNOR-ST16	SIGNOR	1618
ELE1-RET	protein	Q99931	UNIPROT	1619
CCDC6-RETa	protein	J7MDF2	UNIPROT	1620
CDR2	protein	Q01850	UNIPROT	1621
ANAPC1	protein	Q9H1A4	UNIPROT	1622
ANAPC2	protein	Q9UJX6	UNIPROT	1623
CDC27	protein	P30260	UNIPROT	1624
ANAPC4	protein	Q9UJX5	UNIPROT	1625
ANAPC5	protein	Q9UJX4	UNIPROT	1626
CDC16	protein	Q13042	UNIPROT	1627
ANAPC7	protein	Q9UJX3	UNIPROT	1628
CDC23	protein	Q9UJX2	UNIPROT	1629
ANAPC10	protein	Q9UM13	UNIPROT	1630
ANAPC11	protein	Q9NYG5	UNIPROT	1631
CDC26	protein	Q8NHZ8	UNIPROT	1632
ANAPC13	protein	Q9BS18	UNIPROT	1633
CDC20	protein	Q12834	UNIPROT	1634
BUB1	protein	O43683	UNIPROT	1635
BMP2	protein	P12643	UNIPROT	1636
SLK	protein	Q9H2G2	UNIPROT	1637
APC	complex	SIGNOR-C150	SIGNOR	1638
SMCR8	protein	Q8TEV9	UNIPROT	1639
PLN	protein	P26678	UNIPROT	1640
FKBP4	protein	Q02790	UNIPROT	1641
CENPE	protein	Q02224	UNIPROT	1642
KNSTRN	protein	Q9Y448	UNIPROT	1643
LY96	protein	Q9Y6Y9	UNIPROT	1644
TIRAP	protein	P58753	UNIPROT	1645
SARM1	protein	Q6SZW1	UNIPROT	1646
ERRFI1	protein	Q9UJM3	UNIPROT	1647
PICK1	protein	Q9NRD5	UNIPROT	1648
TGFA	protein	P01135	UNIPROT	1649
FOS	protein	P01100	UNIPROT	1650
dexamethasone	smallmolecule	CID:5743	PUBCHEM	1651
DAMPS	stimulus	SIGNOR-ST18	SIGNOR	1652
ABCA1	protein	O95477	UNIPROT	1653
APOA1	protein	P02647	UNIPROT	1654
MPO	protein	P05164	UNIPROT	1655
HP	protein	P00738	UNIPROT	1656
MTTP	protein	P55157	UNIPROT	1657
ARVCF	protein	O00192	UNIPROT	1658
CTNND2	protein	Q9UQB3	UNIPROT	1659
TJP1	protein	Q07157	UNIPROT	1660
LOX	protein	P28300	UNIPROT	1661
EFEMP2	protein	O95967	UNIPROT	1662
FBLN5	protein	Q9UBX5	UNIPROT	1663
PTX3	protein	P26022	UNIPROT	1664
CFH	protein	P08603	UNIPROT	1665
CEP290	protein	O15078	UNIPROT	1666
CCP110	protein	O43303	UNIPROT	1667
CRYBB2	protein	P43320	UNIPROT	1668
CRYAA	protein	P02489	UNIPROT	1669
PAFAH1B1	protein	P43034	UNIPROT	1670
NDEL1	protein	Q9GZM8	UNIPROT	1671
FIZ1	protein	Q96SL8	UNIPROT	1672
DISC1	protein	Q9NRI5	UNIPROT	1673
CLIP1	protein	P30622	UNIPROT	1674
NUDCD2	protein	Q8WVJ2	UNIPROT	1675
ENPP1	protein	P22413	UNIPROT	1676
GCHFR	protein	P30047	UNIPROT	1677
Sapropterin	smallmolecule	CID:44257	PUBCHEM	1678
L-phenylalanine	smallmolecule	CID:6140	PUBCHEM	1679
AHSA1	protein	O95433	UNIPROT	1680
HSPB1	protein	P04792	UNIPROT	1681
RNF4	protein	P78317	UNIPROT	1682
BCOR	protein	Q6W2J9	UNIPROT	1683
NCOR1	protein	O75376	UNIPROT	1684
KDM2B	protein	Q8NHM5	UNIPROT	1685
ASXL1	protein	Q8IXJ9	UNIPROT	1686
INPP5D	protein	Q92835	UNIPROT	1687
PIP2(16:0/18:1(9Z))	smallmolecule	CID:53480228	PUBCHEM	1688
INPP4B	protein	O15327	UNIPROT	1689
TTC3	protein	P53804	UNIPROT	1690
MUL1	protein	Q969V5	UNIPROT	1691
KDM5B	protein	Q9UGL1	UNIPROT	1692
LDB1	protein	Q86U70	UNIPROT	1693
PRKX	protein	P51817	UNIPROT	1694
SOX6	protein	P35712	UNIPROT	1695
PAK5	protein	Q9P286	UNIPROT	1696
SMAD1/5/8	proteinfamily	SIGNOR-PF35	SIGNOR	1697
PERP	protein	Q96FX8	UNIPROT	1698
FN1	protein	P02751	UNIPROT	1699
FZD7	protein	O75084	UNIPROT	1700
SSH3	protein	Q8TE77	UNIPROT	1701
MATK	protein	P42679	UNIPROT	1702
RIT2	protein	Q99578	UNIPROT	1703
FBXO38	protein	Q6PIJ6	UNIPROT	1704
ZNF76	protein	P36508	UNIPROT	1705
ITPRIPL1	protein	Q6GPH6	UNIPROT	1706
CDK14	protein	O94921	UNIPROT	1707
FGF5	protein	P12034	UNIPROT	1708
ROR1	protein	Q01973	UNIPROT	1709
PPP2R1B	protein	P30154	UNIPROT	1710
JARID2	protein	Q92833	UNIPROT	1711
PTPN14	protein	Q15678	UNIPROT	1712
TAF12	protein	Q16514	UNIPROT	1713
SP4	protein	Q02446	UNIPROT	1714
ACVR2B	protein	Q13705	UNIPROT	1715
DYRK1B	protein	Q9Y463	UNIPROT	1716
CDK11B	protein	P21127	UNIPROT	1717
CBX4	protein	O00257	UNIPROT	1718
CTBP1	protein	Q13363	UNIPROT	1719
BLK	protein	P51451	UNIPROT	1720
RASSF6	protein	Q6ZTQ3	UNIPROT	1721
SPI1	protein	P17947	UNIPROT	1722
Core Binding Factor complex	complex	SIGNOR-C214	SIGNOR	1723
PTPA	protein	Q15257	UNIPROT	1724
TRIB3	protein	Q96RU7	UNIPROT	1725
Frizzled	proteinfamily	SIGNOR-PF11	SIGNOR	1726
COPS5	protein	Q92905	UNIPROT	1727
SNTB1	protein	Q13884	UNIPROT	1728
NFX1	protein	Q12986	UNIPROT	1729
HGF	protein	P14210	UNIPROT	1730
ERBB4	protein	Q15303	UNIPROT	1731
WT1	protein	P19544	UNIPROT	1732
PI3K	complex	SIGNOR-C156	SIGNOR	1733
DUSP19	protein	Q8WTR2	UNIPROT	1734
PAWR	protein	Q96IZ0	UNIPROT	1735
RPS6K	proteinfamily	SIGNOR-PF26	SIGNOR	1736
AMOT/MPP5/INADL/LIN7C	complex	SIGNOR-C27	SIGNOR	1737
TIMP3	protein	P35625	UNIPROT	1738
NDN	protein	Q99608	UNIPROT	1739
NfKb-p65/p50	complex	SIGNOR-C13	SIGNOR	1740
EID2	protein	Q8N6I1	UNIPROT	1741
HMGA2	protein	P52926	UNIPROT	1742
METTL21C	protein	Q5VZV1	UNIPROT	1743
DACH1	protein	Q9UI36	UNIPROT	1744
AP1	complex	SIGNOR-C154	SIGNOR	1745
PEX12	protein	O00623	UNIPROT	1746
PEX2	protein	P28328	UNIPROT	1747
UBE2D1	protein	P51668	UNIPROT	1748
UBE2D2	protein	P62837	UNIPROT	1749
SPRY4	protein	Q9C004	UNIPROT	1750
PEX3	protein	P56589	UNIPROT	1751
PEX14	protein	O75381	UNIPROT	1752
RPGR	protein	Q92834	UNIPROT	1753
RPGRIP1	protein	Q96KN7	UNIPROT	1754
TNFSF11	protein	O14788	UNIPROT	1755
SOCS3	protein	O14543	UNIPROT	1756
LEPR	protein	P48357	UNIPROT	1757
SH2B1	protein	Q9NRF2	UNIPROT	1758
STX16	protein	O14662	UNIPROT	1759
STX10	protein	O60499	UNIPROT	1760
VTI1A	protein	Q96AJ9	UNIPROT	1761
VAMP3	protein	Q15836	UNIPROT	1762
LE-TGN SNARE	complex	SIGNOR-C157	SIGNOR	1763
GCC2	protein	Q8IWJ2	UNIPROT	1764
RAB9A	protein	P51151	UNIPROT	1765
RABEPK	protein	Q7Z6M1	UNIPROT	1766
PLIN3	protein	O60664	UNIPROT	1767
MC4R	protein	P32245	UNIPROT	1768
MC3R	protein	P41968	UNIPROT	1769
GNAS	protein	P84996	UNIPROT	1770
ADRB2	protein	P07550	UNIPROT	1771
GCGR	protein	P47871	UNIPROT	1772
CDH4	protein	P55283	UNIPROT	1773
DIAPH1	protein	O60610	UNIPROT	1774
PFN1	protein	P07737	UNIPROT	1775
GEMIN4	protein	P57678	UNIPROT	1776
GEMIN5	protein	Q8TEQ6	UNIPROT	1777
GEMIN6	protein	Q8WXD5	UNIPROT	1778
GEMIN7	protein	Q9H840	UNIPROT	1779
MIB1	protein	Q86YT6	UNIPROT	1780
SMN1	protein	Q16637	UNIPROT	1781
GEMIN2	protein	O14893	UNIPROT	1782
IDH2	protein	P48735	UNIPROT	1783
IDH1	protein	O75874	UNIPROT	1784
MTHFR	protein	P42898	UNIPROT	1785
5-methyl-tetrahydrofolate	smallmolecule	CID:439234	PUBCHEM	1786
MTR	protein	Q99707	UNIPROT	1787
SCHEMBL5067	smallmolecule	CID:57418127	PUBCHEM	1788
ITGA5	protein	P08648	UNIPROT	1789
ITGA1	protein	P56199	UNIPROT	1790
ITGA2	protein	P17301	UNIPROT	1791
ITGA3	protein	P26006	UNIPROT	1792
ITGA4	protein	P13612	UNIPROT	1793
ITGA10	protein	O75578	UNIPROT	1794
ITGA8	protein	P53708	UNIPROT	1795
ITGA9	protein	Q13797	UNIPROT	1796
ITGA11	protein	Q9UKX5	UNIPROT	1797
ITGAL	protein	P20701	UNIPROT	1798
ITGB2	protein	P05107	UNIPROT	1799
ITGAM	protein	P11215	UNIPROT	1800
ITGAX	protein	P20702	UNIPROT	1801
ITGAD	protein	Q13349	UNIPROT	1802
ITGA2B	protein	P08514	UNIPROT	1803
ITGB3	protein	P05106	UNIPROT	1804
ITGAV	protein	P06756	UNIPROT	1805
ITGB5	protein	P18084	UNIPROT	1806
ITGB6	protein	P18564	UNIPROT	1807
LAMA4	protein	Q16363	UNIPROT	1808
TGFBI	protein	Q15582	UNIPROT	1809
Laminin-5	complex	SIGNOR-C184	SIGNOR	1810
Laminin-8	complex	SIGNOR-C181	SIGNOR	1811
Laminin-1	complex	SIGNOR-C183	SIGNOR	1812
Laminin-10	complex	SIGNOR-C182	SIGNOR	1813
LAMC1	protein	P11047	UNIPROT	1814
LAMA1	protein	P25391	UNIPROT	1815
LAMB1	protein	P07942	UNIPROT	1816
LAMB2	protein	P55268	UNIPROT	1817
LAMA3	protein	Q16787	UNIPROT	1818
LAMB3	protein	Q13751	UNIPROT	1819
LAMC2	protein	Q13753	UNIPROT	1820
MMP2	protein	P08253	UNIPROT	1821
VCAM1	protein	P19320	UNIPROT	1822
COL4A1	protein	P02462	UNIPROT	1823
COL4A2	protein	P08572	UNIPROT	1824
COL4A3	protein	Q01955	UNIPROT	1825
COL4A4	protein	P53420	UNIPROT	1826
COL4A6	protein	Q14031	UNIPROT	1827
COL1A2	protein	P08123	UNIPROT	1828
SMURF	proteinfamily	SIGNOR-PF29	SIGNOR	1829
GRB10	protein	Q13322	UNIPROT	1830
COL2A1	protein	P02458	UNIPROT	1831
COL18A1	protein	P39060	UNIPROT	1832
SPP1	protein	P10451	UNIPROT	1833
ITGB8	protein	P26012	UNIPROT	1834
ITGAE	protein	P38570	UNIPROT	1835
ITGB7	protein	P26010	UNIPROT	1836
TSC22D3	protein	Q99576	UNIPROT	1837
TNC	protein	P24821	UNIPROT	1838
VTN	protein	P04004	UNIPROT	1839
MMP3	protein	P08254	UNIPROT	1840
MMP7	protein	P09237	UNIPROT	1841
PLAUR	protein	Q03405	UNIPROT	1842
ACE	protein	P12821	UNIPROT	1843
TRPC6	protein	Q9Y210	UNIPROT	1844
TLE4	protein	Q04727	UNIPROT	1845
BACH1	protein	O14867	UNIPROT	1846
NPNT	protein	Q6UXI9	UNIPROT	1847
CIB1	protein	Q99828	UNIPROT	1848
SP3	protein	Q02447	UNIPROT	1849
ETS1	protein	P14921	UNIPROT	1850
SIAH2	protein	O43255	UNIPROT	1851
ICAM3	protein	P32942	UNIPROT	1852
TLN1	protein	Q9Y490	UNIPROT	1853
AIIB/b3 integrin	complex	SIGNOR-C173	SIGNOR	1854
RAP1A	protein	P62834	UNIPROT	1855
RAP1B	protein	P61224	UNIPROT	1856
AL/b2 integrin	complex	SIGNOR-C169	SIGNOR	1857
DEF6	protein	Q9H4E7	UNIPROT	1858
AD/b2 integrin	complex	SIGNOR-C172	SIGNOR	1859
SNTA1	protein	Q13424	UNIPROT	1860
EID1	protein	Q9Y6B2	UNIPROT	1861
SRF	protein	P11831	UNIPROT	1862
RNF34	protein	Q969K3	UNIPROT	1863
SCN8A	protein	Q9UQD0	UNIPROT	1864
SCN11A	protein	Q9UI33	UNIPROT	1865
SCN10A	protein	Q9Y5Y9	UNIPROT	1866
SCN3A	protein	Q9NY46	UNIPROT	1867
3-Isobutyl-1-methylxanthine	smallmolecule	CID:3758	PUBCHEM	1868
SCN5A	protein	Q14524	UNIPROT	1869
SCN1A	protein	P35498	UNIPROT	1870
SCN9A	protein	Q15858	UNIPROT	1871
SCN2A	protein	Q99250	UNIPROT	1872
SCN4A	protein	P35499	UNIPROT	1873
FGF11	protein	Q92914	UNIPROT	1874
FGF13	protein	Q92913	UNIPROT	1875
FGF12	protein	P61328	UNIPROT	1876
FGF14	protein	Q92915	UNIPROT	1877
PDE1A	protein	P54750	UNIPROT	1878
PDE1B	protein	Q01064	UNIPROT	1879
MAPK12/CARM1	complex	SIGNOR-C218	SIGNOR	1880
CRH	protein	P06850	UNIPROT	1881
MAGEL2	protein	Q9UJ55	UNIPROT	1882
CLOCK	protein	O15516	UNIPROT	1883
ARNTL	protein	O00327	UNIPROT	1884
DAG1	protein	Q14118	UNIPROT	1885
LAMA2	protein	P24043	UNIPROT	1886
SGCA	protein	Q16586	UNIPROT	1887
SGCB	protein	Q16585	UNIPROT	1888
SGCG	protein	Q13326	UNIPROT	1889
SGCD	protein	Q92629	UNIPROT	1890
DTNA	protein	Q9Y4J8	UNIPROT	1891
DTNB	protein	O60941	UNIPROT	1892
FZD2	protein	Q14332	UNIPROT	1893
SETDB1	protein	Q15047	UNIPROT	1894
CHD7	protein	Q9P2D1	UNIPROT	1895
GATA2	protein	P23769	UNIPROT	1896
SNTB2	protein	Q13425	UNIPROT	1897
SNTG1	protein	Q9NSN8	UNIPROT	1898
SNTG2	protein	Q9NY99	UNIPROT	1899
GATA3	protein	P23771	UNIPROT	1900
CAV3	protein	P56539	UNIPROT	1901
DMD	protein	P11532	UNIPROT	1902
FIG4	protein	Q92562	UNIPROT	1903
PIKFYVE	protein	Q9Y2I7	UNIPROT	1904
VAC14	protein	Q08AM6	UNIPROT	1905
FBXL17	protein	Q9UF56	UNIPROT	1906
PTCH1	protein	Q13635	UNIPROT	1907
MKL2	protein	Q9ULH7	UNIPROT	1908
MN1	protein	Q10571	UNIPROT	1909
Iodide	smallmolecule	CID:30165	PUBCHEM	1910
CCNC	protein	P24863	UNIPROT	1911
OAT	protein	P04181	UNIPROT	1912
ODC1	protein	P11926	UNIPROT	1913
SESN1	protein	Q9Y6P5	UNIPROT	1914
SESN2	protein	P58004	UNIPROT	1915
SESN3	protein	P58005	UNIPROT	1916
GATOR1	complex	SIGNOR-C192	SIGNOR	1917
GATOR2	complex	SIGNOR-C193	SIGNOR	1918
GNAI2	protein	P04899	UNIPROT	1919
CFLAR	protein	O15519	UNIPROT	1920
HDAC4	protein	P56524	UNIPROT	1921
IL19	protein	Q9UHD0	UNIPROT	1922
SHC3	protein	Q92529	UNIPROT	1923
DOK7	protein	Q18PE1	UNIPROT	1924
HBEGF	protein	Q99075	UNIPROT	1925
EFNB2	protein	P52799	UNIPROT	1926
GNAO1	protein	P09471	UNIPROT	1927
THBS2	protein	P35442	UNIPROT	1928
NHS	protein	Q6T4R5	UNIPROT	1929
CYFIP1	protein	Q7L576	UNIPROT	1930
NCKAP1	protein	Q9Y2A7	UNIPROT	1931
BRK1	protein	Q8WUW1	UNIPROT	1932
WASF1	protein	Q92558	UNIPROT	1933
WRC complex	complex	SIGNOR-C191	SIGNOR	1934
ARG1	protein	P05089	UNIPROT	1935
FCER1G	protein	P30273	UNIPROT	1936
FCER1A	protein	P12319	UNIPROT	1937
MS4A2	protein	Q01362	UNIPROT	1938
FCER1G/FCER1G	complex	SIGNOR-C199	SIGNOR	1939
SELPLG	protein	Q14242	UNIPROT	1940
IL5	protein	P05113	UNIPROT	1941
ZFP36	protein	P26651	UNIPROT	1942
GFI1	protein	Q99684	UNIPROT	1943
EPO	protein	P01588	UNIPROT	1944
FLI1	protein	Q01543	UNIPROT	1945
KLF1	protein	Q13351	UNIPROT	1946
GATA1	protein	P15976	UNIPROT	1947
PEX26	protein	Q7Z412	UNIPROT	1948
PEX6	protein	Q13608	UNIPROT	1949
PEX1	protein	O43933	UNIPROT	1950
SST	protein	P61278	UNIPROT	1951
CRYAB	protein	P02511	UNIPROT	1952
NF1	protein	P21359	UNIPROT	1953
SP2	protein	Q02086	UNIPROT	1954
resveratrol	smallmolecule	CID:445154	PUBCHEM	1955
PEBP1	protein	P30086	UNIPROT	1956
ARNTL2	protein	Q8WYA1	UNIPROT	1957
MTA1	protein	Q13330	UNIPROT	1958
PRDM16	protein	Q9HAZ2	UNIPROT	1959
FGF10	protein	O15520	UNIPROT	1960
FGF17	protein	O60258	UNIPROT	1961
FGF18	protein	O76093	UNIPROT	1962
FGF3	protein	P11487	UNIPROT	1963
PLCB1	protein	Q9NQ66	UNIPROT	1964
CBFA2T3	protein	O75081	UNIPROT	1965
ZBTB47	protein	Q9UFB7	UNIPROT	1966
COL3A1	protein	P02461	UNIPROT	1967
ADGRG1	protein	Q9Y653	UNIPROT	1968
acetylcholine	smallmolecule	CID:187	PUBCHEM	1969
CHRNA7	protein	P36544	UNIPROT	1970
BCHE	protein	P06276	UNIPROT	1971
ACHE	protein	P22303	UNIPROT	1972
PLCE1	protein	Q9P212	UNIPROT	1973
PAS complex	complex	SIGNOR-C190	SIGNOR	1974
UMPS	protein	P11172	UNIPROT	1975
PNPLA6	protein	Q8IY17	UNIPROT	1976
ALOX15	protein	P16050	UNIPROT	1977
Icomucret	smallmolecule	CID:5280724	PUBCHEM	1978
BAG1	protein	Q99933	UNIPROT	1979
BAG3	protein	O95817	UNIPROT	1980
ISYNA1	protein	Q9NPH2	UNIPROT	1981
PER2	protein	O15055	UNIPROT	1982
HDAC2	protein	Q92769	UNIPROT	1983
MTMR4	protein	Q9NYA4	UNIPROT	1984
HIC1	protein	Q14526	UNIPROT	1985
PTGES	protein	O14684	UNIPROT	1986
Thromboxane	smallmolecule	CID:114873	PUBCHEM	1987
GXYLT2	protein	A0PJZ3	UNIPROT	1988
DLL3	protein	Q9NYJ7	UNIPROT	1989
NOTCH	proteinfamily	SIGNOR-PF30	SIGNOR	1990
CCL5	protein	P13501	UNIPROT	1991
CCL7	protein	P80098	UNIPROT	1992
CCL11	protein	P51671	UNIPROT	1993
MAP4K2	protein	Q12851	UNIPROT	1994
GH1	protein	P01241	UNIPROT	1995
Lipopolysaccharide	smallmolecule	CID:11970143	PUBCHEM	1996
NRG1	protein	Q02297	UNIPROT	1997
PLD1	protein	Q13393	UNIPROT	1998
CBLC	protein	Q9ULV8	UNIPROT	1999
[truncated: 1,558 more rows]

## Sheet: link
ENTITYA	TYPEA	IDA	DATABASEA	ENTITYB	TYPEB	IDB	DATABASEB	EFFECT012
CAMKK1	protein	Q8N5S9	UNIPROT	PRKAA1	protein	Q13131	UNIPROT	1
CAMKK2	protein	Q96RR4	UNIPROT	PRKAA1	protein	Q13131	UNIPROT	1
AMPK	complex	SIGNOR-C15	SIGNOR	ULK1/Atg13/Fip200	complex	SIGNOR-C100	SIGNOR	1
TICAM1	protein	Q8IUC6	UNIPROT	RIPK1	protein	Q13546	UNIPROT	1
RIPK3	protein	Q9Y572	UNIPROT	GLUD1	protein	P00367	UNIPROT	1
ULK1/Atg13/Fip200	complex	SIGNOR-C100	SIGNOR	AMPK	complex	SIGNOR-C15	SIGNOR	0
AMPK	complex	SIGNOR-C15	SIGNOR	PPARGC1A	protein	Q9UBK2	UNIPROT	1
PARD6A	protein	Q9NPB6	UNIPROT	PARD6/SMURF1	complex	SIGNOR-C112	SIGNOR	2
SMURF1	protein	Q9HCE7	UNIPROT	PARD6/SMURF1	complex	SIGNOR-C112	SIGNOR	2
SMARCA4	protein	P51532	UNIPROT	TERT	protein	O14746	UNIPROT	1
PRKCD	protein	Q05655	UNIPROT	MYBPC3	protein	Q14896	UNIPROT	1
PDPK1	protein	O15530	UNIPROT	AKT3	protein	Q9Y243	UNIPROT	1
BAMBI	protein	Q13145	UNIPROT	DVL2	protein	O14641	UNIPROT	1
BAMBI	protein	Q13145	UNIPROT	FZD5	protein	Q13467	UNIPROT	1
YAP1	protein	P46937	UNIPROT	CTNNB1	protein	P35222	UNIPROT	1
KRAS	protein	P01116	UNIPROT	TCF3	protein	P15923	UNIPROT	1
PRKCI	protein	P41743	UNIPROT	BAD	protein	Q92934	UNIPROT	0
AMPK	complex	SIGNOR-C15	SIGNOR	FOXO3	protein	O43524	UNIPROT	1
CDC7	protein	O00311	UNIPROT	MCM2	protein	P49736	UNIPROT	1
SRC	protein	P12931	UNIPROT	TNS3	protein	Q68CZ2	UNIPROT	1
POU2AF1	protein	Q16633	UNIPROT	POU2F2	protein	P09086	UNIPROT	1
BTK	protein	Q06187	UNIPROT	GTF2I	protein	P78347	UNIPROT	1
SYK	protein	P43405	UNIPROT	HCLS1	protein	P14317	UNIPROT	1
IL21R	protein	Q9HBE5	UNIPROT	JAK1	protein	P23458	UNIPROT	1
IL21R	protein	Q9HBE5	UNIPROT	JAK3	protein	P52333	UNIPROT	1
POU2AF1	protein	Q16633	UNIPROT	POU2F1	protein	P14859	UNIPROT	1
GCG	protein	P01275	UNIPROT	GLP1R	protein	P43220	UNIPROT	1
CALM1	protein	P62158	UNIPROT	CAMKK2	protein	Q96RR4	UNIPROT	1
AMPK	complex	SIGNOR-C15	SIGNOR	PFKFB2	protein	O60825	UNIPROT	1
LYN	protein	P07948	UNIPROT	BTK	protein	Q06187	UNIPROT	1
BBC3	protein	Q9BXH1	UNIPROT	BAK1	protein	Q16611	UNIPROT	1
PRKCA	protein	P17252	UNIPROT	NCF1	protein	P14598	UNIPROT	1
PSENEN	protein	Q9NZ42	UNIPROT	RYK	protein	P34925	UNIPROT	1
USP9X	protein	Q93008	UNIPROT	EPS15	protein	P42566	UNIPROT	0
CDK5	protein	Q00535	UNIPROT	ATM	protein	Q13315	UNIPROT	1
CDK2	protein	P24941	UNIPROT	MCM3	protein	P25205	UNIPROT	1
PTPN6	protein	P29350	UNIPROT	JAK3	protein	P52333	UNIPROT	1
IL1R1	protein	P14778	UNIPROT	MAPK10	protein	P53779	UNIPROT	1
LATS2	protein	Q9NRM7	UNIPROT	SNAI1	protein	O95863	UNIPROT	1
SIRT1	protein	Q96EB6	UNIPROT	PPARGC1A	protein	Q9UBK2	UNIPROT	1
AMER1	protein	Q5JTC6	UNIPROT	LRP6	protein	O75581	UNIPROT	1
BTK	protein	Q06187	UNIPROT	PLCG2	protein	P16885	UNIPROT	1
NOS1	protein	P29475	UNIPROT	HDAC2	protein	Q92769	UNIPROT	0
MAX	protein	P61244	UNIPROT	MXI1	protein	P50539	UNIPROT	1
BCL9	protein	O00512	UNIPROT	CTNNB1	protein	P35222	UNIPROT	1
BCL9	protein	O00512	UNIPROT	PYGO1	protein	Q9Y3Y4	UNIPROT	1
CD70	protein	P32970	UNIPROT	CD27	protein	P26842	UNIPROT	1
TRAF2	protein	Q12933	UNIPROT	MAP3K1	protein	Q13233	UNIPROT	1
DAPK1	protein	P53355	UNIPROT	TP53	protein	P04637	UNIPROT	1
BRSK1	protein	Q8TDC3	UNIPROT	CDC25C	protein	P30307	UNIPROT	0
MAPKAPK5	protein	Q8IW41	UNIPROT	DNAJB1	protein	P25685	UNIPROT	1
BMP7	protein	P18075	UNIPROT	ACVR1/BMPR2	complex	SIGNOR-C30	SIGNOR	1
CTNNB1	protein	P35222	UNIPROT	NOTCH1	protein	P46531	UNIPROT	1
GRK3	protein	P35626	UNIPROT	CCR5	protein	P51681	UNIPROT	0
DAPK3	protein	O43293	UNIPROT	TP53	protein	P04637	UNIPROT	1
STK17A	protein	Q9UEE5	UNIPROT	TP53	protein	P04637	UNIPROT	1
TLR4	protein	O00206	UNIPROT	TIRAP	protein	P58753	UNIPROT	1
PRKCE	protein	Q02156	UNIPROT	OCLN	protein	Q16625	UNIPROT	1
PRKG1	protein	Q13976	UNIPROT	FHOD1	protein	Q9Y613	UNIPROT	1
SOCS1	protein	O15524	UNIPROT	JAK3	protein	P52333	UNIPROT	0
TCF3	protein	P15923	UNIPROT	MYOD1	protein	P15172	UNIPROT	1
MAP4K5	protein	Q9Y4K4	UNIPROT	GSK3B	protein	P49841	UNIPROT	0
UHMK1	protein	Q8TAS1	UNIPROT	SF1	protein	Q15637	UNIPROT	1
PTPN6	protein	P29350	UNIPROT	ACTG1	protein	P63261	UNIPROT	0
CSNK2A1	protein	P68400	UNIPROT	SHOX	protein	O15266	UNIPROT	1
CSNK1D	protein	P48730	UNIPROT	MAPT	protein	P10636	UNIPROT	0
NOTCH2	protein	Q04721	UNIPROT	TCF3	protein	P15923	UNIPROT	0
IFNB1	protein	P01574	UNIPROT	IFNAR2	protein	P48551	UNIPROT	1
GNAT1	protein	P11488	UNIPROT	ADCY1	protein	Q08828	UNIPROT	0
NOTCH1	protein	P46531	UNIPROT	TCF3	protein	P15923	UNIPROT	0
ZNF521	protein	Q96K83	UNIPROT	EBF1	protein	Q9UH73	UNIPROT	0
MAP3K10	protein	Q02779	UNIPROT	TCF3	protein	P15923	UNIPROT	0
PRKCB	protein	P05771	UNIPROT	IBTK	protein	Q9P2D0	UNIPROT	0
MAX	protein	P61244	UNIPROT	MAD1L1	protein	Q9Y6D9	UNIPROT	1
PTPRB	protein	P23467	UNIPROT	MET	protein	P08581	UNIPROT	0
GSK3B	protein	P49841	UNIPROT	ARNTL	protein	O00327	UNIPROT	0
AC1NUST0	smallmolecule	CID:5460104	PUBCHEM	RAC1	protein	P63000	UNIPROT	1
PTPRB	protein	P23467	UNIPROT	MAPK1	protein	P28482	UNIPROT	0
GAS6	protein	Q14393	UNIPROT	MERTK	protein	Q12866	UNIPROT	1
CSNK1G1	protein	Q9HCP0	UNIPROT	LRP6	protein	O75581	UNIPROT	1
ALK	protein	Q9UM73	UNIPROT	SHC3	protein	Q92529	UNIPROT	1
KIF7	protein	Q2M1P5	UNIPROT	GLI1	protein	P08151	UNIPROT	1
PRKACA	protein	P17612	UNIPROT	RET	protein	P07949	UNIPROT	0
CAMK2B	protein	Q13554	UNIPROT	GSK3A	protein	P49840	UNIPROT	0
PRKCE	protein	Q02156	UNIPROT	GJA1	protein	P17302	UNIPROT	1
PLAU	protein	P00749	UNIPROT	PLAUR	protein	Q03405	UNIPROT	1
MAPK8	protein	P45983	UNIPROT	ITCH	protein	Q96J02	UNIPROT	1
IL2	protein	P60568	UNIPROT	IL2RA	protein	P01589	UNIPROT	1
IL2	protein	P60568	UNIPROT	IL2RB	protein	P14784	UNIPROT	1
BDNF	protein	P23560	UNIPROT	NTRK2	protein	Q16620	UNIPROT	1
SRC	protein	P12931	UNIPROT	CHRNA7	protein	P36544	UNIPROT	0
MAPK14	protein	Q16539	UNIPROT	DDIT3	protein	P35638	UNIPROT	1
TAB1	protein	Q15750	UNIPROT	MAP3K7	protein	O43318	UNIPROT	1
PRKCD	protein	Q05655	UNIPROT	KCNJ1	protein	P48048	UNIPROT	1
NAIP	protein	Q13075	UNIPROT	CASP9	protein	P55211	UNIPROT	0
CDK5	protein	Q00535	UNIPROT	NR3C1	protein	P04150	UNIPROT	0
CDK5	protein	Q00535	UNIPROT	STXBP2	protein	Q15833	UNIPROT	0
MAPK3	protein	P27361	UNIPROT	NR3C1	protein	P04150	UNIPROT	0
PRKAA2	protein	P54646	UNIPROT	CRTC2	protein	Q53ET0	UNIPROT	0
MAP3K5	protein	Q99683	UNIPROT	MAP2K4	protein	P45985	UNIPROT	1
SYK	protein	P43405	UNIPROT	MAPT	protein	P10636	UNIPROT	0
FGF2	protein	P09038	UNIPROT	FGFR2	protein	P21802	UNIPROT	1
PRKDC	protein	P78527	UNIPROT	LIG4	protein	P49917	UNIPROT	0
CDK2	protein	P24941	UNIPROT	SMAD3	protein	P84022	UNIPROT	0
IRAK4	protein	Q9NWZ3	UNIPROT	NCF1	protein	P14598	UNIPROT	1
PTPRF	protein	P10586	UNIPROT	LCK	protein	P06239	UNIPROT	1
BAD	protein	Q92934	UNIPROT	BCL2L2	protein	Q92843	UNIPROT	0
CAMK2A	protein	Q9UQM7	UNIPROT	GFAP	protein	P14136	UNIPROT	0
MSX1	protein	P28360	UNIPROT	TBP	protein	P20226	UNIPROT	0
TRIM28	protein	Q13263	UNIPROT	MDM2	protein	Q00987	UNIPROT	1
MDFI	protein	Q99750	UNIPROT	MYF5	protein	P13349	UNIPROT	0
NLK	protein	Q9UBE8	UNIPROT	TCF4	protein	P15884	UNIPROT	0
MAPK14	protein	Q16539	UNIPROT	MEF2C	protein	Q06413	UNIPROT	1
AKT1	protein	P31749	UNIPROT	METTL1	protein	Q9UBP6	UNIPROT	0
CAMK2B	protein	Q13554	UNIPROT	CTNNB1	protein	P35222	UNIPROT	0
PPP2R5B	protein	Q15173	UNIPROT	CASP3	protein	P42574	UNIPROT	1
CSF2	protein	P04141	UNIPROT	CSF3R	protein	Q99062	UNIPROT	1
MDFI	protein	Q99750	UNIPROT	MYOD1	protein	P15172	UNIPROT	0
WNT9A	protein	O14904	UNIPROT	CHRNA1	protein	P02708	UNIPROT	1
JAK2	protein	O60674	UNIPROT	GAB2	protein	Q9UQC2	UNIPROT	1
ERK1/2	proteinfamily	SIGNOR-PF1	SIGNOR	ESR1	protein	P03372	UNIPROT	1
MAPK3	protein	P27361	UNIPROT	NCF1	protein	P14598	UNIPROT	1
FBXW11	protein	Q9UKB1	UNIPROT	NFKBIA	protein	P25963	UNIPROT	0
AURKB	protein	Q96GD4	UNIPROT	KNL1	protein	Q8NG31	UNIPROT	0
IL2	protein	P60568	UNIPROT	IL2RG	protein	P31785	UNIPROT	1
PRKCD	protein	Q05655	UNIPROT	HIST1H3A	protein	P68431	UNIPROT	1
PRKCE	protein	Q02156	UNIPROT	ATF2	protein	P15336	UNIPROT	1
PAK1	protein	Q13153	UNIPROT	PGAM1	protein	P18669	UNIPROT	0
WNT9B	protein	O14905	UNIPROT	CHRNA1	protein	P02708	UNIPROT	1
CASP3	protein	P42574	UNIPROT	GSN	protein	P06396	UNIPROT	0
RBPJ	protein	Q06330	UNIPROT	PAX7	protein	P23759	UNIPROT	1
SIRT1	protein	Q96EB6	UNIPROT	CRTC1	protein	Q6UUV9	UNIPROT	1
ATM	protein	Q13315	UNIPROT	TP53	protein	P04637	UNIPROT	1
PIM1	protein	P11309	UNIPROT	MDM2	protein	Q00987	UNIPROT	1
GSK3B	protein	P49841	UNIPROT	NFE2L1	protein	Q14494	UNIPROT	0
UBE2I	protein	P63279	UNIPROT	PLAG1	protein	Q6DJT9	UNIPROT	0
FGF4	protein	P08620	UNIPROT	FGFR2	protein	P21802	UNIPROT	1
FGF6	protein	P10767	UNIPROT	FGFR2	protein	P21802	UNIPROT	1
YWHAQ	protein	P27348	UNIPROT	CDC25C	protein	P30307	UNIPROT	0
GSK3A	protein	P49840	UNIPROT	MAPT	protein	P10636	UNIPROT	0
MAPK1	protein	P28482	UNIPROT	BMF	protein	Q96LC9	UNIPROT	1
BNIP3	protein	Q12983	UNIPROT	RHEB	protein	Q15382	UNIPROT	0
MAPK1	protein	P28482	UNIPROT	FOS	protein	P01100	UNIPROT	1
MAPK12	protein	P53778	UNIPROT	MAPT	protein	P10636	UNIPROT	0
PPP2CB	protein	P62714	UNIPROT	MYC	protein	P01106	UNIPROT	0
CDK2	protein	P24941	UNIPROT	TP73	protein	O15350	UNIPROT	0
IKBKB	protein	O14920	UNIPROT	TSC1	protein	Q92574	UNIPROT	0
TAOK1	protein	Q7L7X3	UNIPROT	MAP2K3	protein	P46734	UNIPROT	1
TGFBR2	protein	P37173	UNIPROT	TGFBR1	protein	P36897	UNIPROT	1
CORT	protein	O00230	UNIPROT	SSTR4	protein	P31391	UNIPROT	1
MAP3K4	protein	Q9Y6R4	UNIPROT	MAP2K4	protein	P45985	UNIPROT	1
PNCK	protein	Q6P2M8	UNIPROT	EIF4G3	protein	O43432	UNIPROT	1
CSNK1A1	protein	P48729	UNIPROT	SNCA	protein	P37840	UNIPROT	1
SIRT1	protein	Q96EB6	UNIPROT	EP300	protein	Q09472	UNIPROT	0
MAPK3	protein	P27361	UNIPROT	CTTN	protein	Q14247	UNIPROT	1
PTPRA	protein	P18433	UNIPROT	SRC	protein	P12931	UNIPROT	1
CSNK2A1	protein	P68400	UNIPROT	SNCA	protein	P37840	UNIPROT	1
LTK	protein	P29376	UNIPROT	IRS1	protein	P35568	UNIPROT	1
LTK	protein	P29376	UNIPROT	PIK3CG	protein	P48736	UNIPROT	1
LTK	protein	P29376	UNIPROT	SHC1	protein	P29353	UNIPROT	1
EPHB2	protein	P29323	UNIPROT	RASA1	protein	P20936	UNIPROT	1
p38	proteinfamily	SIGNOR-PF16	SIGNOR	HNF4A	protein	P41235	UNIPROT	1
NTRK2	protein	Q16620	UNIPROT	FYN	protein	P06241	UNIPROT	1
CSNK1A1	protein	P48729	UNIPROT	LRP6	protein	O75581	UNIPROT	1
GAS6	protein	Q14393	UNIPROT	AXL	protein	P30530	UNIPROT	1
NXPH1	protein	P58417	UNIPROT	NRXN3	protein	Q9Y4C0	UNIPROT	1
NTRK1	protein	P04629	UNIPROT	SH2B2	protein	O14492	UNIPROT	1
NXPH1	protein	P58417	UNIPROT	NRXN1	protein	P58400	UNIPROT	1
NXPH1	protein	P58417	UNIPROT	NRXN1	protein	Q9ULB1	UNIPROT	1
ARTN	protein	Q5T4W7	UNIPROT	GFRA3	protein	O60609	UNIPROT	1
JNK	proteinfamily	SIGNOR-PF15	SIGNOR	JUN	protein	P05412	UNIPROT	1
SLIT2	protein	O94813	UNIPROT	ROBO4	protein	Q8WZ75	UNIPROT	1
PTGER3	protein	P43115	UNIPROT	GNAI1	protein	P63096	UNIPROT	1
PTGER3	protein	P43115	UNIPROT	GNB3	protein	P16520	UNIPROT	1
SMAD6	protein	O43541	UNIPROT	TGFBR1	protein	P36897	UNIPROT	0
TAOK2	protein	Q9UL54	UNIPROT	MAP2K4	protein	P45985	UNIPROT	1
TRAF2	protein	Q12933	UNIPROT	MAP3K5	protein	Q99683	UNIPROT	1
SMAD7	protein	O15105	UNIPROT	SMURF1	protein	Q9HCE7	UNIPROT	1
DYRK1A	protein	Q13627	UNIPROT	SNCA	protein	P37840	UNIPROT	1
SMURF1	protein	Q9HCE7	UNIPROT	SMAD7	protein	O15105	UNIPROT	0
SH3RF1	protein	Q7Z6J0	UNIPROT	MAP3K10	protein	Q02779	UNIPROT	1
SH3RF1	protein	Q7Z6J0	UNIPROT	MAP3K11	protein	Q16584	UNIPROT	1
SH3RF1	protein	Q7Z6J0	UNIPROT	MAP3K12	protein	Q12852	UNIPROT	1
PPM1D	protein	O15297	UNIPROT	MAPK14	protein	Q16539	UNIPROT	0
SMAD7	protein	O15105	UNIPROT	SMURF2	protein	Q9HAU4	UNIPROT	1
ZFYVE9	protein	O95405	UNIPROT	SMAD2	protein	Q15796	UNIPROT	1
MAP2K6	protein	P52564	UNIPROT	MAPK14	protein	Q16539	UNIPROT	1
ATM	protein	Q13315	UNIPROT	TERF1	protein	P54274	UNIPROT	1
MAPK14	protein	Q16539	UNIPROT	SMAD3	protein	P84022	UNIPROT	1
AFF4	protein	Q9UHB7	UNIPROT	AEP complex	complex	SIGNOR-C117	SIGNOR	2
RPS6KA5	protein	O75582	UNIPROT	ATF1	protein	P18846	UNIPROT	1
CDH15	protein	P55291	UNIPROT	CDON	protein	Q4KMG0	UNIPROT	1
LTK	protein	P29376	UNIPROT	CBL	protein	P22681	UNIPROT	1
NTRK1	protein	P04629	UNIPROT	FRS2	protein	Q8WU20	UNIPROT	1
PPP2CA	protein	P67775	UNIPROT	MAPK3	protein	P27361	UNIPROT	0
RARA	protein	P10276	UNIPROT	RXRA	protein	P19793	UNIPROT	1
SMURF1	protein	Q9HCE7	UNIPROT	TGFBR2	protein	P37173	UNIPROT	0
ROCK2	protein	O75116	UNIPROT	DPYSL2	protein	Q16555	UNIPROT	1
AKT2	protein	P31751	UNIPROT	BMI1	protein	P35226	UNIPROT	1
CDK5	protein	Q00535	UNIPROT	SRC	protein	P12931	UNIPROT	1
SMAD7	protein	O15105	UNIPROT	TGFBR1	protein	P36897	UNIPROT	0
MAP3K7	protein	O43318	UNIPROT	MAP2K6	protein	P52564	UNIPROT	1
SMARCAD1	protein	Q9H4L7	UNIPROT	HDAC1	protein	Q13547	UNIPROT	1
AXIN1	protein	O15169	UNIPROT	GSK3B/Axin/APC	complex	SIGNOR-C110	SIGNOR	2
NTRK3	protein	Q16288	UNIPROT	SHC1	protein	P29353	UNIPROT	1
NTRK3	protein	Q16288	UNIPROT	PLCG1	protein	P19174	UNIPROT	1
MLN	protein	P12872	UNIPROT	MLNR	protein	O43193	UNIPROT	1
SEMA7A	protein	O75326	UNIPROT	PLXNC1	protein	O60486	UNIPROT	1
MAPK3	protein	P27361	UNIPROT	SOS1	protein	Q07889	UNIPROT	0
KRAS	protein	P01116	UNIPROT	RAF1	protein	P04049	UNIPROT	1
BMPR2	protein	Q13873	UNIPROT	BMPR1B	protein	O00238	UNIPROT	1
DTX1	protein	Q86Y01	UNIPROT	NOTCH1	protein	P46531	UNIPROT	1
NOG	protein	Q13253	UNIPROT	BMPR1A	protein	P36894	UNIPROT	0
NOG	protein	Q13253	UNIPROT	BMPR1B	protein	O00238	UNIPROT	0
NOG	protein	Q13253	UNIPROT	BMPR2	protein	Q13873	UNIPROT	0
CLCF1	protein	Q9UBD9	UNIPROT	CNTFR	protein	P26992	UNIPROT	1
CNTF	protein	P26441	UNIPROT	CNTFR	protein	P26992	UNIPROT	1
CNTF	protein	P26441	UNIPROT	LIFR	protein	P42702	UNIPROT	1
MAP3K7	protein	O43318	UNIPROT	MAP2K3	protein	P46734	UNIPROT	1
SMO	protein	Q99835	UNIPROT	GNAI2	protein	P04899	UNIPROT	1
HMGB2	protein	P26583	UNIPROT	POU3F1	protein	Q03052	UNIPROT	1
CAMK2A	protein	Q9UQM7	UNIPROT	GRIN2B	protein	Q13224	UNIPROT	1
ABL1	protein	P00519	UNIPROT	STK3	protein	Q13188	UNIPROT	1
CDK12	protein	Q9NYV4	UNIPROT	POLR2A	protein	P24928	UNIPROT	1
SMAD3/SMAD4	complex	SIGNOR-C9	SIGNOR	JUN	protein	P05412	UNIPROT	1
CDC14B	protein	O60729	UNIPROT	APC	protein	P25054	UNIPROT	1
GSK3B	protein	P49841	UNIPROT	APC	protein	P25054	UNIPROT	1
PSPN	protein	O60542	UNIPROT	GFRA4	protein	Q9GZZ7	UNIPROT	1
RPS6KA5	protein	O75582	UNIPROT	H3F3A	protein	P84243	UNIPROT	1
RPS6KA3	protein	P51812	UNIPROT	HIST1H3A	protein	P68431	UNIPROT	1
RPS6KA1	protein	Q15418	UNIPROT	H3F3A	protein	P84243	UNIPROT	1
AAK1	protein	Q2M2I8	UNIPROT	AP2M1	protein	Q96CW1	UNIPROT	1
PRKD1	protein	Q15139	UNIPROT	CTTN	protein	Q14247	UNIPROT	0
RET	protein	P07949	UNIPROT	DOK4	protein	Q8TEW6	UNIPROT	1
RPS6KA3	protein	P51812	UNIPROT	H3F3A	protein	P84243	UNIPROT	1
CDK4	protein	P11802	UNIPROT	RB1	protein	P06400	UNIPROT	0
CBP/p300	complex	SIGNOR-C6	SIGNOR	SMAD3	protein	P84022	UNIPROT	1
PRKCE	protein	Q02156	UNIPROT	FGFR1	protein	P11362	UNIPROT	1
EP300	protein	Q09472	UNIPROT	DUSP1	protein	P28562	UNIPROT	1
IFNGR2/INFGR1	complex	SIGNOR-C142	SIGNOR	JAK2	protein	O60674	UNIPROT	1
TAOK2	protein	Q9UL54	UNIPROT	MAP2K3	protein	P46734	UNIPROT	1
RPS6KA1	protein	Q15418	UNIPROT	ESR1	protein	P03372	UNIPROT	1
p38	proteinfamily	SIGNOR-PF16	SIGNOR	CDC25B	protein	P30305	UNIPROT	0
TAOK2	protein	Q9UL54	UNIPROT	MAP2K6	protein	P52564	UNIPROT	1
RPS6KA5	protein	O75582	UNIPROT	HIST1H3A	protein	P68431	UNIPROT	1
PRKACA	protein	P17612	UNIPROT	YWHAZ	protein	P63104	UNIPROT	1
MAPK3	protein	P27361	UNIPROT	SYN3	protein	O14994	UNIPROT	1
MAP2K4	protein	P45985	UNIPROT	MAPK9	protein	P45984	UNIPROT	1
CDK1	protein	P06493	UNIPROT	SYN3	protein	O14994	UNIPROT	1
CDK5	protein	Q00535	UNIPROT	PTK2	protein	Q05397	UNIPROT	1
CNTN6	protein	Q9UQ52	UNIPROT	NOTCH1	protein	P46531	UNIPROT	1
PTGER3	protein	P43115	UNIPROT	GNG12	protein	Q9UBI6	UNIPROT	1
AAK1	protein	Q2M2I8	UNIPROT	AP1M1	protein	Q9BXS5	UNIPROT	1
PRKCA	protein	P17252	UNIPROT	CHAT	protein	P28329	UNIPROT	1
CSNK2A1	protein	P68400	UNIPROT	TLE1	protein	Q04724	UNIPROT	1
MAPK1	protein	P28482	UNIPROT	RPS6KA2	protein	Q15349	UNIPROT	1
CDK5/CDK5R1	complex	SIGNOR-C144	SIGNOR	DCX	protein	O43602	UNIPROT	1
PRKCB	protein	P05771	UNIPROT	CHAT	protein	P28329	UNIPROT	1
GSK3B	protein	P49841	UNIPROT	CTNNB1	protein	P35222	UNIPROT	0
AKT1	protein	P31749	UNIPROT	FOXO1	protein	Q12778	UNIPROT	0
F2	protein	P00734	UNIPROT	F2R	protein	P25116	UNIPROT	1
IL6	protein	P05231	UNIPROT	IL6R	protein	P08887	UNIPROT	1
IL6R	protein	P08887	UNIPROT	IL6ST	protein	P40189	UNIPROT	1
PTPRF	protein	P10586	UNIPROT	INSR	protein	P06213	UNIPROT	0
CAMK2A	protein	Q9UQM7	UNIPROT	ITGB1BP1	protein	O14713	UNIPROT	1
WWP1	protein	Q9H0M0	UNIPROT	SMAD7	protein	O15105	UNIPROT	1
RAD50	protein	Q92878	UNIPROT	BRCA1	protein	P38398	UNIPROT	1
AKT1	protein	P31749	UNIPROT	BAD	protein	Q92934	UNIPROT	0
PRKAA1	protein	Q13131	UNIPROT	FOXO3	protein	O43524	UNIPROT	1
VAV1	protein	P15498	UNIPROT	SYK	protein	P43405	UNIPROT	1
CARM1	protein	Q86X55	UNIPROT	PAX7	protein	P23759	UNIPROT	1
APAF1	protein	O14727	UNIPROT	CASP9	protein	P55211	UNIPROT	1
IKBKE	protein	Q14164	UNIPROT	IRF3	protein	Q14653	UNIPROT	1
TRIM33	protein	Q9UPN9	UNIPROT	SMAD3	protein	P84022	UNIPROT	1
PRKACA	protein	P17612	UNIPROT	PDE4D	protein	Q08499	UNIPROT	1
RAPGEF6	protein	Q8TEU7	UNIPROT	HRAS	protein	P01112	UNIPROT	1
SYK	protein	P43405	UNIPROT	BLNK	protein	Q8WV28	UNIPROT	1
HOXD9	protein	P28356	UNIPROT	MEIS1	protein	O00470	UNIPROT	1
CASP9	protein	P55211	UNIPROT	CASP3	protein	P42574	UNIPROT	1
CYCS	protein	P99999	UNIPROT	CASP9	protein	P55211	UNIPROT	1
MAPK1	protein	P28482	UNIPROT	RPS6KA1	protein	Q15418	UNIPROT	1
JAK1	protein	P23458	UNIPROT	TYK2	protein	P29597	UNIPROT	1
PIAS4	protein	Q8N2W9	UNIPROT	SMAD3	protein	P84022	UNIPROT	0
PIAS4	protein	Q8N2W9	UNIPROT	SMAD4	protein	Q13485	UNIPROT	0
RARA	protein	P10276	UNIPROT	RXRG	protein	P48443	UNIPROT	1
CREB1	protein	P16220	UNIPROT	FOXO4	protein	P98177	UNIPROT	0
ADCYAP1	protein	P18509	UNIPROT	ADCYAP1R1	protein	P41586	UNIPROT	1
PRKACA	protein	P17612	UNIPROT	LATS2	protein	Q9NRM7	UNIPROT	1
SMAD1	protein	Q15797	UNIPROT	SMAD4	protein	Q13485	UNIPROT	1
JAK1	protein	P23458	UNIPROT	STAT1	protein	P42224	UNIPROT	1
PRKCA	protein	P17252	UNIPROT	ADD2	protein	P35612	UNIPROT	0
BIRC5	protein	O15392	UNIPROT	CASP3	protein	P42574	UNIPROT	0
SH2B2	protein	O14492	UNIPROT	CBL	protein	P22681	UNIPROT	1
PTPRB	protein	P23467	UNIPROT	INSR	protein	P06213	UNIPROT	0
CDKN1B	protein	P46527	UNIPROT	CDK1	protein	P06493	UNIPROT	0
LFNG	protein	Q8NES3	UNIPROT	NOTCH1	protein	P46531	UNIPROT	1
BMP15	protein	O95972	UNIPROT	BMPR2	protein	Q13873	UNIPROT	1
MAPK3	protein	P27361	UNIPROT	CALD1	protein	Q05682	UNIPROT	0
PTPN5	protein	P54829	UNIPROT	FYN	protein	P06241	UNIPROT	0
MAPK1	protein	P28482	UNIPROT	TOB1	protein	P50616	UNIPROT	0
ILK	protein	Q13418	UNIPROT	PPP1R14A	protein	Q96A00	UNIPROT	0
14-3-3	proteinfamily	SIGNOR-PF7	SIGNOR	HDAC5	protein	Q9UQL6	UNIPROT	0
MTOR	protein	P42345	UNIPROT	mTORC1	complex	SIGNOR-C3	SIGNOR	2
KIF7	protein	Q2M1P5	UNIPROT	GLI2	protein	P10070	UNIPROT	1
MAPK1	protein	P28482	UNIPROT	GTF2I	protein	P78347	UNIPROT	1
ROCK2	protein	O75116	UNIPROT	PPP1R14A	protein	Q96A00	UNIPROT	0
PRKCA	protein	P17252	UNIPROT	PPP1R14A	protein	Q96A00	UNIPROT	0
PTPRJ	protein	Q12913	UNIPROT	MET	protein	P08581	UNIPROT	0
BMPR1A/1B/2	complex	SIGNOR-C29	SIGNOR	SMAD1	protein	Q15797	UNIPROT	1
PRKCA	protein	P17252	UNIPROT	MARCKS	protein	P29966	UNIPROT	0
NCOR2	protein	Q9Y618	UNIPROT	PGR	protein	P06401	UNIPROT	0
PKN1	protein	Q16512	UNIPROT	MARCKS	protein	P29966	UNIPROT	0
CDK5R1	protein	Q15078	UNIPROT	LMTK2	protein	Q8IWU2	UNIPROT	0
MDFI	protein	Q99750	UNIPROT	MYOG	protein	P15173	UNIPROT	0
CDK1	protein	P06493	UNIPROT	MASTL	protein	Q96GX5	UNIPROT	1
CyclinB/CDK1	complex	SIGNOR-C17	SIGNOR	MASTL	protein	Q96GX5	UNIPROT	1
GRK2	protein	P25098	UNIPROT	MC4R	protein	P32245	UNIPROT	0
PRKCB	protein	P05771	UNIPROT	ORAI1	protein	Q96D31	UNIPROT	0
GRK2	protein	P25098	UNIPROT	OPRM1	protein	P35372	UNIPROT	0
GRK2	protein	P25098	UNIPROT	OPRD1	protein	P41143	UNIPROT	0
MAPK1	protein	P28482	UNIPROT	RPS6KA3	protein	P51812	UNIPROT	1
MAPK3	protein	P27361	UNIPROT	BCL6	protein	P41182	UNIPROT	0
PRKACA	protein	P17612	UNIPROT	HSPB6	protein	O14558	UNIPROT	0
SKI	protein	P12755	UNIPROT	SMAD2	protein	Q15796	UNIPROT	0
TNFRSF6B	protein	O95407	UNIPROT	FASLG	protein	P48023	UNIPROT	0
MAPK1	protein	P28482	UNIPROT	SPHK2	protein	Q9NRA0	UNIPROT	1
PRKACA	protein	P17612	UNIPROT	MAPT	protein	P10636	UNIPROT	0
CSNK1A1	protein	P48729	UNIPROT	LGALS3	protein	P17931	UNIPROT	1
DPF2	protein	Q92785	UNIPROT	ESRRA	protein	P11474	UNIPROT	0
RNF111	protein	Q6ZNA4	UNIPROT	SMAD2	protein	Q15796	UNIPROT	0
MAP2K1	protein	Q02750	UNIPROT	TAL1	protein	P17542	UNIPROT	0
FGFR1	protein	P11362	UNIPROT	LDHA	protein	P00338	UNIPROT	1
PTPN6	protein	P29350	UNIPROT	KIT	protein	P10721	UNIPROT	0
JAK2	protein	O60674	UNIPROT	PTPN11	protein	Q06124	UNIPROT	1
SYK	protein	P43405	UNIPROT	SNCA	protein	P37840	UNIPROT	0
CDK1	protein	P06493	UNIPROT	TSC1	protein	Q92574	UNIPROT	0
AKT1	protein	P31749	UNIPROT	ZFP36L1	protein	Q07352	UNIPROT	0
IKBKE	protein	Q14164	UNIPROT	ESR1	protein	P03372	UNIPROT	1
ROCK1	protein	Q13464	UNIPROT	MYL9	protein	P24844	UNIPROT	1
AURKA	protein	O14965	UNIPROT	CETN2	protein	P41208	UNIPROT	1
AKT1	protein	P31749	UNIPROT	BRCA1	protein	P38398	UNIPROT	1
TSLP	protein	Q969D9	UNIPROT	CRLF2	protein	Q9HC73	UNIPROT	1
PTPN9	protein	P43378	UNIPROT	NSF	protein	P46459	UNIPROT	0
GSK3B	protein	P49841	UNIPROT	NEFH	protein	P12036	UNIPROT	0
TGFBR2	protein	P37173	UNIPROT	ZFYVE9	protein	O95405	UNIPROT	1
TGFBR1	protein	P36897	UNIPROT	ZFYVE9	protein	O95405	UNIPROT	1
PLK3	protein	Q9H4B4	UNIPROT	ATF2	protein	P15336	UNIPROT	1
MTMR3	protein	Q13615	UNIPROT	MTOR	protein	P42345	UNIPROT	0
PAK1	protein	Q13153	UNIPROT	SNAI1	protein	O95863	UNIPROT	1
p38	proteinfamily	SIGNOR-PF16	SIGNOR	CDC25C	protein	P30307	UNIPROT	0
ESR1	protein	P03372	UNIPROT	PIK3R1	protein	P27986	UNIPROT	1
CDKN2A	protein	P42771	UNIPROT	CyclinD/CDK4	complex	SIGNOR-C18	SIGNOR	0
MAPK8	protein	P45983	UNIPROT	IRS1	protein	P35568	UNIPROT	0
GSK3A	protein	P49840	UNIPROT	GYS1	protein	P13807	UNIPROT	0
PTPN6	protein	P29350	UNIPROT	JAK1	protein	P23458	UNIPROT	0
BCL2L1	protein	Q07817	UNIPROT	BAX	protein	Q07812	UNIPROT	0
GSK3B	protein	P49841	UNIPROT	CyclinD/CDK4	complex	SIGNOR-C18	SIGNOR	0
PPP2CA	protein	P67775	UNIPROT	MAP2K2	protein	P36507	UNIPROT	0
CDKN1A	protein	P38936	UNIPROT	CyclinE/CDK2	complex	SIGNOR-C16	SIGNOR	0
CDKN1B	protein	P46527	UNIPROT	CyclinE/CDK2	complex	SIGNOR-C16	SIGNOR	0
CARD8	protein	Q9Y2G2	UNIPROT	CASP9	protein	P55211	UNIPROT	0
LCK	protein	P06239	UNIPROT	ESR1	protein	P03372	UNIPROT	1
PLK1	protein	P53350	UNIPROT	VIM	protein	P08670	UNIPROT	1
PAK1	protein	Q13153	UNIPROT	ITGB3BP	protein	Q13352	UNIPROT	1
PTK6	protein	Q13882	UNIPROT	STAT5B	protein	P51692	UNIPROT	1
PAK1	protein	Q13153	UNIPROT	PA2G4	protein	Q9UQ80	UNIPROT	1
CDK5	protein	Q00535	UNIPROT	CORO1A	protein	P31146	UNIPROT	1
ABL1	protein	P00519	UNIPROT	CD19	protein	P15391	UNIPROT	1
ABL1	protein	P00519	UNIPROT	CDK5	protein	Q00535	UNIPROT	1
ABL1	protein	P00519	UNIPROT	CDKN1B	protein	P46527	UNIPROT	0
MAPK1	protein	P28482	UNIPROT	SMAD4	protein	Q13485	UNIPROT	1
SMURF2	protein	Q9HAU4	UNIPROT	SMAD5	protein	Q99717	UNIPROT	0
AKT2	protein	P31751	UNIPROT	CASP9	protein	P55211	UNIPROT	0
RPS6KA3	protein	P51812	UNIPROT	ESR1	protein	P03372	UNIPROT	1
PIN1	protein	Q13526	UNIPROT	NOTCH1	protein	P46531	UNIPROT	1
NR2F2	protein	P24468	UNIPROT	MYOD1	protein	P15172	UNIPROT	0
EGFR	protein	P00533	UNIPROT	GSTP1	protein	P09211	UNIPROT	1
PAK1	protein	Q13153	UNIPROT	HIST1H3A	protein	P68431	UNIPROT	1
ROBO	proteinfamily	SIGNOR-PF14	SIGNOR	CDC25B	protein	P30305	UNIPROT	0
ROBO	proteinfamily	SIGNOR-PF14	SIGNOR	CDC25C	protein	P30307	UNIPROT	0
PBK	protein	Q96KB5	UNIPROT	HIST1H3A	protein	P68431	UNIPROT	1
PIAS3	protein	Q9Y6X2	UNIPROT	STAT3	protein	P40763	UNIPROT	0
SRC	protein	P12931	UNIPROT	TIAM1	protein	Q13009	UNIPROT	1
ACVR1	protein	Q04771	UNIPROT	SMAD1	protein	Q15797	UNIPROT	1
BRSK1	protein	Q8TDC3	UNIPROT	CDC25B	protein	P30305	UNIPROT	0
RUNX2	protein	Q13950	UNIPROT	NOTCH1	protein	P46531	UNIPROT	0
NCOR2	protein	Q9Y618	UNIPROT	AR	protein	P10275	UNIPROT	0
DLL4	protein	Q9NR61	UNIPROT	PP2B	proteinfamily	SIGNOR-PF18	SIGNOR	1
IFNG	protein	P01579	UNIPROT	IFNGR1	protein	P15260	UNIPROT	1
SKP2	protein	Q13309	UNIPROT	MYC	protein	P01106	UNIPROT	0
PML	protein	P29590	UNIPROT	SMAD2	protein	Q15796	UNIPROT	1
PML	protein	P29590	UNIPROT	SMAD3	protein	P84022	UNIPROT	1
WWTR1	protein	Q9GZV5	UNIPROT	SMAD2	protein	Q15796	UNIPROT	1
WWTR1	protein	Q9GZV5	UNIPROT	SMAD3	protein	P84022	UNIPROT	1
AURKA	protein	O14965	UNIPROT	FADD	protein	Q13158	UNIPROT	1
KAT2B	protein	Q92831	UNIPROT	SMAD2	protein	Q15796	UNIPROT	1
PAK2	protein	Q13177	UNIPROT	CASP7	protein	P55210	UNIPROT	0
ULK1	protein	O75385	UNIPROT	GABARAP	protein	O95166	UNIPROT	1
SRC	protein	P12931	UNIPROT	GAB1	protein	Q13480	UNIPROT	1
SMAD5	protein	Q99717	UNIPROT	SMAD4	protein	Q13485	UNIPROT	1
PPP2R1A	protein	P30153	UNIPROT	MAPT	protein	P10636	UNIPROT	0
UCHL5	protein	Q9Y5K5	UNIPROT	SMAD2	protein	Q15796	UNIPROT	1
RPS6KA5	protein	O75582	UNIPROT	ELK1	protein	P19419	UNIPROT	1
CSNK2A1	protein	P68400	UNIPROT	MDC1	protein	Q14676	UNIPROT	1
CSNK1A1L	protein	Q8N752	UNIPROT	GLI2	protein	P10070	UNIPROT	1
NCK1	protein	P16333	UNIPROT	SOS1	protein	Q07889	UNIPROT	1
IRF9	protein	Q00978	UNIPROT	ISGF3 complex	complex	SIGNOR-C124	SIGNOR	2
EYA1	protein	Q99502	UNIPROT	H2AFX	protein	P16104	UNIPROT	0
NCK1	protein	P16333	UNIPROT	PAK1	protein	Q13153	UNIPROT	1
NSD2	protein	O96028	UNIPROT	AR	protein	P10275	UNIPROT	1
CDK5	protein	Q00535	UNIPROT	STAT3	protein	P40763	UNIPROT	1
EGFR	protein	P00533	UNIPROT	GRB2	protein	P62993	UNIPROT	1
MAPK14	protein	Q16539	UNIPROT	STAT3	protein	P40763	UNIPROT	1
MAPK1	protein	P28482	UNIPROT	FOXO3	protein	O43524	UNIPROT	0
MAPK3	protein	P27361	UNIPROT	RPS6KA1	protein	Q15418	UNIPROT	1
MAPK14	protein	Q16539	UNIPROT	SLC9A1	protein	P19634	UNIPROT	1
PTPN11	protein	Q06124	UNIPROT	EGFR	protein	P00533	UNIPROT	0
NTS	protein	P30990	UNIPROT	NTSR2	protein	O95665	UNIPROT	0
MAPK1	protein	P28482	UNIPROT	JAK2	protein	O60674	UNIPROT	0
PPM1A	protein	P35813	UNIPROT	SMAD3	protein	P84022	UNIPROT	0
FASLG	protein	P48023	UNIPROT	FAS	protein	P25445	UNIPROT	1
CDK5	protein	Q00535	UNIPROT	ERBB3	protein	P21860	UNIPROT	1
CDK5	protein	Q00535	UNIPROT	DNM1	protein	Q05193	UNIPROT	1
CDK5	protein	Q00535	UNIPROT	EZR	protein	P15311	UNIPROT	1
LIMK1	protein	P53667	UNIPROT	CFL2	protein	Q9Y281	UNIPROT	1
IKBKG	protein	Q9Y6K9	UNIPROT	IKBKB	protein	O14920	UNIPROT	1
UBE2N	protein	P61088	UNIPROT	UBE2V1	protein	Q13404	UNIPROT	1
PRKG1	protein	Q13976	UNIPROT	SRF	protein	P11831	UNIPROT	0
NFKB1	protein	P19838	UNIPROT	MAP3K8	protein	P41279	UNIPROT	0
RB1	protein	P06400	UNIPROT	E2F2	protein	Q14209	UNIPROT	0
ZNRF3	protein	Q9ULT6	UNIPROT	FZD2	protein	Q14332	UNIPROT	0
RAF1	protein	P04049	UNIPROT	STK4	protein	Q13043	UNIPROT	0
ROCK1	protein	Q13464	UNIPROT	PFN1	protein	P07737	UNIPROT	0
CyclinB/CDK1	complex	SIGNOR-C17	SIGNOR	CDC7	protein	O00311	UNIPROT	1
PRKAA1	protein	Q13131	UNIPROT	HDAC4	protein	P56524	UNIPROT	0
MAPKAPK2	protein	P49137	UNIPROT	HSPB1	protein	P04792	UNIPROT	0
NGF	protein	P01138	UNIPROT	NGFR	protein	P08138	UNIPROT	1
STUB1	protein	Q9UNE7	UNIPROT	SMAD1	protein	Q15797	UNIPROT	0
SP1	protein	P08047	UNIPROT	SP1/STAT3	complex	SIGNOR-C74	SIGNOR	2
CSNK1D	protein	P48730	UNIPROT	MDM2	protein	Q00987	UNIPROT	0
CDK1	protein	P06493	UNIPROT	NPM1	protein	P06748	UNIPROT	0
IL31	protein	Q6EBC2	UNIPROT	OSMR	protein	Q99650	UNIPROT	1
ZNRF3	protein	Q9ULT6	UNIPROT	LRP6	protein	O75581	UNIPROT	0
REN	protein	P00797	UNIPROT	ATP6AP2	protein	O75787	UNIPROT	1
CASP3	protein	P42574	UNIPROT	DFFB	protein	O76075	UNIPROT	1
CHEK1	protein	O14757	UNIPROT	SYK	protein	P43405	UNIPROT	0
CDKN1A	protein	P38936	UNIPROT	PCNA	protein	P12004	UNIPROT	0
NUMB	protein	P49757	UNIPROT	GLI1	protein	P08151	UNIPROT	0
LRRK2	protein	Q5S007	UNIPROT	SH3GL1	protein	Q99961	UNIPROT	0
EP300	protein	Q09472	UNIPROT	TP53	protein	P04637	UNIPROT	1
CDC42BPA	protein	Q5VT25	UNIPROT	LIMK2	protein	P53671	UNIPROT	1
MAPK1	protein	P28482	UNIPROT	TPR	protein	P12270	UNIPROT	1
PRKCA	protein	P17252	UNIPROT	THOC5	protein	Q13769	UNIPROT	1
CDK7	protein	P50613	UNIPROT	RARA	protein	P10276	UNIPROT	1
CDK1	protein	P06493	UNIPROT	RPS6KB1	protein	P23443	UNIPROT	1
GTF2I	protein	P78347	UNIPROT	PRRX1	protein	P54821	UNIPROT	1
LRRK2	protein	Q5S007	UNIPROT	SH3GL2	protein	Q99962	UNIPROT	0
PROK1	protein	P58294	UNIPROT	PROKR1	protein	Q8TCW9	UNIPROT	1
RFNG	protein	Q9Y644	UNIPROT	NOTCH1	protein	P46531	UNIPROT	1
SCF-SKP2	complex	SIGNOR-C136	SIGNOR	MYC	protein	P01106	UNIPROT	0
MAPK3	protein	P27361	UNIPROT	HSPB8	protein	Q9UJY1	UNIPROT	1
AURKA	protein	O14965	UNIPROT	PARD3	protein	Q8TEW0	UNIPROT	1
TBK1	protein	Q9UHD2	UNIPROT	STAT6	protein	P42226	UNIPROT	1
PRKCD	protein	Q05655	UNIPROT	TP53	protein	P04637	UNIPROT	1
IL4	protein	P05112	UNIPROT	IL4R	protein	P24394	UNIPROT	1
ARHGEF7	protein	Q14155	UNIPROT	LRRK2	protein	Q5S007	UNIPROT	1
PAK1	protein	Q13153	UNIPROT	LIMK1	protein	P53667	UNIPROT	1
TRADD	protein	Q15628	UNIPROT	FADD	protein	Q13158	UNIPROT	1
TUBB	protein	P07437	UNIPROT	SMAD2	protein	Q15796	UNIPROT	0
TUBB	protein	P07437	UNIPROT	SMAD3	protein	P84022	UNIPROT	0
PRRX1	protein	P54821	UNIPROT	SRF	protein	P11831	UNIPROT	1
JNK	proteinfamily	SIGNOR-PF15	SIGNOR	FOXO4	protein	P98177	UNIPROT	1
WNT5B	protein	Q9H1J7	UNIPROT	FZD6	protein	O60353	UNIPROT	1
GNAI1	protein	P63096	UNIPROT	PLD2	protein	O14939	UNIPROT	0
ROCK1	protein	Q13464	UNIPROT	LIMK1	protein	P53667	UNIPROT	1
PLK1	protein	P53350	UNIPROT	PINX1	protein	Q96BK5	UNIPROT	0
MAPK11	protein	Q15759	UNIPROT	MAPKAPK5	protein	Q8IW41	UNIPROT	1
CDK6/CCND1	complex	SIGNOR-C143	SIGNOR	CTNNB1	protein	P35222	UNIPROT	0
ABL1	protein	P00519	UNIPROT	JAK2	protein	O60674	UNIPROT	1
STAT2	protein	P52630	UNIPROT	ISGF3 complex	complex	SIGNOR-C124	SIGNOR	2
MAPK9	protein	P45984	UNIPROT	BCL2L11	protein	O43521	UNIPROT	1
BCL2L1	protein	Q07817	UNIPROT	APAF1	protein	O14727	UNIPROT	0
inositol 1,4,5-trisphosphate	smallmolecule	CID:439456	PUBCHEM	calcium ion	smallmolecule	CID:271	PUBCHEM	1
BCL2L1	protein	Q07817	UNIPROT	CASP9	protein	P55211	UNIPROT	0
XIAP	protein	P98170	UNIPROT	CASP9	protein	P55211	UNIPROT	0
STUB1	protein	Q9UNE7	UNIPROT	SMAD5	protein	Q99717	UNIPROT	0
MAP3K1	protein	Q13233	UNIPROT	STAT3	protein	P40763	UNIPROT	1
CDK5	protein	Q00535	UNIPROT	CLOCK	protein	O15516	UNIPROT	1
IKK-complex	complex	SIGNOR-C14	SIGNOR	IKBKG	protein	Q9Y6K9	UNIPROT	0
IHH	protein	Q14623	UNIPROT	PTCH1	protein	Q13635	UNIPROT	0
IHH	protein	Q14623	UNIPROT	PTCH2	protein	Q9Y6C5	UNIPROT	0
SHH	protein	Q15465	UNIPROT	PTCH1	protein	Q13635	UNIPROT	0
SRC	protein	P12931	UNIPROT	PDPK1	protein	O15530	UNIPROT	1
MAPK9	protein	P45984	UNIPROT	MFN2	protein	O95140	UNIPROT	0
AKT1	protein	P31749	UNIPROT	CLK2	protein	P49760	UNIPROT	1
EAF1	protein	Q96JC9	UNIPROT	ELL	protein	P55199	UNIPROT	1
PIK3C3	protein	Q8NEB9	UNIPROT	PTEN	protein	P60484	UNIPROT	1
SHC1	protein	P29353	UNIPROT	SOS1	protein	Q07889	UNIPROT	1
SHC1	protein	P29353	UNIPROT	GRB2	protein	P62993	UNIPROT	1
CAMKK2	protein	Q96RR4	UNIPROT	PRKAA2	protein	P54646	UNIPROT	1
RAG1	protein	P15918	UNIPROT	MTOR	protein	P42345	UNIPROT	1
RAG2	protein	P55895	UNIPROT	MTOR	protein	P42345	UNIPROT	1
JAK1	protein	P23458	UNIPROT	STAT3	protein	P40763	UNIPROT	1
NFKBIA	protein	P25963	UNIPROT	NfKb-p65/p50	complex	SIGNOR-C13	SIGNOR	0
HHIP	protein	Q96QV1	UNIPROT	DHH	protein	O43323	UNIPROT	0
HHIP	protein	Q96QV1	UNIPROT	IHH	protein	Q14623	UNIPROT	0
HHIP	protein	Q96QV1	UNIPROT	SHH	protein	Q15465	UNIPROT	0
LPAR3	protein	Q9UBY5	UNIPROT	GNA12	protein	Q03113	UNIPROT	1
GSK3B	protein	P49841	UNIPROT	CEBPB	protein	P17676	UNIPROT	1
POGLUT1	protein	Q8NBL1	UNIPROT	NOTCH1	protein	P46531	UNIPROT	1
CDK2	protein	P24941	UNIPROT	CEBPB	protein	P17676	UNIPROT	1
SRC	protein	P12931	UNIPROT	EGFR	protein	P00533	UNIPROT	1
MAP3K1	protein	Q13233	UNIPROT	MAP2K4	protein	P45985	UNIPROT	1
EGF	protein	P01133	UNIPROT	EGFR	protein	P00533	UNIPROT	1
ID1	protein	P41134	UNIPROT	MYOD1	protein	P15172	UNIPROT	0
HRAS	protein	P01112	UNIPROT	ARAF	protein	P10398	UNIPROT	1
GSK3B/Axin/APC	complex	SIGNOR-C110	SIGNOR	CTNNB1	protein	P35222	UNIPROT	0
SIK1	protein	P57059	UNIPROT	CRTC2	protein	Q53ET0	UNIPROT	0
MAPK8	protein	P45983	UNIPROT	MYC	protein	P01106	UNIPROT	1
GSK3B	protein	P49841	UNIPROT	LRP6	protein	O75581	UNIPROT	1
GSK3B	protein	P49841	UNIPROT	PSEN1	protein	P49768	UNIPROT	0
GSK3B	protein	P49841	UNIPROT	ROR2	protein	Q01974	UNIPROT	0
GSK3B/Axin/APC	complex	SIGNOR-C110	SIGNOR	CSNK1D	protein	P48730	UNIPROT	1
DVL1	protein	O14640	UNIPROT	GSK3B/Axin/APC	complex	SIGNOR-C110	SIGNOR	0
DVL2	protein	O14641	UNIPROT	GSK3B/Axin/APC	complex	SIGNOR-C110	SIGNOR	1
CDC14B	protein	O60729	UNIPROT	GSK3B/Axin/APC	complex	SIGNOR-C110	SIGNOR	1
LRP5	protein	O75197	UNIPROT	GSK3B/Axin/APC	complex	SIGNOR-C110	SIGNOR	0
GTF2B	protein	Q00403	UNIPROT	FOXF2	protein	Q12947	UNIPROT	1
DLL1	protein	O00548	UNIPROT	NOTCH2	protein	Q04721	UNIPROT	1
LRP6	protein	O75581	UNIPROT	GSK3B/Axin/APC	complex	SIGNOR-C110	SIGNOR	0
MAPK1	protein	P28482	UNIPROT	PPARG	protein	P37231	UNIPROT	0
MAPK3	protein	P27361	UNIPROT	POLR2A	protein	P24928	UNIPROT	0
APC2	protein	O95996	UNIPROT	GSK3B/Axin/APC	complex	SIGNOR-C110	SIGNOR	1
IGF1	protein	P05019	UNIPROT	GSK3B/Axin/APC	complex	SIGNOR-C110	SIGNOR	0
FGF1	protein	P05230	UNIPROT	FGFR1	protein	P11362	UNIPROT	1
MDM2	protein	Q00987	UNIPROT	EP300	protein	Q09472	UNIPROT	0
CTDSP1	protein	Q9GZU7	UNIPROT	SMAD2	protein	Q15796	UNIPROT	0
CSNK1A1	protein	P48729	UNIPROT	GSK3B/Axin/APC	complex	SIGNOR-C110	SIGNOR	1
CSNK1D	protein	P48730	UNIPROT	GSK3B/Axin/APC	complex	SIGNOR-C110	SIGNOR	1
GNAS	protein	P63092	UNIPROT	GSK3B/Axin/APC	complex	SIGNOR-C110	SIGNOR	1
AMER1	protein	Q5JTC6	UNIPROT	GSK3B/Axin/APC	complex	SIGNOR-C110	SIGNOR	1
RBPJ	protein	Q06330	UNIPROT	DUSP1	protein	P28562	UNIPROT	1
FRAT1	protein	Q92837	UNIPROT	GSK3B/Axin/APC	complex	SIGNOR-C110	SIGNOR	1
14-3-3	proteinfamily	SIGNOR-PF7	SIGNOR	FOXO3	protein	O43524	UNIPROT	0
NTS	protein	P30990	UNIPROT	NTSR1	protein	P30989	UNIPROT	1
LTA	protein	P01374	UNIPROT	LTBR	protein	P36941	UNIPROT	1
EDN3	protein	P14138	UNIPROT	EDNRB	protein	P24530	UNIPROT	1
PRKACA	protein	P17612	UNIPROT	PLCG1	protein	P19174	UNIPROT	0
CD28	protein	P10747	UNIPROT	GRB2	protein	P62993	UNIPROT	1
LCK	protein	P06239	UNIPROT	PTPN6	protein	P29350	UNIPROT	1
PRKCA	protein	P17252	UNIPROT	PLCG1	protein	P19174	UNIPROT	0
USP9X	protein	Q93008	UNIPROT	SMAD4	protein	Q13485	UNIPROT	1
CSK	protein	P41240	UNIPROT	LCK	protein	P06239	UNIPROT	0
CSNK1E	protein	P49674	UNIPROT	CTNND1	protein	O60716	UNIPROT	0
CyclinE/CDK2	complex	SIGNOR-C16	SIGNOR	RRN3	protein	Q9NYV6	UNIPROT	1
INSR	protein	P06213	UNIPROT	PTPN6	protein	P29350	UNIPROT	1
IL7	protein	P13232	UNIPROT	IL7R	protein	P16871	UNIPROT	1
AXIN2	protein	Q9Y2T1	UNIPROT	GSK3B/Axin/APC	complex	SIGNOR-C110	SIGNOR	1
MAPK1	protein	P28482	UNIPROT	JUN	protein	P05412	UNIPROT	1
GSK3B/Axin/APC	complex	SIGNOR-C110	SIGNOR	ROR2	protein	Q01974	UNIPROT	0
AKT2	protein	P31751	UNIPROT	GSK3B/Axin/APC	complex	SIGNOR-C110	SIGNOR	0
GSK3B/Axin/APC	complex	SIGNOR-C110	SIGNOR	PSEN1	protein	P49768	UNIPROT	0
ZAP70	protein	P43403	UNIPROT	LCP2	protein	Q13094	UNIPROT	1
CDK5	protein	Q00535	UNIPROT	GRIN2A	protein	Q12879	UNIPROT	1
EGFR	protein	P00533	UNIPROT	GAB1	protein	Q13480	UNIPROT	1
CDK5	protein	Q00535	UNIPROT	MAPK10	protein	P53779	UNIPROT	0
MAPK13	protein	O15264	UNIPROT	STMN1	protein	P16949	UNIPROT	0
RBBP8	protein	Q99708	UNIPROT	SPEN	protein	Q96T58	UNIPROT	0
CAMK2A	protein	Q9UQM7	UNIPROT	HRH1	protein	P35367	UNIPROT	0
CBL	protein	P22681	UNIPROT	INSR	protein	P06213	UNIPROT	0
DUSP1	protein	P28562	UNIPROT	MAPK9	protein	P45984	UNIPROT	0
DUSP2	protein	Q05923	UNIPROT	MAPK1	protein	P28482	UNIPROT	0
PRKCA	protein	P17252	UNIPROT	HRH1	protein	P35367	UNIPROT	0
DUSP4	protein	Q13115	UNIPROT	MAPK1	protein	P28482	UNIPROT	0
DUSP4	protein	Q13115	UNIPROT	MAPK9	protein	P45984	UNIPROT	0
LCK	protein	P06239	UNIPROT	CD247	protein	P20963	UNIPROT	1
CyclinB/CDK1	complex	SIGNOR-C17	SIGNOR	CDC25C	protein	P30307	UNIPROT	1
GOPC	protein	Q9HD26	UNIPROT	CFTR	protein	P13569	UNIPROT	0
TP53	protein	P04637	UNIPROT	BIRC5	protein	O15392	UNIPROT	0
NCBP1	protein	Q09161	UNIPROT	IRF8	protein	Q02556	UNIPROT	1
MAX	protein	P61244	UNIPROT	MNT	protein	Q99583	UNIPROT	1
NFYC	protein	Q13952	UNIPROT	NFY	complex	SIGNOR-C1	SIGNOR	2
CHEK2	protein	O96017	UNIPROT	TP53	protein	P04637	UNIPROT	1
STK4	protein	Q13043	UNIPROT	LATS2	protein	Q9NRM7	UNIPROT	1
STK3	protein	Q13188	UNIPROT	LATS2	protein	Q9NRM7	UNIPROT	1
SYK	protein	P43405	UNIPROT	SHC1	protein	P29353	UNIPROT	1
IL17A	protein	Q16552	UNIPROT	IL17RA	protein	Q96F46	UNIPROT	1
MAP3K5	protein	Q99683	UNIPROT	MAP2K7	protein	O14733	UNIPROT	1
LTBP1	protein	Q14766	UNIPROT	TGFB1	protein	P01137	UNIPROT	1
FYN	protein	P06241	UNIPROT	SHC1	protein	P29353	UNIPROT	1
CDK5	protein	Q00535	UNIPROT	PPP1R1B	protein	Q9UD71	UNIPROT	1
TXK	protein	P42681	UNIPROT	LCP2	protein	Q13094	UNIPROT	1
ZAP70	protein	P43403	UNIPROT	SHC1	protein	P29353	UNIPROT	1
STAT1	protein	P42224	UNIPROT	ISGF3 complex	complex	SIGNOR-C124	SIGNOR	2
IFNA1	protein	P01562	UNIPROT	ISGF3 complex	complex	SIGNOR-C124	SIGNOR	1
IFNA2	protein	P01563	UNIPROT	ISGF3 complex	complex	SIGNOR-C124	SIGNOR	1
TLX1	protein	P31314	UNIPROT	PPP2CB	protein	P62714	UNIPROT	0
TLX1	protein	P31314	UNIPROT	RB1	protein	P06400	UNIPROT	0
PTPN6	protein	P29350	UNIPROT	CD72	protein	P21854	UNIPROT	0
CRK	protein	P46108	UNIPROT	MAP4K1	protein	Q92918	UNIPROT	1
CRKL	protein	P46109	UNIPROT	MAP4K1	protein	Q92918	UNIPROT	1
IL23A	protein	Q9NPF7	UNIPROT	IL12RB1	protein	P42701	UNIPROT	1
IL23A	protein	Q9NPF7	UNIPROT	IL23R	protein	Q5VWK5	UNIPROT	1
IL23R	protein	Q5VWK5	UNIPROT	JAK2	protein	O60674	UNIPROT	1
IL23R	protein	Q5VWK5	UNIPROT	TYK2	protein	P29597	UNIPROT	1
SRC	protein	P12931	UNIPROT	SHC1	protein	P29353	UNIPROT	1
MAPK8	protein	P45983	UNIPROT	ELK1	protein	P19419	UNIPROT	1
TXK	protein	P42681	UNIPROT	CTLA4	protein	P16410	UNIPROT	1
MALT1	protein	Q9UDY8	UNIPROT	TAB2	protein	Q9NYJ8	UNIPROT	1
PTPN1	protein	P18031	UNIPROT	SRC	protein	P12931	UNIPROT	1
PPP3CA	protein	Q08209	UNIPROT	NFATC1	protein	O95644	UNIPROT	1
LCK	protein	P06239	UNIPROT	LAT	protein	O43561	UNIPROT	1
GSK3B	protein	P49841	UNIPROT	SNCAIP	protein	Q9Y6H5	UNIPROT	0
CDK5	protein	Q00535	UNIPROT	RB1	protein	P06400	UNIPROT	0
AURKA	protein	O14965	UNIPROT	LATS2	protein	Q9NRM7	UNIPROT	1
FYN	protein	P06241	UNIPROT	LAT	protein	O43561	UNIPROT	1
ULBP2	protein	Q9BZM5	UNIPROT	KLRK1	protein	P26718	UNIPROT	1
MAX	protein	P61244	UNIPROT	MXD3	protein	Q9BW11	UNIPROT	1
CDK5	protein	Q00535	UNIPROT	CDK5R1	protein	Q15078	UNIPROT	0
CREB5	protein	Q02930	UNIPROT	JUN	protein	P05412	UNIPROT	1
TNFSF13	protein	O75888	UNIPROT	TNFRSF17	protein	Q02223	UNIPROT	1
CCL25	protein	O15444	UNIPROT	CCR9	protein	P51686	UNIPROT	1
FADD	protein	Q13158	UNIPROT	CASP10	protein	Q92851	UNIPROT	1
LCK	protein	P06239	UNIPROT	NOTCH1	protein	P46531	UNIPROT	1
JAK1	protein	P23458	UNIPROT	JAK3	protein	P52333	UNIPROT	1
PRKCA	protein	P17252	UNIPROT	PRKD1	protein	Q15139	UNIPROT	1
PRKACA	protein	P17612	UNIPROT	PHOX2A	protein	O14813	UNIPROT	0
CDK2	protein	P24941	UNIPROT	SIRT2	protein	Q8IXJ6	UNIPROT	0
ZAP70	protein	P43403	UNIPROT	DBNL	protein	Q9UJU6	UNIPROT	1
JAK3	protein	P52333	UNIPROT	JAK1	protein	P23458	UNIPROT	1
MAP3K5	protein	Q99683	UNIPROT	MAP2K6	protein	P52564	UNIPROT	1
NFIB	protein	O00712	UNIPROT	NFIC	protein	P08651	UNIPROT	0
AURKB	protein	Q96GD4	UNIPROT	CKAP2	protein	Q8WWK9	UNIPROT	1
MAPK1	protein	P28482	UNIPROT	IL16	protein	Q14005	UNIPROT	1
PPP2CA	protein	P67775	UNIPROT	MKNK1	protein	Q9BUB5	UNIPROT	0
PPP2CA	protein	P67775	UNIPROT	ICK	protein	Q9UPZ9	UNIPROT	0
MAPK3	protein	P27361	UNIPROT	IL16	protein	Q14005	UNIPROT	1
JAK2	protein	O60674	UNIPROT	STAT4	protein	Q14765	UNIPROT	1
IL21	protein	Q9HBE4	UNIPROT	IL21R	protein	Q9HBE5	UNIPROT	1
KDR	protein	P35968	UNIPROT	PLCG1	protein	P19174	UNIPROT	1
PRKCD	protein	Q05655	UNIPROT	ITGB2	protein	P05107	UNIPROT	1
CD28	protein	P10747	UNIPROT	PIK3CG	protein	P48736	UNIPROT	1
BCL10	protein	O95999	UNIPROT	IKBKG	protein	Q9Y6K9	UNIPROT	1
MAP4K1	protein	Q92918	UNIPROT	LCP2	protein	Q13094	UNIPROT	1
RPS6KA4	protein	O75676	UNIPROT	CREB1	protein	P16220	UNIPROT	1
PTPRA	protein	P18433	UNIPROT	FYN	protein	P06241	UNIPROT	1
FYN	protein	P06241	UNIPROT	MAPK14	protein	Q16539	UNIPROT	1
DYRK1A	protein	Q13627	UNIPROT	RCAN1	protein	P53805	UNIPROT	1
GSK3B	protein	P49841	UNIPROT	RELA	protein	Q04206	UNIPROT	1
NME2	protein	P22392	UNIPROT	KCNN4	protein	O15554	UNIPROT	1
BRD4	protein	O60885	UNIPROT	POLR2A	protein	P24928	UNIPROT	1
LCK	protein	P06239	UNIPROT	MAPK3	protein	P27361	UNIPROT	1
CSNK2A1	protein	P68400	UNIPROT	NFKBIA	protein	P25963	UNIPROT	0
RXRB	protein	P28702	UNIPROT	NR4A2	protein	P43354	UNIPROT	1
CDK5/CDK5R1	complex	SIGNOR-C144	SIGNOR	NDEL1	protein	Q9GZM8	UNIPROT	1
CDK5/CDK5R1	complex	SIGNOR-C144	SIGNOR	TP53	protein	P04637	UNIPROT	1
CDK5	protein	Q00535	UNIPROT	NDEL1	protein	Q9GZM8	UNIPROT	1
MAPK1	protein	P28482	UNIPROT	EGFR	protein	P00533	UNIPROT	0
SRC	protein	P12931	UNIPROT	ARAF	protein	P10398	UNIPROT	1
MAPK9	protein	P45984	UNIPROT	TOB1	protein	P50616	UNIPROT	0
NFIB	protein	O00712	UNIPROT	NFIX	protein	Q14938	UNIPROT	0
PTPN6	protein	P29350	UNIPROT	IL2RB	protein	P14784	UNIPROT	0
MAPK7	protein	Q13164	UNIPROT	MAP2K5	protein	Q13163	UNIPROT	1
CBL	protein	P22681	UNIPROT	PIK3R2	protein	O00459	UNIPROT	0
PI4K2A	protein	Q9BTU6	UNIPROT	CLSPN	protein	Q9HAW4	UNIPROT	0
AKT1	protein	P31749	UNIPROT	MAP2K4	protein	P45985	UNIPROT	0
MAPK3	protein	P27361	UNIPROT	TOB1	protein	P50616	UNIPROT	0
LIMK1	protein	P53667	UNIPROT	CFL1	protein	P23528	UNIPROT	0
LNX1	protein	Q8TBB1	UNIPROT	NUMB	protein	P49757	UNIPROT	0
IGF1R	protein	P08069	UNIPROT	PDPK1	protein	O15530	UNIPROT	1
MAPK10	protein	P53779	UNIPROT	MAPK8IP3	protein	Q9UPT6	UNIPROT	1
CDK1	protein	P06493	UNIPROT	NUMA1	protein	Q14980	UNIPROT	0
CHEK2	protein	O96017	UNIPROT	CDC25A	protein	P30304	UNIPROT	0
RRAGD	protein	Q9NQL2	UNIPROT	RPTOR	protein	Q8N122	UNIPROT	1
ROCK1	protein	Q13464	UNIPROT	MAPK8IP3	protein	Q9UPT6	UNIPROT	1
PRKCE	protein	Q02156	UNIPROT	CHAT	protein	P28329	UNIPROT	1
MAPK8	protein	P45983	UNIPROT	MAPK8IP3	protein	Q9UPT6	UNIPROT	1
MAPK9	protein	P45984	UNIPROT	MAPK8IP3	protein	Q9UPT6	UNIPROT	1
MAPK10	protein	P53779	UNIPROT	JUN	protein	P05412	UNIPROT	1
CDC25A	protein	P30304	UNIPROT	CDK2	protein	P24941	UNIPROT	1
CDK20	protein	Q8IZL9	UNIPROT	ICK	protein	Q9UPZ9	UNIPROT	1
MAPK1	protein	P28482	UNIPROT	BAD	protein	Q92934	UNIPROT	0
IFNB1	protein	P01574	UNIPROT	IFNAR1	protein	P17181	UNIPROT	1
E2F1	protein	Q01094	UNIPROT	TFDP1	protein	Q14186	UNIPROT	1
E2F2	protein	Q14209	UNIPROT	TFDP1	protein	Q14186	UNIPROT	1
ROCK1	protein	Q13464	UNIPROT	SOX9	protein	P48436	UNIPROT	1
E2F3	protein	O00716	UNIPROT	TFDP1	protein	Q14186	UNIPROT	1
CASP3	protein	P42574	UNIPROT	DFFA	protein	O00273	UNIPROT	1
CYCS	protein	P99999	UNIPROT	APAF1	protein	O14727	UNIPROT	1
CASP3	protein	P42574	UNIPROT	NFKBIA	protein	P25963	UNIPROT	1
STK24	protein	Q9Y6E0	UNIPROT	STK38L	protein	Q9Y2H1	UNIPROT	1
BCL2	protein	P10415	UNIPROT	BAX	protein	Q07812	UNIPROT	0
SHH	protein	Q15465	UNIPROT	CP	protein	P00450	UNIPROT	0
PAX7	protein	P23759	UNIPROT	KMT2A	protein	Q03164	UNIPROT	1
PAX7	protein	P23759	UNIPROT	KMT2D	protein	O14686	UNIPROT	1
calcium ion	smallmolecule	CID:271	PUBCHEM	PRKCA	protein	P17252	UNIPROT	1
ERK1/2	proteinfamily	SIGNOR-PF1	SIGNOR	RPS6KA5	protein	O75582	UNIPROT	1
MAPK8	protein	P45983	UNIPROT	NFATC2	protein	Q13469	UNIPROT	0
MAPK8	protein	P45983	UNIPROT	NFATC3	protein	Q12968	UNIPROT	0
MAPK9	protein	P45984	UNIPROT	NFATC2	protein	Q13469	UNIPROT	0
CAMK2A	protein	Q9UQM7	UNIPROT	GFPT1	protein	Q06210	UNIPROT	1
PTPN12	protein	Q05209	UNIPROT	WAS	protein	P42768	UNIPROT	0
CDK2	protein	P24941	UNIPROT	CCNE1	protein	P24864	UNIPROT	0
PPP2CA	protein	P67775	UNIPROT	RACGAP1	protein	Q9H0H5	UNIPROT	0
AKT1	protein	P31749	UNIPROT	H3F3A	protein	P84243	UNIPROT	1
MAPK1	protein	P28482	UNIPROT	RPS6KA5	protein	O75582	UNIPROT	1
PRKAA2	protein	P54646	UNIPROT	PPP1R12C	protein	Q9BZL4	UNIPROT	0
AC1NUST0	smallmolecule	CID:5460104	PUBCHEM	SOS1	protein	Q07889	UNIPROT	1
MAPK1	protein	P28482	UNIPROT	EP300	protein	Q09472	UNIPROT	1
STAT6	protein	P42226	UNIPROT	STAT1	protein	P42224	UNIPROT	0
CBL	protein	P22681	UNIPROT	CFLAR	protein	O15519	UNIPROT	0
FBXW11	protein	Q9UKB1	UNIPROT	EEF2K	protein	O00418	UNIPROT	0
FBXO32	protein	Q969P5	UNIPROT	MYOD1	protein	P15172	UNIPROT	0
PIM1	protein	P11309	UNIPROT	FOXO3	protein	O43524	UNIPROT	0
PIM1	protein	P11309	UNIPROT	CDKN1B	protein	P46527	UNIPROT	0
CSNK2A1	protein	P68400	UNIPROT	PTEN	protein	P60484	UNIPROT	0
SKP2	protein	Q13309	UNIPROT	SMAD4	protein	Q13485	UNIPROT	0
CDK1	protein	P06493	UNIPROT	CKAP2	protein	Q8WWK9	UNIPROT	1
FYN	protein	P06241	UNIPROT	MED28	protein	Q9H204	UNIPROT	1
MTOR	protein	P42345	UNIPROT	MAF1	protein	Q9H063	UNIPROT	0
mTORC1	complex	SIGNOR-C3	SIGNOR	EIF4EBP1	protein	Q13541	UNIPROT	0
BCKDK	protein	O14874	UNIPROT	BCKDHA	protein	P12694	UNIPROT	0
GSK3B	protein	P49841	UNIPROT	CDC25A	protein	P30304	UNIPROT	0
PLK1	protein	P53350	UNIPROT	RACGAP1	protein	Q9H0H5	UNIPROT	1
CHEK1	protein	O14757	UNIPROT	NEK11	protein	Q8NG66	UNIPROT	1
CSNK2A1	protein	P68400	UNIPROT	EIF4EBP1	protein	Q13541	UNIPROT	0
MTOR	protein	P42345	UNIPROT	EIF4EBP1	protein	Q13541	UNIPROT	0
SRC	protein	P12931	UNIPROT	EPHA2	protein	P29317	UNIPROT	0
CSNK1A1	protein	P48729	UNIPROT	HNRNPC	protein	P07910	UNIPROT	0
LRRFIP2	protein	Q9Y608	UNIPROT	DVL3	protein	Q92997	UNIPROT	1
PLK1	protein	P53350	UNIPROT	FBXO5	protein	Q9UKT4	UNIPROT	0
HLA-G	protein	P17693	UNIPROT	LILRB1	protein	Q8NHL6	UNIPROT	1
SNW1	protein	Q13573	UNIPROT	NCOR2	protein	Q9Y618	UNIPROT	0
SIRT2	protein	Q8IXJ6	UNIPROT	MYOD1	protein	P15172	UNIPROT	0
WNT5A	protein	P41221	UNIPROT	FZD6	protein	O60353	UNIPROT	1
PRKCA	protein	P17252	UNIPROT	CALD1	protein	Q05682	UNIPROT	0
CASP6	protein	P55212	UNIPROT	LMNA	protein	P02545	UNIPROT	0
CAMK4	protein	Q16566	UNIPROT	STMN1	protein	P16949	UNIPROT	0
PTPN12	protein	Q05209	UNIPROT	INSR	protein	P06213	UNIPROT	0
MAPK1	protein	P28482	UNIPROT	DUSP6	protein	Q16828	UNIPROT	0
GSK3B	protein	P49841	UNIPROT	EIF4EBP1	protein	Q13541	UNIPROT	0
ASPSCR1	protein	Q9BZE9	UNIPROT	VCPKMT	protein	Q9H867	UNIPROT	1
JAK2	protein	O60674	UNIPROT	IFNGR2/INFGR1	complex	SIGNOR-C142	SIGNOR	1
IKBKE	protein	Q14164	UNIPROT	NfKb-p65/p50	complex	SIGNOR-C13	SIGNOR	1
SMAD4	protein	Q13485	UNIPROT	SMAD1/4	complex	SIGNOR-C85	SIGNOR	2
SMAD1	protein	Q15797	UNIPROT	SMAD1/4	complex	SIGNOR-C85	SIGNOR	2
ROCK1	protein	Q13464	UNIPROT	PPP1R12A	protein	O14974	UNIPROT	0
MAPK3	protein	P27361	UNIPROT	CEBPB	protein	P17676	UNIPROT	1
CSNK1D	protein	P48730	UNIPROT	UHRF1	protein	Q96T88	UNIPROT	1
AURKB	protein	Q96GD4	UNIPROT	DSN1	protein	Q9H410	UNIPROT	0
MAPK1	protein	P28482	UNIPROT	BCL6	protein	P41182	UNIPROT	0
ERK1/2	proteinfamily	SIGNOR-PF1	SIGNOR	LRP6	protein	O75581	UNIPROT	1
ERK1/2	proteinfamily	SIGNOR-PF1	SIGNOR	H3F3A	protein	P84243	UNIPROT	1
HMGB1	protein	P09429	UNIPROT	HOXD10	protein	P28358	UNIPROT	1
HMGB1	protein	P09429	UNIPROT	HOXD11	protein	P31277	UNIPROT	1
EGFR	protein	P00533	UNIPROT	STAT1	protein	P42224	UNIPROT	1
EGFR	protein	P00533	UNIPROT	STAT3	protein	P40763	UNIPROT	1
PARD6/SMURF1	complex	SIGNOR-C112	SIGNOR	RHOA	protein	P61586	UNIPROT	0
MAPK1	protein	P28482	UNIPROT	CTTN	protein	Q14247	UNIPROT	1
MAP1LC3C	protein	Q9BXW4	UNIPROT	ATG3	protein	Q9NT62	UNIPROT	1
RNF111	protein	Q6ZNA4	UNIPROT	SMAD3	protein	P84022	UNIPROT	0
RHOA	protein	P61586	UNIPROT	ROCK1	protein	Q13464	UNIPROT	1
AMPK	complex	SIGNOR-C15	SIGNOR	MFF	protein	Q9GZY8	UNIPROT	1
PRKCA	protein	P17252	UNIPROT	TRPV5	protein	Q9NQA5	UNIPROT	1
DYRK3	protein	O43781	UNIPROT	AKT1S1	protein	Q96B36	UNIPROT	0
PTPN11	protein	Q06124	UNIPROT	STAT1	protein	P42224	UNIPROT	0
MAPK1	protein	P28482	UNIPROT	SMAD3	protein	P84022	UNIPROT	0
MAPK3	protein	P27361	UNIPROT	SMAD3	protein	P84022	UNIPROT	0
PTPN11	protein	Q06124	UNIPROT	GAB1	protein	Q13480	UNIPROT	0
PPP3CA	protein	Q08209	UNIPROT	DNM1L	protein	O00429	UNIPROT	1
MAPK8	protein	P45983	UNIPROT	SP1	protein	P08047	UNIPROT	1
ERK1/2	proteinfamily	SIGNOR-PF1	SIGNOR	PARP1	protein	P09874	UNIPROT	1
USF1	protein	P22415	UNIPROT	FOSL1	protein	P15407	UNIPROT	0
CIITA	protein	P33076	UNIPROT	RFX5	protein	P48382	UNIPROT	1
IL20	protein	Q9NYY1	UNIPROT	IL20RB	protein	Q6UXL0	UNIPROT	1
IL20	protein	Q9NYY1	UNIPROT	IL22RA1	protein	Q8N6P7	UNIPROT	1
MAPK3	protein	P27361	UNIPROT	mTORC1	complex	SIGNOR-C3	SIGNOR	1
PPP3CA	protein	Q08209	UNIPROT	NFATC2	protein	Q13469	UNIPROT	1
WNT5A	protein	P41221	UNIPROT	FZD3	protein	Q9NPG1	UNIPROT	1
WNT3A	protein	P56704	UNIPROT	FZD3	protein	Q9NPG1	UNIPROT	1
RAC1	protein	P63000	UNIPROT	MAPK8	protein	P45983	UNIPROT	1
ADCY1	protein	Q08828	UNIPROT	cAMP	smallmolecule	CID:6076	PUBCHEM	1
WNT1	protein	P04628	UNIPROT	FZD1	protein	Q9UP38	UNIPROT	1
WNT1	protein	P04628	UNIPROT	FZD6	protein	O60353	UNIPROT	1
WNT7A	protein	O00755	UNIPROT	FZD7	protein	O75084	UNIPROT	1
GADD45A	protein	P24522	UNIPROT	CyclinB/CDK1	complex	SIGNOR-C17	SIGNOR	0
CTNNB1	protein	P35222	UNIPROT	MYOD1	protein	P15172	UNIPROT	1
ROBO	proteinfamily	SIGNOR-PF14	SIGNOR	CCND3	protein	P30281	UNIPROT	0
SRC	protein	P12931	UNIPROT	AREG	protein	P15514	UNIPROT	1
CTNNB1	protein	P35222	UNIPROT	LEF1	protein	Q9UJU2	UNIPROT	1
MAPK8	protein	P45983	UNIPROT	LRP6	protein	O75581	UNIPROT	1
FZD3	protein	Q9NPG1	UNIPROT	RHOA	protein	P61586	UNIPROT	1
DVL1	protein	O14640	UNIPROT	DAAM1	protein	Q9Y4D1	UNIPROT	1
DVL1	protein	O14640	UNIPROT	RAC1	protein	P63000	UNIPROT	1
DAAM1	protein	Q9Y4D1	UNIPROT	RHOA	protein	P61586	UNIPROT	1
PRKACA	protein	P17612	UNIPROT	LRP6	protein	O75581	UNIPROT	1
DVL1	protein	O14640	UNIPROT	JUN	protein	P05412	UNIPROT	1
GNAS	protein	P63092	UNIPROT	ADCY1	protein	Q08828	UNIPROT	1
WNT3A	protein	P56704	UNIPROT	LRP6	protein	O75581	UNIPROT	1
calcium ion	smallmolecule	CID:271	PUBCHEM	CAMK2G	protein	Q13555	UNIPROT	1
CAMK4	protein	Q16566	UNIPROT	HDAC5	protein	Q9UQL6	UNIPROT	0
CAMKK1	protein	Q8N5S9	UNIPROT	CAMK4	protein	Q16566	UNIPROT	1
AKT	proteinfamily	SIGNOR-PF24	SIGNOR	MDM2	protein	Q00987	UNIPROT	1
PRKACA	protein	P17612	UNIPROT	CTNNB1	protein	P35222	UNIPROT	1
GSK3B/Axin/APC	complex	SIGNOR-C110	SIGNOR	LRP6	protein	O75581	UNIPROT	1
calcium ion	smallmolecule	CID:271	PUBCHEM	PPP3CA	protein	Q08209	UNIPROT	1
ROCK1	protein	Q13464	UNIPROT	ARHGAP35	protein	Q9NRY4	UNIPROT	0
PDPK1	protein	O15530	UNIPROT	AKT1	protein	P31749	UNIPROT	1
ATM	protein	Q13315	UNIPROT	EIF4EBP1	protein	Q13541	UNIPROT	0
SIK1	protein	P57059	UNIPROT	CRTC1	protein	Q6UUV9	UNIPROT	0
SYK	protein	P43405	UNIPROT	MAP4K1	protein	Q92918	UNIPROT	1
AKT2	protein	P31751	UNIPROT	AKT1S1	protein	Q96B36	UNIPROT	0
ATM	protein	Q13315	UNIPROT	MDM2	protein	Q00987	UNIPROT	0
STK11	protein	Q15831	UNIPROT	STRADA	protein	Q7RTN6	UNIPROT	1
STK4	protein	Q13043	UNIPROT	LATS1	protein	O95835	UNIPROT	1
STK11	protein	Q15831	UNIPROT	SNRK	protein	Q9NRH2	UNIPROT	1
MAPK11	protein	Q15759	UNIPROT	RPS6KA5	protein	O75582	UNIPROT	1
NUAK2	protein	Q9H093	UNIPROT	LATS1	protein	O95835	UNIPROT	0
CASP3	protein	P42574	UNIPROT	IKBKB	protein	O14920	UNIPROT	0
MAPK14	protein	Q16539	UNIPROT	RPS6KA4	protein	O75676	UNIPROT	1
PAK1	protein	Q13153	UNIPROT	ELF3	protein	P78545	UNIPROT	1
MAPK3	protein	P27361	UNIPROT	MKNK1	protein	Q9BUB5	UNIPROT	1
NUAK1	protein	O60285	UNIPROT	LATS1	protein	O95835	UNIPROT	0
MTOR	protein	P42345	UNIPROT	AKT1S1	protein	Q96B36	UNIPROT	0
TRIM27	protein	P14373	UNIPROT	PIK3C2B	protein	O00750	UNIPROT	0
PRKCQ	protein	Q04759	UNIPROT	RAPGEF2	protein	Q9Y4G8	UNIPROT	1
ABL1	protein	P00519	UNIPROT	CEBPB	protein	P17676	UNIPROT	1
GSK3B	protein	P49841	UNIPROT	CRMP1	protein	Q14194	UNIPROT	1
GADD45A	protein	P24522	UNIPROT	MAPK14	protein	Q16539	UNIPROT	0
IKK-complex	complex	SIGNOR-C14	SIGNOR	NfKb-p65/p50	complex	SIGNOR-C13	SIGNOR	1
MAP4K1	protein	Q92918	UNIPROT	MAP3K11	protein	Q16584	UNIPROT	1
WNK1	protein	Q9H4A3	UNIPROT	OXSR1	protein	O95747	UNIPROT	1
RET	protein	P07949	UNIPROT	AKT	proteinfamily	SIGNOR-PF24	SIGNOR	1
PPP2CB	protein	P62714	UNIPROT	PRKCB	protein	P05771-2	UNIPROT	0
PPP2CA	protein	P67775	UNIPROT	PRKCB	protein	P05771-2	UNIPROT	0
ID2	protein	Q02363	UNIPROT	TCF4	protein	P15884	UNIPROT	0
FBXW11	protein	Q9UKB1	UNIPROT	CLSPN	protein	Q9HAW4	UNIPROT	0
lysophosphatidic acid	smallmolecule	CID:5497152	PUBCHEM	LPAR2	protein	Q9HBW0	UNIPROT	1
STK4	protein	Q13043	UNIPROT	MOB1B	protein	Q7L9L4	UNIPROT	1
RPS6KA3	protein	P51812	UNIPROT	PFKFB2	protein	O60825	UNIPROT	1
PRKAA1	protein	Q13131	UNIPROT	PFKFB2	protein	O60825	UNIPROT	1
MEK1/2	proteinfamily	SIGNOR-PF25	SIGNOR	MAPK1	protein	P28482	UNIPROT	1
RPS6KB1	protein	P23443	UNIPROT	PFKFB2	protein	O60825	UNIPROT	1
PTPRE	protein	P23469	UNIPROT	MAPK1	protein	P28482	UNIPROT	0
MEK1/2	proteinfamily	SIGNOR-PF25	SIGNOR	MAPK3	protein	P27361	UNIPROT	1
MAPK3	protein	P27361	UNIPROT	MITF	protein	O75030	UNIPROT	0
PTPN2	protein	P17706	UNIPROT	SHC1	protein	P29353	UNIPROT	0
PPP1CC	protein	P36873	UNIPROT	CASP2	protein	P42575	UNIPROT	1
MAPK7	protein	Q13164	UNIPROT	MEF2A	protein	Q02078	UNIPROT	1
PTPRJ	protein	Q12913	UNIPROT	MAPK1	protein	P28482	UNIPROT	0
PPP1CB	protein	P62140	UNIPROT	CASP2	protein	P42575	UNIPROT	1
PPP1CA	protein	P62136	UNIPROT	CASP2	protein	P42575	UNIPROT	1
PRKCD	protein	Q05655	UNIPROT	SDC4	protein	P31431	UNIPROT	0
ATM	protein	Q13315	UNIPROT	RASSF1	protein	Q9NS23	UNIPROT	1
PTPN1	protein	P18031	UNIPROT	TRPV6	protein	Q9H1D0	UNIPROT	0
NFATC2	protein	Q13469	UNIPROT	MEF2A	protein	Q02078	UNIPROT	1
NFATC2	protein	Q13469	UNIPROT	MEF2D	protein	Q14814	UNIPROT	1
CREBBP	protein	Q92793	UNIPROT	MYB	protein	P10242	UNIPROT	1
CSRP3	protein	P50461	UNIPROT	MYF6	protein	P23409	UNIPROT	1
PPP3CC	protein	P48454	UNIPROT	NFATC2	protein	Q13469	UNIPROT	1
MYOD1	protein	P15172	UNIPROT	MYOD/E2-2	complex	SIGNOR-C129	SIGNOR	2
ID1	protein	P41134	UNIPROT	TCF12	protein	Q99081	UNIPROT	0
ID1	protein	P41134	UNIPROT	TCF3	protein	P15923	UNIPROT	0
ID1	protein	P41134	UNIPROT	MYOD/HEB	complex	SIGNOR-C128	SIGNOR	0
ATM	protein	Q13315	UNIPROT	PNKP	protein	Q96T60	UNIPROT	1
MTOR	protein	P42345	UNIPROT	RPS6KB1	protein	P23443	UNIPROT	1
CSRP3	protein	P50461	UNIPROT	MYOG	protein	P15173	UNIPROT	1
TCF12	protein	Q99081	UNIPROT	MYOD/HEB	complex	SIGNOR-C128	SIGNOR	2
MYOD1	protein	P15172	UNIPROT	MYOD/HEB	complex	SIGNOR-C128	SIGNOR	2
ID1	protein	P41134	UNIPROT	MYOD/E2-2	complex	SIGNOR-C129	SIGNOR	0
ID1	protein	P41134	UNIPROT	MYOD/E12E47	complex	SIGNOR-C127	SIGNOR	0
ID2	protein	Q02363	UNIPROT	TCF12	protein	Q99081	UNIPROT	0
ID3	protein	Q02535	UNIPROT	TCF3	protein	P15923	UNIPROT	0
APC	protein	P25054	UNIPROT	GSK3B/Axin/APC	complex	SIGNOR-C110	SIGNOR	2
ID3	protein	Q02535	UNIPROT	MYOD/HEB	complex	SIGNOR-C128	SIGNOR	0
PPP3CB	protein	P16298	UNIPROT	NFATC2	protein	Q13469	UNIPROT	1
ID2	protein	Q02363	UNIPROT	TCF3	protein	P15923	UNIPROT	0
ID2	protein	Q02363	UNIPROT	MYOD/HEB	complex	SIGNOR-C128	SIGNOR	0
ID2	protein	Q02363	UNIPROT	MYOD/E2-2	complex	SIGNOR-C129	SIGNOR	0
ID2	protein	Q02363	UNIPROT	MYOD/E12E47	complex	SIGNOR-C127	SIGNOR	0
ID3	protein	Q02535	UNIPROT	TCF12	protein	Q99081	UNIPROT	0
ID3	protein	Q02535	UNIPROT	MYOD/E2-2	complex	SIGNOR-C129	SIGNOR	0
ID3	protein	Q02535	UNIPROT	MYOD/E12E47	complex	SIGNOR-C127	SIGNOR	0
HOXA9	protein	P31269	UNIPROT	MEIS1	protein	O00470	UNIPROT	1
POU4F2	protein	Q12837	UNIPROT	ESR1	protein	P03372	UNIPROT	1
HOXD11	protein	P31277	UNIPROT	MEIS1	protein	O00470	UNIPROT	1
HOXD12	protein	P35452	UNIPROT	MEIS1	protein	O00470	UNIPROT	1
HOXD13	protein	P35453	UNIPROT	MEIS1	protein	O00470	UNIPROT	1
ERK1/2	proteinfamily	SIGNOR-PF1	SIGNOR	SP1	protein	P08047	UNIPROT	1
ERK1/2	proteinfamily	SIGNOR-PF1	SIGNOR	E2F1	protein	Q01094	UNIPROT	1
C1D	protein	Q13901	UNIPROT	NR1D1	protein	P20393	UNIPROT	1
POU4F1	protein	Q01851	UNIPROT	ESR1	protein	P03372	UNIPROT	1
MSC	protein	O60682	UNIPROT	TCF3	protein	P15923	UNIPROT	0
MSX1	protein	P28360	UNIPROT	LHX2	protein	P50458	UNIPROT	0
RPS6KB1	protein	P23443	UNIPROT	IRS1	protein	P35568	UNIPROT	0
NRP2	protein	O60462	UNIPROT	VEGFC	protein	P49767	UNIPROT	1
CORT	protein	O00230	UNIPROT	GHSR	protein	Q92847	UNIPROT	1
CDK4	protein	P11802	UNIPROT	MEF2C	protein	Q06413	UNIPROT	0
CDK4	protein	P11802	UNIPROT	MEF2D	protein	Q14814	UNIPROT	0
RHEB	protein	Q15382	UNIPROT	FKBP8	protein	Q14318	UNIPROT	0
IRS1	protein	P35568	UNIPROT	PIK3R1	protein	P27986	UNIPROT	1
ID3	protein	Q02535	UNIPROT	TCF4	protein	P15884	UNIPROT	0
PRKACA	protein	P17612	UNIPROT	IRS1	protein	P35568	UNIPROT	0
MAP4K3	protein	Q8IVH8	UNIPROT	PRKCQ	protein	Q04759	UNIPROT	1
MTOR	protein	P42345	UNIPROT	AKT1	protein	P31749	UNIPROT	1
MAP2K1	protein	Q02750	UNIPROT	IRS1	protein	P35568	UNIPROT	0
AURKB	protein	Q96GD4	UNIPROT	RASSF1	protein	Q9NS23	UNIPROT	0
IRS1	protein	P35568	UNIPROT	GRB2	protein	P62993	UNIPROT	1
CSK	protein	P41240	UNIPROT	ITCH	protein	Q96J02	UNIPROT	0
WNT5A	protein	P41221	UNIPROT	ROR1	protein	Q01973	UNIPROT	1
IKK-complex	complex	SIGNOR-C14	SIGNOR	BAD	protein	Q92934	UNIPROT	0
AURKA	protein	O14965	UNIPROT	RASSF1	protein	Q9NS23	UNIPROT	0
SGK1	protein	O00141	UNIPROT	FOXO3	protein	O43524	UNIPROT	0
SIK2	protein	Q9H0K1	UNIPROT	CRTC2	protein	Q53ET0	UNIPROT	0
mTORC2	complex	SIGNOR-C2	SIGNOR	AKT1	protein	P31749	UNIPROT	1
DUSP5	protein	Q16690	UNIPROT	MAPK14	protein	Q16539	UNIPROT	0
RAGAC	complex	SIGNOR-C113	SIGNOR	MTOR	protein	P42345	UNIPROT	1
HCFC1	protein	P51610	UNIPROT	CREB3	protein	O43889	UNIPROT	1
FYN	protein	P06241	UNIPROT	ITCH	protein	Q96J02	UNIPROT	0
BCL2L1	protein	Q07817	UNIPROT	BECN1	protein	Q14457	UNIPROT	0
AMPK	complex	SIGNOR-C15	SIGNOR	ULK1	protein	O75385	UNIPROT	1
RPS6KB1	protein	P23443	UNIPROT	MTOR	protein	P42345	UNIPROT	1
PPP2CA	protein	P67775	UNIPROT	FOXO3	protein	O43524	UNIPROT	1
PRKAA1	protein	Q13131	UNIPROT	PPARGC1A	protein	Q9UBK2	UNIPROT	1
TCF4	protein	P15884	UNIPROT	MYOD/E2-2	complex	SIGNOR-C129	SIGNOR	2
ID1	protein	P41134	UNIPROT	TCF4	protein	P15884	UNIPROT	0
MAPK3	protein	P27361	UNIPROT	PPARG	protein	P37231	UNIPROT	0
ULK1	protein	O75385	UNIPROT	PRKAA1	protein	Q13131	UNIPROT	0
IRS1	protein	P35568	UNIPROT	PIK3CB	protein	P42338	UNIPROT	1
PRKG1	protein	Q13976	UNIPROT	HRH1	protein	P35367	UNIPROT	0
LAMTOR	complex	SIGNOR-C26	SIGNOR	RAGAC	complex	SIGNOR-C113	SIGNOR	1
TSC1	protein	Q92574	UNIPROT	RHEB	protein	Q15382	UNIPROT	0
TSC2	protein	P49815	UNIPROT	RHEB	protein	Q15382	UNIPROT	0
MAPK3	protein	P27361	UNIPROT	RPS6KB1	protein	P23443	UNIPROT	1
PDPK1	protein	O15530	UNIPROT	AKT2	protein	P31751	UNIPROT	1
PDPK1	protein	O15530	UNIPROT	MAP2K1	protein	Q02750	UNIPROT	1
PRKD1	protein	Q15139	UNIPROT	HDAC7	protein	Q8WUI4	UNIPROT	0
RPS6KB1	protein	P23443	UNIPROT	RPS6	protein	P62753	UNIPROT	1
MAP2K1	protein	Q02750	UNIPROT	GSK3B	protein	P49841	UNIPROT	1
PDPK1	protein	O15530	UNIPROT	SGK1	protein	O00141	UNIPROT	1
SGK1	protein	O00141	UNIPROT	SLC2A4	protein	P14672	UNIPROT	1
EIF4EBP1	protein	Q13541	UNIPROT	EIF4E	protein	P06730	UNIPROT	0
HRAS	protein	P01112	UNIPROT	PIK3CB	protein	P42338	UNIPROT	1
PIK3CB	protein	P42338	UNIPROT	PtsIns(3,4,5)P3	smallmolecule	CID:24755492	PUBCHEM	1
PtsIns(3,4,5)P3	smallmolecule	CID:24755492	PUBCHEM	PDPK1	protein	O15530	UNIPROT	1
HRAS	protein	P01112	UNIPROT	RAF1	protein	P04049	UNIPROT	1
STK10	protein	O94804	UNIPROT	MSN	protein	P26038	UNIPROT	0
GSK3B	protein	P49841	UNIPROT	SREBF1	protein	P36956	UNIPROT	0
MAPK3	protein	P27361	UNIPROT	RPTOR	protein	Q8N122	UNIPROT	1
MAPK14	protein	Q16539	UNIPROT	MAP3K11	protein	Q16584	UNIPROT	0
PPP3CA	protein	Q08209	UNIPROT	NFATC4	protein	Q14934	UNIPROT	1
PRKAA1	protein	Q13131	UNIPROT	RPTOR	protein	Q8N122	UNIPROT	0
AKT2	protein	P31751	UNIPROT	mTORC1	complex	SIGNOR-C3	SIGNOR	1
MTOR	protein	P42345	UNIPROT	RPTOR	protein	Q8N122	UNIPROT	1
LIPH	protein	Q8WWY8	UNIPROT	LPAR2	protein	Q9HBW0	UNIPROT	1
GSK3B	protein	P49841	UNIPROT	JUN	protein	P05412	UNIPROT	0
TSC2	protein	P49815	UNIPROT	TSC1	protein	Q92574	UNIPROT	1
MAPK3	protein	P27361	UNIPROT	TSC2	protein	P49815	UNIPROT	0
MTOR	protein	P42345	UNIPROT	ULK1	protein	O75385	UNIPROT	0
PRKAA1	protein	Q13131	UNIPROT	ULK1	protein	O75385	UNIPROT	1
PPM1A	protein	P35813	UNIPROT	GSK3B/Axin/APC	complex	SIGNOR-C110	SIGNOR	0
AKT2	protein	P31751	UNIPROT	FOXO3	protein	O43524	UNIPROT	0
CSNK2A1	protein	P68400	UNIPROT	CD5	protein	P06127	UNIPROT	1
INSR	protein	P06213	UNIPROT	IRS1	protein	P35568	UNIPROT	1
FOXH1	protein	O75593	UNIPROT	SMAD2	protein	Q15796	UNIPROT	1
TDGF1	protein	P13385	UNIPROT	TGFB1	protein	P01137	UNIPROT	0
mTORC1	complex	SIGNOR-C3	SIGNOR	SGK1	protein	O00141	UNIPROT	1
HRAS	protein	P01112	UNIPROT	JUN	protein	P05412	UNIPROT	1
PRKCB	protein	P05771	UNIPROT	ILF3	protein	Q12906	UNIPROT	0
INS	protein	P01308	UNIPROT	INSR	protein	P06213	UNIPROT	1
PRKCZ	protein	Q05513	UNIPROT	IRS1	protein	P35568	UNIPROT	0
AKT2	protein	P31751	UNIPROT	FOXO4	protein	P98177	UNIPROT	0
XIAP	protein	P98170	UNIPROT	CASP7	protein	P55210	UNIPROT	0
PTPN1	protein	P18031	UNIPROT	IRS1	protein	P35568	UNIPROT	0
HDAC7	protein	Q8WUI4	UNIPROT	PLAGL2	protein	Q9UPG8	UNIPROT	0
SFPQ	protein	P23246	UNIPROT	NONO/SFPQ	complex	SIGNOR-C62	SIGNOR	2
AKT2	protein	P31751	UNIPROT	FOXO1	protein	Q12778	UNIPROT	0
GPER1	protein	Q99527	UNIPROT	GNAQ	protein	P50148	UNIPROT	1
CAMK1G	protein	Q96NX5	UNIPROT	EIF4G3	protein	O43432	UNIPROT	1
ITGA7	protein	Q13683	UNIPROT	a7/b1 integrin	complex	SIGNOR-C126	SIGNOR	2
ITGB1	protein	P05556	UNIPROT	a7/b1 integrin	complex	SIGNOR-C126	SIGNOR	2
PRKCE	protein	Q02156	UNIPROT	FGFR2	protein	P21802	UNIPROT	1
CyclinB/CDK1	complex	SIGNOR-C17	SIGNOR	ZC3HC1	protein	Q86WB0	UNIPROT	0
IFNGR2/INFGR1	complex	SIGNOR-C142	SIGNOR	STAT1	protein	P42224	UNIPROT	1
FANCM	protein	Q8IYD8	UNIPROT	FANCF	protein	Q9NPI8	UNIPROT	1
SOCS1	protein	O15524	UNIPROT	IRAK1	protein	P51617	UNIPROT	0
MAPK1	protein	P28482	UNIPROT	ATF2	protein	P15336	UNIPROT	1
ATM	protein	Q13315	UNIPROT	CHEK1	protein	O14757	UNIPROT	1
MAPK14	protein	Q16539	UNIPROT	ATF2	protein	P15336	UNIPROT	1
GRK2	protein	P25098	UNIPROT	MAPK14	protein	Q16539	UNIPROT	0
MAPK3	protein	P27361	UNIPROT	ATF2	protein	P15336	UNIPROT	1
MYOD1	protein	P15172	UNIPROT	MYOD/E12E47	complex	SIGNOR-C127	SIGNOR	2
TCF3	protein	P15923	UNIPROT	MYOD/E12E47	complex	SIGNOR-C127	SIGNOR	2
PTPN6	protein	P29350	UNIPROT	SH3BP2	protein	P78314	UNIPROT	0
SRC	protein	P12931	UNIPROT	CAV2	protein	P51636	UNIPROT	0
MAPK8	protein	P45983	UNIPROT	CDKN1A	protein	P38936	UNIPROT	1
ARID1B	protein	Q8NFD5	UNIPROT	SWI/SNF complex	complex	SIGNOR-C92	SIGNOR	2
ARID2	protein	Q68CP9	UNIPROT	SWI/SNF complex	complex	SIGNOR-C92	SIGNOR	2
ATRX	protein	P46100	UNIPROT	PRC2	complex	SIGNOR-C130	SIGNOR	1
EZH2	protein	Q15910	UNIPROT	PRC2	complex	SIGNOR-C130	SIGNOR	2
EED	protein	O75530	UNIPROT	PRC2	complex	SIGNOR-C130	SIGNOR	2
SRC	protein	P12931	UNIPROT	PTK2	protein	Q05397	UNIPROT	1
SUZ12	protein	Q15022	UNIPROT	PRC2	complex	SIGNOR-C130	SIGNOR	2
AEBP2	protein	Q6ZN18	UNIPROT	PRC2	complex	SIGNOR-C130	SIGNOR	2
RBBP4	protein	Q09028	UNIPROT	PRC2	complex	SIGNOR-C130	SIGNOR	2
CASP3	protein	P42574	UNIPROT	PARP1	protein	P09874	UNIPROT	0
XIAP	protein	P98170	UNIPROT	CASP3	protein	P42574	UNIPROT	0
NONO	protein	Q15233	UNIPROT	TOP1	protein	P11387	UNIPROT	1
FADD	protein	Q13158	UNIPROT	CASP8	protein	Q14790	UNIPROT	1
EGFR	protein	P00533	UNIPROT	EZR	protein	P15311	UNIPROT	1
SRC	protein	P12931	UNIPROT	EZR	protein	P15311	UNIPROT	1
PRKCD	protein	Q05655	UNIPROT	ELAVL1	protein	Q15717	UNIPROT	1
BIRC2	protein	Q13490	UNIPROT	RIPK1	protein	Q13546	UNIPROT	1
CASP8	protein	Q14790	UNIPROT	RIPK1	protein	Q13546	UNIPROT	0
IL31RA	protein	Q8NI17	UNIPROT	JAK1	protein	P23458	UNIPROT	1
IL31RA	protein	Q8NI17	UNIPROT	JAK2	protein	O60674	UNIPROT	1
RIPK1	protein	Q13546	UNIPROT	CASP8	protein	Q14790	UNIPROT	1
CASP8	protein	Q14790	UNIPROT	CASP3	protein	P42574	UNIPROT	1
TRADD	protein	Q15628	UNIPROT	BIRC2	protein	Q13490	UNIPROT	1
TRADD	protein	Q15628	UNIPROT	CASP8	protein	Q14790	UNIPROT	1
DIABLO	protein	Q9NR28	UNIPROT	XIAP	protein	P98170	UNIPROT	0
DIABLO	protein	Q9NR28	UNIPROT	BIRC3	protein	Q13489	UNIPROT	0
AXIN1	protein	O15169	UNIPROT	APC	protein	P25054	UNIPROT	1
IRF4	protein	Q15306	UNIPROT	IRF5	protein	Q13568	UNIPROT	0
DVL1	protein	O14640	UNIPROT	APC	protein	P25054	UNIPROT	0
DVL1	protein	O14640	UNIPROT	LRP6	protein	O75581	UNIPROT	1
LRP6	protein	O75581	UNIPROT	AXIN1	protein	O15169	UNIPROT	0
APC	protein	P25054	UNIPROT	CTNNB1	protein	P35222	UNIPROT	0
DVL2	protein	O14641	UNIPROT	AXIN1	protein	O15169	UNIPROT	1
DVL2	protein	O14641	UNIPROT	LRP6	protein	O75581	UNIPROT	1
CASP8	protein	Q14790	UNIPROT	BID	protein	P55957	UNIPROT	1
PRKCD	protein	Q05655	UNIPROT	PTPN22	protein	Q9Y2R2	UNIPROT	0
FZD3	protein	Q9NPG1	UNIPROT	DVL1	protein	O14640	UNIPROT	1
FZD4	protein	Q9ULV1	UNIPROT	DVL2	protein	O14641	UNIPROT	1
FZD1	protein	Q9UP38	UNIPROT	DVL1	protein	O14640	UNIPROT	1
TNF	protein	P01375	UNIPROT	TNFRSF1A	protein	P19438	UNIPROT	1
BAK/BAX	complex	SIGNOR-C96	SIGNOR	DIABLO	protein	Q9NR28	UNIPROT	1
AKT2	protein	P31751	UNIPROT	POU5F1	protein	Q01860	UNIPROT	1
AURKB	protein	Q96GD4	UNIPROT	NDC80	protein	O14777	UNIPROT	0
CDK1	protein	P06493	UNIPROT	RAD9A	protein	Q99638	UNIPROT	1
FNTB	protein	P49356	UNIPROT	KRAS	protein	P01116	UNIPROT	1
CDK1	protein	P06493	UNIPROT	PIK3C2A	protein	O00443	UNIPROT	0
ABL2	protein	P42684	UNIPROT	LGALS3	protein	P17931	UNIPROT	1
CDK2	protein	P24941	UNIPROT	MCM4	protein	P33991	UNIPROT	0
CSNK2A1	protein	P68400	UNIPROT	TELO2	protein	Q9Y4R8	UNIPROT	0
CDK1	protein	P06493	UNIPROT	KIF22	protein	Q14807	UNIPROT	1
DYNLL1	protein	P63167	UNIPROT	AMBRA1	protein	Q9C0C7	UNIPROT	0
FNTB	protein	P49356	UNIPROT	MRAS	protein	O14807	UNIPROT	1
DYNLL2	protein	Q96FJ2	UNIPROT	AMBRA1	protein	Q9C0C7	UNIPROT	0
SGK1	protein	O00141	UNIPROT	MAP3K3	protein	Q99759	UNIPROT	0
ASH2L	protein	Q9UBL3	UNIPROT	GATA3	protein	P23771	UNIPROT	1
FNTB	protein	P49356	UNIPROT	HRAS	protein	P01112	UNIPROT	1
ABL1	protein	P00519	UNIPROT	CAT	protein	P04040	UNIPROT	1
CSNK2A1	protein	P68400	UNIPROT	CAV2	protein	P51636	UNIPROT	1
MAPK8	protein	P45983	UNIPROT	MAPK8IP1	protein	Q9UQF2	UNIPROT	1
MAPK9	protein	P45984	UNIPROT	MAPK8IP1	protein	Q9UQF2	UNIPROT	1
MAPK14	protein	Q16539	UNIPROT	RB1	protein	P06400	UNIPROT	0
PRKAA1	protein	Q13131	UNIPROT	HNF4A	protein	P41235	UNIPROT	0
CDK1	protein	P06493	UNIPROT	MAPK6	protein	Q16659	UNIPROT	1
BBC3	protein	Q9BXH1	UNIPROT	BCL2L2	protein	Q92843	UNIPROT	0
GSK3B	protein	P49841	UNIPROT	NOTCH2	protein	Q04721	UNIPROT	0
BTRC	protein	Q9Y297	UNIPROT	GLI3	protein	P10071	UNIPROT	0
BBC3	protein	Q9BXH1	UNIPROT	MCL1	protein	Q07820	UNIPROT	0
ABL2	protein	P42684	UNIPROT	CAT	protein	P04040	UNIPROT	1
SRC	protein	P12931	UNIPROT	DAG1	protein	Q14118	UNIPROT	0
ILK	protein	Q13418	UNIPROT	PPP1R14C	protein	Q8TAE6	UNIPROT	1
CDK1	protein	P06493	UNIPROT	NSFL1C	protein	Q9UNZ2	UNIPROT	0
STK11	protein	Q15831	UNIPROT	AMPK	complex	SIGNOR-C15	SIGNOR	1
BCL2L11	protein	O43521	UNIPROT	BCL2	protein	P10415	UNIPROT	0
BCL2L11	protein	O43521	UNIPROT	BCL2L2	protein	Q92843	UNIPROT	0
RHOA	protein	P61586	UNIPROT	PLD1	protein	Q13393	UNIPROT	1
MAPK8	protein	P45983	UNIPROT	ATN1	protein	P54259	UNIPROT	0
MAPK10	protein	P53779	UNIPROT	ATN1	protein	P54259	UNIPROT	0
MAPK9	protein	P45984	UNIPROT	ATN1	protein	P54259	UNIPROT	0
PLK1	protein	P53350	UNIPROT	BRCA2	protein	P51587	UNIPROT	0
AKT1	protein	P31749	UNIPROT	PEA15	protein	Q15121	UNIPROT	1
TEK	protein	Q02763	UNIPROT	PIK3R1	protein	P27986	UNIPROT	1
GSK3B	protein	P49841	UNIPROT	HNRNPD	protein	Q14103	UNIPROT	0
NFKBIE	protein	O00221	UNIPROT	NfKb-p65/p50	complex	SIGNOR-C13	SIGNOR	0
PRKCD	protein	Q05655	UNIPROT	NR2F6	protein	P10588	UNIPROT	0
PIK3R1	protein	P27986	UNIPROT	PIK3CA	protein	P42336	UNIPROT	1
PIK3R1	protein	P27986	UNIPROT	PIK3CB	protein	P42338	UNIPROT	1
PIK3R1	protein	P27986	UNIPROT	PIK3CD	protein	O00329	UNIPROT	1
PIK3R1	protein	P27986	UNIPROT	PIK3CG	protein	P48736	UNIPROT	1
CDK1	protein	P06493	UNIPROT	LIG1	protein	P18858	UNIPROT	1
CHEK2	protein	O96017	UNIPROT	CDC25C	protein	P30307	UNIPROT	1
CAMK4	protein	Q16566	UNIPROT	CREB1	protein	P16220	UNIPROT	1
NEK9	protein	Q8TD19	UNIPROT	NEK7	protein	Q8TDX7	UNIPROT	1
NEK9	protein	Q8TD19	UNIPROT	NEK6	protein	Q9HC98	UNIPROT	1
PAK4	protein	O96013	UNIPROT	ITGB5	protein	P18084	UNIPROT	1
PPP2CA	protein	P67775	UNIPROT	MAPK1	protein	P28482	UNIPROT	0
FGFR4	protein	P22455	UNIPROT	FRS2	protein	Q8WU20	UNIPROT	1
SCF-betaTRCP	complex	SIGNOR-C5	SIGNOR	NFKB1	protein	P19838	UNIPROT	1
PLK1	protein	P53350	UNIPROT	NINL	protein	Q9Y2I6	UNIPROT	0
ATG5	protein	Q9H1Y0	UNIPROT	ATG12/5/16L1	complex	SIGNOR-C109	SIGNOR	2
MAPK9	protein	P45984	UNIPROT	ATF2	protein	P15336	UNIPROT	1
CDK2	protein	P24941	UNIPROT	LIG1	protein	P18858	UNIPROT	1
CDK1	protein	P06493	UNIPROT	EGFR	protein	P00533	UNIPROT	0
PLK1	protein	P53350	UNIPROT	NUDC	protein	Q9Y266	UNIPROT	1
CSNK2A1	protein	P68400	UNIPROT	LIG1	protein	P18858	UNIPROT	1
DYRK1A	protein	Q13627	UNIPROT	TP53	protein	P04637	UNIPROT	1
BAD	protein	Q92934	UNIPROT	BCL2L1	protein	Q07817	UNIPROT	0
BBC3	protein	Q9BXH1	UNIPROT	BCL2	protein	P10415	UNIPROT	0
MAPK1	protein	P28482	UNIPROT	TSC2	protein	P49815	UNIPROT	0
ERC1	protein	Q8IUD2	UNIPROT	IKK-complex	complex	SIGNOR-C14	SIGNOR	1
MAPK8	protein	P45983	UNIPROT	YWHAB	protein	P31946	UNIPROT	0
SRC	protein	P12931	UNIPROT	PLSCR1	protein	O15162	UNIPROT	1
CDK1	protein	P06493	UNIPROT	FEN1	protein	P39748	UNIPROT	0
CBLB	protein	Q13191	UNIPROT	EGFR	protein	P00533	UNIPROT	0
CDK2	protein	P24941	UNIPROT	HIRA	protein	P54198	UNIPROT	1
TAF1	protein	P21675	UNIPROT	GTF2A1	protein	P52655	UNIPROT	1
ABL1	protein	P00519	UNIPROT	GPX1	protein	P07203	UNIPROT	1
ABL2	protein	P42684	UNIPROT	GPX1	protein	P07203	UNIPROT	1
ATR	protein	Q13535	UNIPROT	BRCA1	protein	P38398	UNIPROT	1
CDK4	protein	P11802	UNIPROT	FOXM1	protein	Q08050	UNIPROT	1
MAP2K1	protein	Q02750	UNIPROT	MAPK3	protein	P27361	UNIPROT	1
MAPK8	protein	P45983	UNIPROT	TP53	protein	P04637	UNIPROT	1
PIM1	protein	P11309	UNIPROT	CDKN1A	protein	P38936	UNIPROT	1
PRKACA	protein	P17612	UNIPROT	CASP9	protein	P55211	UNIPROT	0
PRKD1	protein	Q15139	UNIPROT	TLR5	protein	O60602	UNIPROT	1
MTOR	protein	P42345	UNIPROT	IRS1	protein	P35568	UNIPROT	0
MAPK1	protein	P28482	UNIPROT	TFCP2	protein	Q12800	UNIPROT	0
MAPK3	protein	P27361	UNIPROT	PLCB1	protein	Q9NQ66	UNIPROT	1
PRKACA	protein	P17612	UNIPROT	CREB1	protein	P16220	UNIPROT	1
STK11	protein	Q15831	UNIPROT	PAK1	protein	Q13153	UNIPROT	0
NAE	complex	SIGNOR-C131	SIGNOR	CUL1	protein	Q13616	UNIPROT	1
NAE	complex	SIGNOR-C131	SIGNOR	CUL2	protein	Q13617	UNIPROT	1
NAE	complex	SIGNOR-C131	SIGNOR	CUL3	protein	Q13618	UNIPROT	1
NAE	complex	SIGNOR-C131	SIGNOR	CUL4A	protein	Q13619	UNIPROT	1
NAE	complex	SIGNOR-C131	SIGNOR	CUL4B	protein	Q13620	UNIPROT	1
NAE	complex	SIGNOR-C131	SIGNOR	CUL5	protein	Q93034	UNIPROT	1
NAE	complex	SIGNOR-C131	SIGNOR	CUL9	protein	Q8IWT3	UNIPROT	1
NAE	complex	SIGNOR-C131	SIGNOR	CUL7	protein	Q14999	UNIPROT	1
NAE	complex	SIGNOR-C131	SIGNOR	ANAPC2	protein	Q9UJX6	UNIPROT	1
TESK1	protein	Q15569	UNIPROT	CFL1	protein	P23528	UNIPROT	0
LCK	protein	P06239	UNIPROT	CD5	protein	P06127	UNIPROT	1
MAPK3	protein	P27361	UNIPROT	EGFR	protein	P00533	UNIPROT	0
CSNK1D	protein	P48730	UNIPROT	LEF1	protein	Q9UJU2	UNIPROT	0
DAXX	protein	Q9UER7	UNIPROT	TGFBR2	protein	P37173	UNIPROT	1
CSNK1E	protein	P49674	UNIPROT	LEF1	protein	Q9UJU2	UNIPROT	0
ROCK1	protein	Q13464	UNIPROT	MAPK8	protein	P45983	UNIPROT	1
CUL1	protein	Q13616	UNIPROT	CDKN1B	protein	P46527	UNIPROT	0
DYRK1A	protein	Q13627	UNIPROT	FOXO1	protein	Q12778	UNIPROT	0
PTPN1	protein	P18031	UNIPROT	JAK2	protein	O60674	UNIPROT	0
MAPK9	protein	P45984	UNIPROT	RRN3	protein	Q9NYV6	UNIPROT	0
PTPN2	protein	P17706	UNIPROT	KDR	protein	P35968	UNIPROT	0
PTPN1	protein	P18031	UNIPROT	STAT3	protein	P40763	UNIPROT	0
WNT11	protein	O96014	UNIPROT	FZD7	protein	O75084	UNIPROT	1
SLC30A9	protein	Q6PML9	UNIPROT	NUMB	protein	P49757	UNIPROT	0
SOCS1	protein	O15524	UNIPROT	JAK2	protein	O60674	UNIPROT	0
FBXW7	protein	Q969H0	UNIPROT	NOTCH1	protein	P46531	UNIPROT	0
XIAP	protein	P98170	UNIPROT	DIABLO	protein	Q9NR28	UNIPROT	0
BTRC	protein	Q9Y297	UNIPROT	GLI2	protein	P10070	UNIPROT	0
SIX1	protein	Q15475	UNIPROT	Six1/Dach	complex	SIGNOR-C122	SIGNOR	2
BIRC2	protein	Q13490	UNIPROT	TRAF2	protein	Q12933	UNIPROT	0
CBL	protein	P22681	UNIPROT	ABL1	protein	P00519	UNIPROT	0
BIRC3	protein	Q13489	UNIPROT	TRAF2	protein	Q12933	UNIPROT	0
CBL	protein	P22681	UNIPROT	MET	protein	P08581	UNIPROT	0
TNKS	protein	O95271	UNIPROT	AXIN1	protein	O15169	UNIPROT	0
TNKS	protein	O95271	UNIPROT	AXIN2	protein	Q9Y2T1	UNIPROT	0
CDK6	protein	Q00534	UNIPROT	RB1	protein	P06400	UNIPROT	0
SCF-betaTRCP	complex	SIGNOR-C5	SIGNOR	YAP1	protein	P46937	UNIPROT	0
SCF-betaTRCP	complex	SIGNOR-C5	SIGNOR	WWTR1	protein	Q9GZV5	UNIPROT	0
BTRC	protein	Q9Y297	UNIPROT	GLI1	protein	P08151	UNIPROT	0
CBL	protein	P22681	UNIPROT	ERBB2	protein	P04626	UNIPROT	0
CUL1	protein	Q13616	UNIPROT	CTNNB1	protein	P35222	UNIPROT	0
CyclinB/CDK1	complex	SIGNOR-C17	SIGNOR	LATS1	protein	O95835	UNIPROT	1
CBL	protein	P22681	UNIPROT	EGFR	protein	P00533	UNIPROT	0
CBL	protein	P22681	UNIPROT	PDGFRA	protein	P16234	UNIPROT	0
CBL	protein	P22681	UNIPROT	FRS2	protein	Q8WU20	UNIPROT	0
NUMB	protein	P49757	UNIPROT	NOTCH1	protein	P46531	UNIPROT	0
CyclinB/CDK1	complex	SIGNOR-C17	SIGNOR	CKAP2	protein	Q8WWK9	UNIPROT	1
EPS15	protein	P42566	UNIPROT	EGFR	protein	P00533	UNIPROT	0
MAPK14	protein	Q16539	UNIPROT	RPS6KA5	protein	O75582	UNIPROT	1
PASK	protein	Q96RG2	UNIPROT	GYS1	protein	P13807	UNIPROT	0
BID	protein	P55957	UNIPROT	BAK1	protein	Q16611	UNIPROT	1
BID	protein	P55957	UNIPROT	BAX	protein	Q07812	UNIPROT	1
CAMK4	protein	Q16566	UNIPROT	PHB2	protein	Q99623	UNIPROT	0
CSNK1E	protein	P49674	UNIPROT	EIF4EBP1	protein	Q13541	UNIPROT	0
MAPK14	protein	Q16539	UNIPROT	MKNK1	protein	Q9BUB5	UNIPROT	1
CDK7	protein	P50613	UNIPROT	CDK11B	protein	P21127	UNIPROT	1
MAP3K20	protein	Q9NYL2	UNIPROT	MAP2K7	protein	O14733	UNIPROT	1
PPP2CA	protein	P67775	UNIPROT	PP2Ca_R1A_Bd	complex	SIGNOR-C134	SIGNOR	2
MAPK1	protein	P28482	UNIPROT	TSC1	protein	Q92574	UNIPROT	0
PPP2R1A	protein	P30153	UNIPROT	PP2Ca_R1A_Bd	complex	SIGNOR-C134	SIGNOR	2
PPP2R5D	protein	Q14738	UNIPROT	PP2Ca_R1A_Bd	complex	SIGNOR-C134	SIGNOR	2
PPP2CA	protein	P67775	UNIPROT	PP2Ca_R1A_Bd	complex	SIGNOR-C133	SIGNOR	2
PPP2R1A	protein	P30153	UNIPROT	PP2Ca_R1A_Bd	complex	SIGNOR-C133	SIGNOR	2
PDPK1	protein	O15530	UNIPROT	RPS6KB1	protein	P23443	UNIPROT	1
CDK1	protein	P06493	UNIPROT	RB1	protein	P06400	UNIPROT	0
PRKAA1	protein	Q13131	UNIPROT	POU2F1	protein	P14859	UNIPROT	0
CENPX	protein	A8MT69	UNIPROT	FANCM	protein	Q8IYD8	UNIPROT	1
CTDSP1	protein	Q9GZU7	UNIPROT	TWIST1	protein	Q15672	UNIPROT	0
UBE2I	protein	P63279	UNIPROT	ETV5	protein	P41161	UNIPROT	0
CSNK1E	protein	P49674	UNIPROT	PER1	protein	O15534	UNIPROT	0
CSNK1G2	protein	P78368	UNIPROT	PER1	protein	O15534	UNIPROT	0
SMARCA4	protein	P51532	UNIPROT	ZEB1	protein	P37275	UNIPROT	1
SKP2	protein	Q13309	UNIPROT	CDKN1A	protein	P38936	UNIPROT	0
PIM2	protein	Q9P1W9	UNIPROT	CDKN1A	protein	P38936	UNIPROT	1
SKP2	protein	Q13309	UNIPROT	CDKN1B	protein	P46527	UNIPROT	0
PPP2R2B	protein	Q00005	UNIPROT	PP2Ca_R1A_Bd	complex	SIGNOR-C133	SIGNOR	2
PDPK1	protein	O15530	UNIPROT	PLK1	protein	P53350	UNIPROT	1
GSK3A	protein	P49840	UNIPROT	JUN	protein	P05412	UNIPROT	0
CDKL5	protein	O76039	UNIPROT	AMPH	protein	P49418	UNIPROT	1
PRKCD	protein	Q05655	UNIPROT	LIMK2	protein	P53671	UNIPROT	0
PPM1D	protein	O15297	UNIPROT	MAPK12	protein	P53778	UNIPROT	0
PPM1D	protein	O15297	UNIPROT	CHEK1	protein	O14757	UNIPROT	0
GSK3A	protein	P49840	UNIPROT	MYC	protein	P01106	UNIPROT	0
PDPK1	protein	O15530	UNIPROT	RPS6KA3	protein	P51812	UNIPROT	1
SMURF1	protein	Q9HCE7	UNIPROT	BMPR2	protein	Q13873	UNIPROT	0
PLK1	protein	P53350	UNIPROT	MYC	protein	P01106	UNIPROT	1
CSNK1E	protein	P49674	UNIPROT	DVL2	protein	O14641	UNIPROT	1
SCF-FBW7	complex	SIGNOR-C135	SIGNOR	MYC	protein	P01106	UNIPROT	0
FRAT2	protein	O75474	UNIPROT	GSK3B	protein	P49841	UNIPROT	0
CDK5	protein	Q00535	UNIPROT	PIK3C3	protein	Q8NEB9	UNIPROT	0
PTPN2	protein	P17706	UNIPROT	FYN	protein	P06241	UNIPROT	0
PRKCQ	protein	Q04759	UNIPROT	RASGRP3	protein	Q8IV61	UNIPROT	1
CDK1	protein	P06493	UNIPROT	PIK3C3	protein	Q8NEB9	UNIPROT	0
CHEK1	protein	O14757	UNIPROT	TLK1	protein	Q9UKI8	UNIPROT	0
AKT	proteinfamily	SIGNOR-PF24	SIGNOR	BRCA1	protein	P38398	UNIPROT	1
AKT	proteinfamily	SIGNOR-PF24	SIGNOR	CLK2	protein	P49760	UNIPROT	1
PTPN2	protein	P17706	UNIPROT	SRC	protein	P12931	UNIPROT	0
AKT	proteinfamily	SIGNOR-PF24	SIGNOR	CHUK	protein	O15111	UNIPROT	1
AKT	proteinfamily	SIGNOR-PF24	SIGNOR	BRAF	protein	P15056	UNIPROT	0
AKT	proteinfamily	SIGNOR-PF24	SIGNOR	DLX5	protein	P56178	UNIPROT	1
AKT	proteinfamily	SIGNOR-PF24	SIGNOR	EP300	protein	Q09472	UNIPROT	1
PRKCD	protein	Q05655	UNIPROT	YWHAB	protein	P31946	UNIPROT	0
PPP3CA	protein	Q08209	UNIPROT	BAD	protein	Q92934	UNIPROT	1
AKT	proteinfamily	SIGNOR-PF24	SIGNOR	IKK-complex	complex	SIGNOR-C14	SIGNOR	1
AKT	proteinfamily	SIGNOR-PF24	SIGNOR	H3F3A	protein	P84243	UNIPROT	1
AKT	proteinfamily	SIGNOR-PF24	SIGNOR	ESR1	protein	P03372	UNIPROT	1
PRKCA	protein	P17252	UNIPROT	CORO1B	protein	Q9BR76	UNIPROT	0
AKT	proteinfamily	SIGNOR-PF24	SIGNOR	GATA2	protein	P23769	UNIPROT	0
AKT	proteinfamily	SIGNOR-PF24	SIGNOR	EZH2	protein	Q15910	UNIPROT	0
AKT	proteinfamily	SIGNOR-PF24	SIGNOR	EZR	protein	P15311	UNIPROT	1
AKT	proteinfamily	SIGNOR-PF24	SIGNOR	TWIST1	protein	Q15672	UNIPROT	1
AC1NUST0	smallmolecule	CID:5460104	PUBCHEM	PRKCZ	protein	Q05513	UNIPROT	1
AKT	proteinfamily	SIGNOR-PF24	SIGNOR	XIAP	protein	P98170	UNIPROT	1
BRSK2	protein	Q8IWQ3	UNIPROT	PRKAA1	protein	Q13131	UNIPROT	1
AKT	proteinfamily	SIGNOR-PF24	SIGNOR	SRPK2	protein	P78362	UNIPROT	1
AKT	proteinfamily	SIGNOR-PF24	SIGNOR	METTL1	protein	Q9UBP6	UNIPROT	0
AKT	proteinfamily	SIGNOR-PF24	SIGNOR	NOS3	protein	P29474	UNIPROT	1
PTPRZ1	protein	P23471	UNIPROT	ARHGAP35	protein	Q9NRY4	UNIPROT	0
AURKB	protein	Q96GD4	UNIPROT	RACGAP1	protein	Q9H0H5	UNIPROT	1
PRKD2	protein	Q9BZL6	UNIPROT	PI4KB	protein	Q9UBF8	UNIPROT	1
MTCP1	protein	P56278	UNIPROT	AKT	proteinfamily	SIGNOR-PF24	SIGNOR	1
ATM	protein	Q13315	UNIPROT	MDM4	protein	O15151	UNIPROT	0
PIK3CG	protein	P48736	UNIPROT	AKT	proteinfamily	SIGNOR-PF24	SIGNOR	1
TCL1A	protein	P56279	UNIPROT	AKT	proteinfamily	SIGNOR-PF24	SIGNOR	1
TCL1B	protein	O95988	UNIPROT	AKT	proteinfamily	SIGNOR-PF24	SIGNOR	1
THEM4	protein	Q5T1C6	UNIPROT	AKT	proteinfamily	SIGNOR-PF24	SIGNOR	0
CSNK1A1	protein	P48729	UNIPROT	FADD	protein	Q13158	UNIPROT	0
AKT2	protein	P31751	UNIPROT	ESR1	protein	P03372	UNIPROT	1
CDK2	protein	P24941	UNIPROT	WEE1	protein	P30291	UNIPROT	0
CDK1	protein	P06493	UNIPROT	LATS1	protein	O95835	UNIPROT	1
AKT	proteinfamily	SIGNOR-PF24	SIGNOR	ZFP36L1	protein	Q07352	UNIPROT	0
AKT	proteinfamily	SIGNOR-PF24	SIGNOR	ZYX	protein	Q15942	UNIPROT	0
PRKCA	protein	P17252	UNIPROT	CDKN1A	protein	P38936	UNIPROT	0
SRC	protein	P12931	UNIPROT	FLT4	protein	P35916	UNIPROT	1
PALB2	protein	Q86YC2	UNIPROT	BRCA1	protein	P38398	UNIPROT	1
PLK1	protein	P53350	UNIPROT	WEE1	protein	P30291	UNIPROT	0
WEE1	protein	P30291	UNIPROT	CDK1	protein	P06493	UNIPROT	0
MAPK3	protein	P27361	UNIPROT	RPS6KA5	protein	O75582	UNIPROT	1
ERK1/2	proteinfamily	SIGNOR-PF1	SIGNOR	BAD	protein	Q92934	UNIPROT	0
MAP2K4	protein	P45985	UNIPROT	JNK	proteinfamily	SIGNOR-PF15	SIGNOR	1
MAP2K7	protein	O14733	UNIPROT	JNK	proteinfamily	SIGNOR-PF15	SIGNOR	1
ERK1/2	proteinfamily	SIGNOR-PF1	SIGNOR	CASP8	protein	Q14790	UNIPROT	0
JAK2	protein	O60674	UNIPROT	ARHGEF1	protein	Q92888	UNIPROT	1
PRKCZ	protein	Q05513	UNIPROT	ADD2	protein	P35612	UNIPROT	0
SRPK1	protein	Q96SB4	UNIPROT	RBM8A	protein	Q9Y5S9	UNIPROT	0
PDPK1	protein	O15530	UNIPROT	AKT	proteinfamily	SIGNOR-PF24	SIGNOR	1
PTK2B	protein	Q14289	UNIPROT	NOS3	protein	P29474	UNIPROT	0
PIK3AP1	protein	Q6ZUJ8	UNIPROT	PIK3CB	protein	P42338	UNIPROT	1
PAK1	protein	Q13153	UNIPROT	BAD	protein	Q92934	UNIPROT	0
IL1R1	protein	P14778	UNIPROT	MAPK9	protein	P45984	UNIPROT	1
CRTC2	protein	Q53ET0	UNIPROT	AKT	proteinfamily	SIGNOR-PF24	SIGNOR	1
CSNK2A1	protein	P68400	UNIPROT	AKT	proteinfamily	SIGNOR-PF24	SIGNOR	1
LRRK2	protein	Q5S007	UNIPROT	AKT	proteinfamily	SIGNOR-PF24	SIGNOR	1
MTOR	protein	P42345	UNIPROT	AKT	proteinfamily	SIGNOR-PF24	SIGNOR	1
PIK3AP1	protein	Q6ZUJ8	UNIPROT	PIK3CG	protein	P48736	UNIPROT	1
FZD3	protein	Q9NPG1	UNIPROT	NLK	protein	Q9UBE8	UNIPROT	1
MTCH2	protein	Q9Y6C9	UNIPROT	BID	protein	P55957	UNIPROT	1
MAPK1	protein	P28482	UNIPROT	NOXA1	protein	Q86UR1	UNIPROT	0
PPP1CA	protein	P62136	UNIPROT	AKT	proteinfamily	SIGNOR-PF24	SIGNOR	0
KPNA3	protein	O00505	UNIPROT	NOTCH1	protein	P46531	UNIPROT	1
KPNA4	protein	O00629	UNIPROT	NOTCH1	protein	P46531	UNIPROT	1
BRAF	protein	P15056	UNIPROT	MEK1/2	proteinfamily	SIGNOR-PF25	SIGNOR	1
ERK1/2	proteinfamily	SIGNOR-PF1	SIGNOR	MEK1/2	proteinfamily	SIGNOR-PF25	SIGNOR	0
MAPK1	protein	P28482	UNIPROT	MEK1/2	proteinfamily	SIGNOR-PF25	SIGNOR	0
PAK	proteinfamily	SIGNOR-PF13	SIGNOR	MEK1/2	proteinfamily	SIGNOR-PF25	SIGNOR	1
PAK1	protein	Q13153	UNIPROT	MEK1/2	proteinfamily	SIGNOR-PF25	SIGNOR	1
PDPK1	protein	O15530	UNIPROT	MEK1/2	proteinfamily	SIGNOR-PF25	SIGNOR	1
ERK1/2	proteinfamily	SIGNOR-PF1	SIGNOR	CSNK2A1	protein	P68400	UNIPROT	1
ERK1/2	proteinfamily	SIGNOR-PF1	SIGNOR	CDKN1B	protein	P46527	UNIPROT	1
ERK1/2	proteinfamily	SIGNOR-PF1	SIGNOR	CDKN1A	protein	P38936	UNIPROT	0
LRIG1	protein	Q96JA1	UNIPROT	ERBB2	protein	P04626	UNIPROT	0
JAK1	protein	P23458	UNIPROT	IFNGR2/INFGR1	complex	SIGNOR-C142	SIGNOR	1
ERK1/2	proteinfamily	SIGNOR-PF1	SIGNOR	HDAC6	protein	Q9UBN7	UNIPROT	1
MAPKAPK2	protein	P49137	UNIPROT	ELAVL1	protein	Q15717	UNIPROT	1
MAPKAPK2	protein	P49137	UNIPROT	SRF	protein	P11831	UNIPROT	1
MAPKAPK2	protein	P49137	UNIPROT	TCF3	protein	P15923	UNIPROT	1
ERK1/2	proteinfamily	SIGNOR-PF1	SIGNOR	EGFR	protein	P00533	UNIPROT	0
CSNK2A1	protein	P68400	UNIPROT	CASP2	protein	P42575	UNIPROT	0
MAPKAPK2	protein	P49137	UNIPROT	AGO2	protein	Q9UKV8	UNIPROT	1
ERK1/2	proteinfamily	SIGNOR-PF1	SIGNOR	MAP2K1	protein	Q02750	UNIPROT	0
ERK1/2	proteinfamily	SIGNOR-PF1	SIGNOR	JAK2	protein	O60674	UNIPROT	0
ERK1/2	proteinfamily	SIGNOR-PF1	SIGNOR	EP300	protein	Q09472	UNIPROT	1
MAPK14	protein	Q16539	UNIPROT	HIST1H3A	protein	P68431	UNIPROT	1
CDK1	protein	P06493	UNIPROT	CEP55	protein	Q53EZ4	UNIPROT	0
MAML1	protein	Q92585	UNIPROT	EP300	protein	Q09472	UNIPROT	1
CHEK1	protein	O14757	UNIPROT	BLM	protein	P54132	UNIPROT	1
RPS6KA5	protein	O75582	UNIPROT	STAT3	protein	P40763	UNIPROT	1
ERK1/2	proteinfamily	SIGNOR-PF1	SIGNOR	MYB	protein	P10242	UNIPROT	0
ERK1/2	proteinfamily	SIGNOR-PF1	SIGNOR	MAPK3	protein	P27361	UNIPROT	1
ERK1/2	proteinfamily	SIGNOR-PF1	SIGNOR	SOS1	protein	Q07889	UNIPROT	0
MAPK1	protein	P28482	UNIPROT	CEP55	protein	Q53EZ4	UNIPROT	0
ERK1/2	proteinfamily	SIGNOR-PF1	SIGNOR	RXRA	protein	P19793	UNIPROT	1
CSNK1E	protein	P49674	UNIPROT	LRP6	protein	O75581	UNIPROT	1
PRKCA	protein	P17252	UNIPROT	GSK3B	protein	P49841	UNIPROT	0
SRC	protein	P12931	UNIPROT	ABL1	protein	P00519	UNIPROT	1
CDK2	protein	P24941	UNIPROT	CROCC	protein	Q5TZA2	UNIPROT	0
PJA1	protein	Q8NG27	UNIPROT	SPTBN1	protein	Q01082	UNIPROT	0
PAK4	protein	O96013	UNIPROT	RAN	protein	P62826	UNIPROT	1
MAP1LC3B	protein	Q9GZQ8	UNIPROT	NBR1	protein	Q14596	UNIPROT	0
CDK1	protein	P06493	UNIPROT	DDX3X	protein	O00571	UNIPROT	0
CDK5	protein	Q00535	UNIPROT	NOS3	protein	P29474	UNIPROT	0
CDK1	protein	P06493	UNIPROT	FOXK2	protein	Q01167	UNIPROT	1
ERK1/2	proteinfamily	SIGNOR-PF1	SIGNOR	STK11	protein	Q15831	UNIPROT	0
PDGFRB	protein	P09619	UNIPROT	PTK2	protein	Q05397	UNIPROT	1
CHEK1	protein	O14757	UNIPROT	WEE1	protein	P30291	UNIPROT	1
MAP1LC3C	protein	Q9BXW4	UNIPROT	NBR1	protein	Q14596	UNIPROT	0
CDK2	protein	P24941	UNIPROT	FOXK2	protein	Q01167	UNIPROT	1
TNFSF4	protein	P23510	UNIPROT	TNFRSF4	protein	P43489	UNIPROT	1
THRA	protein	P10827	UNIPROT	RARG	protein	P13631	UNIPROT	1
MAPK3	protein	P27361	UNIPROT	FOXO3	protein	O43524	UNIPROT	0
CDK1	protein	P06493	UNIPROT	CASP9	protein	P55211	UNIPROT	0
PAK2	protein	Q13177	UNIPROT	VIM	protein	P08670	UNIPROT	0
PRKCZ	protein	Q05513	UNIPROT	CASP9	protein	P55211	UNIPROT	0
PPP5C	protein	P53041	UNIPROT	MAP3K5	protein	Q99683	UNIPROT	0
ERK1/2	proteinfamily	SIGNOR-PF1	SIGNOR	TSC2	protein	P49815	UNIPROT	0
PTPN1	protein	P18031	UNIPROT	PTK2	protein	Q05397	UNIPROT	0
ULK1	protein	O75385	UNIPROT	AMBRA1	protein	Q9C0C7	UNIPROT	1
AURKB	protein	Q96GD4	UNIPROT	NINL	protein	Q9Y2I6	UNIPROT	1
SMAD7	protein	O15105	UNIPROT	SMAD3	protein	P84022	UNIPROT	0
SH3BP4	protein	Q9P0V3	UNIPROT	TFRC	protein	P02786	UNIPROT	0
USP6	protein	P35125	UNIPROT	ARF6	protein	P62330	UNIPROT	1
CAMK2G	protein	Q13555	UNIPROT	MAP3K7	protein	O43318	UNIPROT	1
MAP3K7	protein	O43318	UNIPROT	NLK	protein	Q9UBE8	UNIPROT	1
GAB1	protein	Q13480	UNIPROT	ARHGAP32	protein	A7KAX9	UNIPROT	1
PRKCA	protein	P17252	UNIPROT	TRPM4	protein	Q8TD43	UNIPROT	1
TTK	protein	P33981	UNIPROT	CHEK2	protein	O96017	UNIPROT	1
MAPK1	protein	P28482	UNIPROT	DAPK1	protein	P53355	UNIPROT	1
PRKACA	protein	P17612	UNIPROT	NCOA3	protein	Q9Y6Q9	UNIPROT	1
PTPN12	protein	Q05209	UNIPROT	GIT2	protein	Q14161	UNIPROT	0
VRK1	protein	Q99986	UNIPROT	JUN	protein	P05412	UNIPROT	1
PRKCA	protein	P17252	UNIPROT	LRP1	protein	Q07954	UNIPROT	1
GAB2	protein	Q9UQC2	UNIPROT	ARHGAP32	protein	A7KAX9	UNIPROT	1
AXIN1	protein	O15169	UNIPROT	MAP3K4	protein	Q9Y6R4	UNIPROT	1
SMO	protein	Q99835	UNIPROT	ARRB2	protein	P32121	UNIPROT	1
RARA	protein	P10276	UNIPROT	THRA	protein	P10827	UNIPROT	1
CHEK1	protein	O14757	UNIPROT	RAD51	protein	Q06609	UNIPROT	1
PTPRJ	protein	Q12913	UNIPROT	EGFR	protein	P00533	UNIPROT	1
EGFR	protein	P00533	UNIPROT	MUC1	protein	P15941	UNIPROT	1
MAP3K8	protein	P41279	UNIPROT	MAP2K2	protein	P36507	UNIPROT	1
MAPK8IP1	protein	Q9UQF2	UNIPROT	MAP3K10	protein	Q02779	UNIPROT	1
MAPK8IP3	protein	Q9UPT6	UNIPROT	MAPK10	protein	P53779	UNIPROT	1
MAPK8IP3	protein	Q9UPT6	UNIPROT	MAPK8	protein	P45983	UNIPROT	1
MAPK8IP3	protein	Q9UPT6	UNIPROT	MAPK9	protein	P45984	UNIPROT	1
HDAC5	protein	Q9UQL6	UNIPROT	MEF2D	protein	Q14814	UNIPROT	0
ATR	protein	Q13535	UNIPROT	CHEK1	protein	O14757	UNIPROT	1
ROCK1	protein	Q13464	UNIPROT	RND3	protein	P61587	UNIPROT	1
MAP3K8	protein	P41279	UNIPROT	MAP2K1	protein	Q02750	UNIPROT	1
PDK1	protein	Q15118	UNIPROT	PDHA2	protein	P29803	UNIPROT	0
PTPRJ	protein	Q12913	UNIPROT	RET	protein	P07949	UNIPROT	0
MAPK1	protein	P28482	UNIPROT	RPS6KB1	protein	P23443	UNIPROT	1
PDK2	protein	Q15119	UNIPROT	PDHA2	protein	P29803	UNIPROT	0
FGF2	protein	P09038	UNIPROT	FGFR3	protein	P22607	UNIPROT	1
IL3RA	protein	P26951	UNIPROT	JAK2	protein	O60674	UNIPROT	1
PTPRJ	protein	Q12913	UNIPROT	KDR	protein	P35968	UNIPROT	0
CCL1	protein	P22362	UNIPROT	CCR8	protein	P51685	UNIPROT	1
PKNOX1	protein	P55347	UNIPROT	PBX1	protein	P40424	UNIPROT	1
PKNOX1	protein	P55347	UNIPROT	HOXB1	protein	P14653	UNIPROT	1
PTPRR	protein	Q15256	UNIPROT	PXN	protein	P49023	UNIPROT	0
PTPRJ	protein	Q12913	UNIPROT	SRC	protein	P12931	UNIPROT	1
PTPRJ	protein	Q12913	UNIPROT	PDGFRB	protein	P09619	UNIPROT	0
PTPRJ	protein	Q12913	UNIPROT	MAPK3	protein	P27361	UNIPROT	0
PTPN21	protein	Q16825	UNIPROT	SRC	protein	P12931	UNIPROT	1
SRC	protein	P12931	UNIPROT	CDKN1B	protein	P46527	UNIPROT	0
PDK3	protein	Q15120	UNIPROT	PDHA2	protein	P29803	UNIPROT	0
HOXD10	protein	P28358	UNIPROT	MEIS1	protein	O00470	UNIPROT	1
PHLPP2	protein	Q6ZVD8	UNIPROT	AKT3	protein	Q9Y243	UNIPROT	0
DUSP7	protein	Q16829	UNIPROT	GHR	protein	P10912	UNIPROT	0
CAMK2A	protein	Q9UQM7	UNIPROT	PTK2	protein	Q05397	UNIPROT	1
GSK3B	protein	P49841	UNIPROT	SFPQ	protein	P23246	UNIPROT	0
PHLPP2	protein	Q6ZVD8	UNIPROT	AKT2	protein	P31751	UNIPROT	0
PHLPP2	protein	Q6ZVD8	UNIPROT	PRKCB	protein	P05771	UNIPROT	0
CDKN3	protein	Q16667	UNIPROT	CDK2	protein	P24941	UNIPROT	0
PTPRR	protein	Q15256	UNIPROT	MAPK7	protein	Q13164	UNIPROT	0
PHLPP2	protein	Q6ZVD8	UNIPROT	AKT1	protein	P31749	UNIPROT	0
EP300	protein	Q09472	UNIPROT	SMAD7	protein	O15105	UNIPROT	1
GRK2	protein	P25098	UNIPROT	EZR	protein	P15311	UNIPROT	1
PKN1	protein	Q16512	UNIPROT	RAF1	protein	P04049	UNIPROT	1
CNKSR1	protein	Q969H4	UNIPROT	RAF1	protein	P04049	UNIPROT	1
LPAR6	protein	P43657	UNIPROT	GNAQ	protein	P50148	UNIPROT	1
SMURF2	protein	Q9HAU4	UNIPROT	SMAD2	protein	Q15796	UNIPROT	0
PHLPP2	protein	Q6ZVD8	UNIPROT	AKT	proteinfamily	SIGNOR-PF24	SIGNOR	0
PPP2R5C	protein	Q13362	UNIPROT	MAPK3	protein	P27361	UNIPROT	0
LPAR2	protein	Q9HBW0	UNIPROT	GNA12	protein	Q03113	UNIPROT	1
LPAR2	protein	Q9HBW0	UNIPROT	GNA13	protein	Q14344	UNIPROT	1
SSH2	protein	Q76I76	UNIPROT	CFL1	protein	P23528	UNIPROT	1
RPAP2	protein	Q8IXW5	UNIPROT	POLR2A	protein	P24928	UNIPROT	1
MAPK1	protein	P28482	UNIPROT	PPP2R5C	protein	Q13362	UNIPROT	0
MAPK3	protein	P27361	UNIPROT	PPP2R5C	protein	Q13362	UNIPROT	0
MAPK3	protein	P27361	UNIPROT	CAD	protein	P27708	UNIPROT	1
NPPA	protein	P01160	UNIPROT	NPR1	protein	P16066	UNIPROT	1
MAST2	protein	Q6P0Q8	UNIPROT	PTEN	protein	P60484	UNIPROT	1
MAST3	protein	O60307	UNIPROT	PTEN	protein	P60484	UNIPROT	1
SKIL	protein	P12757	UNIPROT	SMAD2	protein	Q15796	UNIPROT	0
PRKCD	protein	Q05655	UNIPROT	RPS3	protein	P23396	UNIPROT	1
HCK	protein	P08631	UNIPROT	ELMO1	protein	Q92556	UNIPROT	1
MAP2K7	protein	O14733	UNIPROT	MAPK10	protein	P53779	UNIPROT	1
MAP2K4	protein	P45985	UNIPROT	MAPK10	protein	P53779	UNIPROT	1
MAP2K3	protein	P46734	UNIPROT	MAPK14	protein	Q16539	UNIPROT	1
KMT2A	protein	Q03164	UNIPROT	KAT8	protein	Q9H7Z6	UNIPROT	1
ROCK1	protein	Q13464	UNIPROT	ADD1	protein	P35611	UNIPROT	1
MAPK1	protein	P28482	UNIPROT	GRB10	protein	Q13322	UNIPROT	1
PRKCA	protein	P17252	UNIPROT	PLD2	protein	O14939	UNIPROT	1
MAPK3	protein	P27361	UNIPROT	GRB10	protein	Q13322	UNIPROT	1
PDP1	protein	Q9P0J1	UNIPROT	SMAD1	protein	Q15797	UNIPROT	0
PDP2	protein	Q9P2J9	UNIPROT	SMAD1	protein	Q15797	UNIPROT	0
MDM2	protein	Q00987	UNIPROT	MDM4	protein	O15151	UNIPROT	0
RELA	protein	Q04206	UNIPROT	HDAC4	protein	P56524	UNIPROT	1
PIM1	protein	P11309	UNIPROT	RPS19	protein	P39019	UNIPROT	1
TSSK4	protein	Q6SA08	UNIPROT	CREB1	protein	P16220	UNIPROT	1
HEY1	protein	Q9Y5J3	UNIPROT	RBPJ	protein	Q06330	UNIPROT	0
PCM1	protein	Q15154	UNIPROT	CETN1	protein	Q12798	UNIPROT	1
MAPK9	protein	P45984	UNIPROT	H3F3A	protein	P84243	UNIPROT	1
EAF2	protein	Q96CJ1	UNIPROT	ELL	protein	P55199	UNIPROT	1
MAPK8	protein	P45983	UNIPROT	H3F3A	protein	P84243	UNIPROT	1
MAPK1	protein	P28482	UNIPROT	H3F3A	protein	P84243	UNIPROT	1
MAPK3	protein	P27361	UNIPROT	H3F3A	protein	P84243	UNIPROT	1
PRKACA	protein	P17612	UNIPROT	KCNN2	protein	Q9H2S1	UNIPROT	0
PPP2CB	protein	P62714	UNIPROT	AKT3	protein	Q9Y243	UNIPROT	0
JUN	protein	P05412	UNIPROT	TCF4	protein	P15884	UNIPROT	1
PTPN1	protein	P18031	UNIPROT	MET	protein	P08581	UNIPROT	0
SSH1	protein	Q8WYL5	UNIPROT	CFL1	protein	P23528	UNIPROT	1
PPM1K	protein	Q8N3J5	UNIPROT	BCKDHA	protein	P12694	UNIPROT	1
UCHL5	protein	Q9Y5K5	UNIPROT	SMAD7	protein	O15105	UNIPROT	1
PPP2R1A	protein	P30153	UNIPROT	PPP2CB	protein	P62714	UNIPROT	1
DUSP26	protein	Q9BV47	UNIPROT	TP53	protein	P04637	UNIPROT	0
CTDSP1	protein	Q9GZU7	UNIPROT	POLR2A	protein	P24928	UNIPROT	1
PDXP	protein	Q96GD0	UNIPROT	CFL1	protein	P23528	UNIPROT	0
GDF6	protein	Q6KF10	UNIPROT	BMPR1A	protein	P36894	UNIPROT	1
PPP1CA	protein	P62136	UNIPROT	CCND3	protein	P30281	UNIPROT	1
LCK	protein	P06239	UNIPROT	SH2B3	protein	Q9UQQ2	UNIPROT	1
GDF6	protein	Q6KF10	UNIPROT	BMPR2	protein	Q13873	UNIPROT	1
PRKAG1	protein	P54619	UNIPROT	PRKAA2	protein	P54646	UNIPROT	1
ITCH	protein	Q96J02	UNIPROT	SMAD7	protein	O15105	UNIPROT	0
MAST1	protein	Q9Y2H9	UNIPROT	PTEN	protein	P60484	UNIPROT	0
GNAI3	protein	P08754	UNIPROT	ADCY1	protein	Q08828	UNIPROT	0
DDX20	protein	Q9UHI6	UNIPROT	FOXL2	protein	P58012	UNIPROT	1
SMAD1	protein	Q15797	UNIPROT	DVL1	protein	O14640	UNIPROT	1
SIRT2	protein	Q8IXJ6	UNIPROT	KAT2B	protein	Q92831	UNIPROT	0
PTPN5	protein	P54829	UNIPROT	MAPK14	protein	Q16539	UNIPROT	1
CCL2	protein	P13500	UNIPROT	CCR4	protein	P51679	UNIPROT	1
CTDSP1	protein	Q9GZU7	UNIPROT	SMAD3	protein	P84022	UNIPROT	1
OXSR1	protein	O95747	UNIPROT	SLC12A2	protein	P55011	UNIPROT	1
CHEK2	protein	O96017	UNIPROT	BRCA1	protein	P38398	UNIPROT	1
FYN	protein	P06241	UNIPROT	VAV1	protein	P15498	UNIPROT	1
CD274	protein	Q9NZQ7	UNIPROT	PDCD1	protein	Q15116	UNIPROT	1
GSK3B	protein	P49841	UNIPROT	ESR1	protein	P03372	UNIPROT	1
CSK	protein	P41240	UNIPROT	PTPRC	protein	P08575	UNIPROT	1
ZAP70	protein	P43403	UNIPROT	SH2B3	protein	Q9UQQ2	UNIPROT	1
PRKCH	protein	P24723	UNIPROT	GSK3B	protein	P49841	UNIPROT	0
TNF	protein	P01375	UNIPROT	TNFRSF21	protein	O75509	UNIPROT	1
APH1A	protein	Q96BI3	UNIPROT	NCSTN	protein	Q92542	UNIPROT	1
APH1A	protein	Q96BI3	UNIPROT	PSEN1	protein	P49768	UNIPROT	1
APH1A	protein	Q96BI3	UNIPROT	PSEN2	protein	P49810	UNIPROT	1
APH1B	protein	Q8WW43	UNIPROT	NCSTN	protein	Q92542	UNIPROT	1
APH1B	protein	Q8WW43	UNIPROT	PSEN2	protein	P49810	UNIPROT	1
NCSTN	protein	Q92542	UNIPROT	APH1A	protein	Q96BI3	UNIPROT	1
CD55	protein	P08174	UNIPROT	CD97	protein	P48960	UNIPROT	1
CCK	protein	P06307	UNIPROT	CCKBR	protein	P32239	UNIPROT	1
GAST	protein	P01350	UNIPROT	CCKBR	protein	P32239	UNIPROT	1
GSK3B	protein	P49841	UNIPROT	MCL1	protein	Q07820	UNIPROT	0
PRKD1	protein	Q15139	UNIPROT	PIP4K2A	protein	P48426	UNIPROT	0
MAPK9	protein	P45984	UNIPROT	RXRA	protein	P19793	UNIPROT	0
CTDSP1	protein	Q9GZU7	UNIPROT	SMAD1	protein	Q15797	UNIPROT	0
CSNK1A1	protein	P48729	UNIPROT	GLI2	protein	P10070	UNIPROT	0
SRC	protein	P12931	UNIPROT	RPS6KA3	protein	P51812	UNIPROT	1
MAPK3	protein	P27361	UNIPROT	NOS2	protein	P35228	UNIPROT	1
FYN	protein	P06241	UNIPROT	RPS6KA3	protein	P51812	UNIPROT	1
PRKCA	protein	P17252	UNIPROT	PLD1	protein	Q13393	UNIPROT	1
MAPK3	protein	P27361	UNIPROT	HNRNPK	protein	P61978	UNIPROT	0
STK3	protein	Q13188	UNIPROT	MOB1A	protein	Q9H8S9	UNIPROT	1
PRKCZ	protein	Q05513	UNIPROT	MYH10	protein	P35580	UNIPROT	0
PTPRH	protein	Q9HD43	UNIPROT	GHR	protein	P10912	UNIPROT	0
SSU72	protein	Q9NP77	UNIPROT	POLR2A	protein	P24928	UNIPROT	1
USP28	protein	Q96RU2	UNIPROT	MYC	protein	P01106	UNIPROT	1
NBR1	protein	Q14596	UNIPROT	GABARAP	protein	O95166	UNIPROT	1
NBR1	protein	Q14596	UNIPROT	GABARAPL1	protein	Q9H0R8	UNIPROT	1
MTMR3	protein	Q13615	UNIPROT	mTORC1	complex	SIGNOR-C3	SIGNOR	0
CSNK2A1	protein	P68400	UNIPROT	SLK	protein	Q9H2G2	UNIPROT	0
DUSP4	protein	Q13115	UNIPROT	MAPK14	protein	Q16539	UNIPROT	0
MAPK14	protein	Q16539	UNIPROT	BCL2	protein	P10415	UNIPROT	0
AURKA	protein	O14965	UNIPROT	CDC25B	protein	P30305	UNIPROT	1
PTPN11	protein	Q06124	UNIPROT	CTNNA1	protein	P35221	UNIPROT	0
NBR1	protein	Q14596	UNIPROT	GABARAPL2	protein	P60520	UNIPROT	1
MYLK	protein	Q15746	UNIPROT	MYL6B	protein	P14649	UNIPROT	1
SH3RF1	protein	Q7Z6J0	UNIPROT	MAPK8IP1	protein	Q9UQF2	UNIPROT	1
PRKCA	protein	P17252	UNIPROT	IRS1	protein	P35568	UNIPROT	1
CDK1	protein	P06493	UNIPROT	NFAT5	protein	O94916	UNIPROT	1
PDPK1	protein	O15530	UNIPROT	RPS6KA1	protein	Q15418	UNIPROT	1
EPGN	protein	Q6UW88	UNIPROT	ERBB4	protein	Q15303	UNIPROT	1
EGFR	protein	P00533	UNIPROT	STAT5A	protein	P42229	UNIPROT	1
lysophosphatidic acid	smallmolecule	CID:5497152	PUBCHEM	LPAR1	protein	Q92633	UNIPROT	1
CDC14A	protein	Q9UNH5	UNIPROT	TP53	protein	P04637	UNIPROT	0
DUSP22	protein	Q9NRW4	UNIPROT	ESR1	protein	P03372	UNIPROT	0
CDC14A	protein	Q9UNH5	UNIPROT	IREB2	protein	P48200	UNIPROT	1
AKT1	protein	P31749	UNIPROT	GATA1	protein	P15976	UNIPROT	1
PPM1D	protein	O15297	UNIPROT	CHEK2	protein	O96017	UNIPROT	1
MAPK14	protein	Q16539	UNIPROT	RBSN	protein	Q9H1K0	UNIPROT	1
RET	protein	P07949	UNIPROT	MAPK3	protein	P27361	UNIPROT	1
lysophosphatidic acid	smallmolecule	CID:5497152	PUBCHEM	LPAR3	protein	Q9UBY5	UNIPROT	1
CTDSP2	protein	O14595	UNIPROT	SMAD1	protein	Q15797	UNIPROT	0
TP53	protein	P04637	UNIPROT	BAX	protein	Q07812	UNIPROT	1
RAD23B	protein	P54727	UNIPROT	PAX3	protein	P23760	UNIPROT	0
RET	protein	P07949	UNIPROT	MAPK1	protein	P28482	UNIPROT	1
PRKDC	protein	P78527	UNIPROT	WRN	protein	Q14191	UNIPROT	1
CDC14A	protein	Q9UNH5	UNIPROT	MAPK6	protein	Q16659	UNIPROT	0
DDR2	protein	Q16832	UNIPROT	SHC1	protein	P29353	UNIPROT	1
FES	protein	P07332	UNIPROT	BCR	protein	P11274	UNIPROT	0
PTPN22	protein	Q9Y2R2	UNIPROT	CD247	protein	P20963	UNIPROT	0
ERK1/2	proteinfamily	SIGNOR-PF1	SIGNOR	PPARG	protein	P37231	UNIPROT	1
PRKCH	protein	P24723	UNIPROT	PRKD1	protein	Q15139	UNIPROT	1
SRC	protein	P12931	UNIPROT	DDR2	protein	Q16832	UNIPROT	1
PTPN22	protein	Q9Y2R2	UNIPROT	ZAP70	protein	P43403	UNIPROT	0
PTPN22	protein	Q9Y2R2	UNIPROT	LCK	protein	P06239	UNIPROT	0
CTDSP2	protein	O14595	UNIPROT	SMAD3	protein	P84022	UNIPROT	1
CTDSP2	protein	O14595	UNIPROT	SMAD2	protein	Q15796	UNIPROT	0
PPP6C	protein	O00743	UNIPROT	MAP3K7	protein	O43318	UNIPROT	0
ADIPOQ	protein	Q15848	UNIPROT	ADIPOR2	protein	Q86V24	UNIPROT	1
CTDSPL	protein	O15194	UNIPROT	RB1	protein	P06400	UNIPROT	1
AKT1	protein	P31749	UNIPROT	EP300	protein	Q09472	UNIPROT	1
PLK1	protein	P53350	UNIPROT	CEP55	protein	Q53EZ4	UNIPROT	1
ERK1/2	proteinfamily	SIGNOR-PF1	SIGNOR	RPS6KA3	protein	P51812	UNIPROT	1
CTDSPL	protein	O15194	UNIPROT	SMAD3	protein	P84022	UNIPROT	1
EP300	protein	Q09472	UNIPROT	PLAG1	protein	Q6DJT9	UNIPROT	1
EP300	protein	Q09472	UNIPROT	PLAGL2	protein	Q9UPG8	UNIPROT	1
DIABLO	protein	Q9NR28	UNIPROT	BIRC2	protein	Q13490	UNIPROT	0
CTDSPL	protein	O15194	UNIPROT	SMAD2	protein	Q15796	UNIPROT	0
CTDSPL	protein	O15194	UNIPROT	SMAD1	protein	Q15797	UNIPROT	0
IL31	protein	Q6EBC2	UNIPROT	IL31RA	protein	Q8NI17	UNIPROT	1
MAML1	protein	Q92585	UNIPROT	NOTCH4	protein	Q99466	UNIPROT	1
BCL2	protein	P10415	UNIPROT	BAK1	protein	Q16611	UNIPROT	0
BCL2L2	protein	Q92843	UNIPROT	BAK1	protein	Q16611	UNIPROT	0
MAPKAPK2	protein	P49137	UNIPROT	CDC25A	protein	P30304	UNIPROT	0
LFNG	protein	Q8NES3	UNIPROT	JAG1	protein	P78504	UNIPROT	0
EEF2K	protein	O00418	UNIPROT	EEF2	protein	P13639	UNIPROT	0
Prostaglandin E2	smallmolecule	CID:5280360	PUBCHEM	GNG12	protein	Q9UBI6	UNIPROT	1
FGFR1OP	protein	O95684	UNIPROT	MAPRE1	protein	Q15691	UNIPROT	1
SRC	protein	P12931	UNIPROT	BDKRB2	protein	P30411	UNIPROT	1
APIP	protein	Q96GX9	UNIPROT	APAF1	protein	O14727	UNIPROT	0
CDK2	protein	P24941	UNIPROT	CDKN1B	protein	P46527	UNIPROT	0
PPM1D	protein	O15297	UNIPROT	TP53	protein	P04637	UNIPROT	0
SGK1	protein	O00141	UNIPROT	NDRG2	protein	Q9UN36	UNIPROT	1
OMG	protein	P23515	UNIPROT	LINGO1	protein	Q96FE5	UNIPROT	1
TNK2	protein	Q07912	UNIPROT	SNX9	protein	Q9Y5X1	UNIPROT	1
GDF11	protein	O95390	UNIPROT	ACTR2	protein	P61160	UNIPROT	1
CDC73	protein	Q6P1J9	UNIPROT	CTNNB1	protein	P35222	UNIPROT	1
PPM1D	protein	O15297	UNIPROT	RPS6KA3	protein	P51812	UNIPROT	0
PHLPP1	protein	O60346	UNIPROT	AKT1	protein	P31749	UNIPROT	0
PHLPP1	protein	O60346	UNIPROT	PRKCB	protein	P05771	UNIPROT	0
PPM1D	protein	O15297	UNIPROT	ATM	protein	Q13315	UNIPROT	0
SRC	protein	P12931	UNIPROT	WASF1	protein	Q92558	UNIPROT	1
PHLPP1	protein	O60346	UNIPROT	AKT	proteinfamily	SIGNOR-PF24	SIGNOR	0
PRKACA	protein	P17612	UNIPROT	CSNK1A1L	protein	Q8N752	UNIPROT	1
PPM1B	protein	O75688	UNIPROT	IKBKB	protein	O14920	UNIPROT	0
USP7	protein	Q93009	UNIPROT	MDM4	protein	O15151	UNIPROT	1
CDK9	protein	P50750	UNIPROT	SUPT5H	protein	O00267	UNIPROT	1
PHLPP1	protein	O60346	UNIPROT	AKT3	protein	Q9Y243	UNIPROT	0
MAPK3	protein	P27361	UNIPROT	STAT5A	protein	P42229	UNIPROT	1
CDC14B	protein	O60729	UNIPROT	MAPK6	protein	Q16659	UNIPROT	0
CDC14B	protein	O60729	UNIPROT	KMT5A	protein	Q9NQR1	UNIPROT	0
CDK5	protein	Q00535	UNIPROT	MEF2A	protein	Q02078	UNIPROT	0
CSNK2A1	protein	P68400	UNIPROT	RANGAP1	protein	P46060	UNIPROT	1
EGFR	protein	P00533	UNIPROT	HGS	protein	O14964	UNIPROT	1
LCK	protein	P06239	UNIPROT	ADAM15	protein	Q13444	UNIPROT	1
ARHGEF25	protein	Q86VW2	UNIPROT	RHOA	protein	P61586	UNIPROT	1
CDK2	protein	P24941	UNIPROT	MCM2	protein	P49736	UNIPROT	1
CSNK2A1	protein	P68400	UNIPROT	AKT1	protein	P31749	UNIPROT	1
PTP4A3	protein	O75365	UNIPROT	KRT8	protein	P05787	UNIPROT	0
PTP4A3	protein	O75365	UNIPROT	EZR	protein	P15311	UNIPROT	0
HCK	protein	P08631	UNIPROT	ADAM15	protein	Q13444	UNIPROT	1
CSNK2A1	protein	P68400	UNIPROT	ANP32B	protein	Q92688	UNIPROT	1
CSNK2A1	protein	P68400	UNIPROT	MCM2	protein	P49736	UNIPROT	1
PTPRC	protein	P08575	UNIPROT	JAK2	protein	O60674	UNIPROT	0
ERBB2	protein	P04626	UNIPROT	SHC3	protein	Q92529	UNIPROT	1
PTPRC	protein	P08575	UNIPROT	LCK	protein	P06239	UNIPROT	0
PTPRC	protein	P08575	UNIPROT	LYN	protein	P07948	UNIPROT	0
ITK	protein	Q08881	UNIPROT	CD28	protein	P10747	UNIPROT	1
PTPRC	protein	P08575	UNIPROT	FYN	protein	P06241	UNIPROT	1
CTDNEP1	protein	O95476	UNIPROT	LPIN1	protein	Q14693	UNIPROT	1
NFYA	protein	P23511	UNIPROT	NFY	complex	SIGNOR-C1	SIGNOR	2
CDK2	protein	P24941	UNIPROT	PPP1CA	protein	P62136	UNIPROT	0
MAPK14	protein	Q16539	UNIPROT	GSK3B	protein	P49841	UNIPROT	0
GSK3B	protein	P49841	UNIPROT	EIF2B4	protein	Q9UI10	UNIPROT	0
PTPRC	protein	P08575	UNIPROT	TYK2	protein	P29597	UNIPROT	0
CDK5	protein	Q00535	UNIPROT	PPP1CA	protein	P62136	UNIPROT	0
CAMK2B	protein	Q13554	UNIPROT	STMN1	protein	P16949	UNIPROT	0
CAMK2A	protein	Q9UQM7	UNIPROT	STMN1	protein	P16949	UNIPROT	0
AKT1	protein	P31749	UNIPROT	PPP1CA	protein	P62136	UNIPROT	0
PPP3CB	protein	P16298	UNIPROT	DNM1L	protein	O00429	UNIPROT	1
PRKACA	protein	P17612	UNIPROT	NDE1	protein	Q9NXR1	UNIPROT	1
PLK2	protein	Q9NYY3	UNIPROT	SNCA	protein	P37840	UNIPROT	1
SRC	protein	P12931	UNIPROT	CDH2	protein	P19022	UNIPROT	0
NMS	protein	Q5H8A3	UNIPROT	NMUR1	protein	Q9HB89	UNIPROT	1
NMS	protein	Q5H8A3	UNIPROT	NMUR2	protein	Q9GZQ4	UNIPROT	1
ADIPOR2	protein	Q86V24	UNIPROT	APPL1	protein	Q9UKG1	UNIPROT	1
ARHGEF12	protein	Q9NZN5	UNIPROT	RHOA	protein	P61586	UNIPROT	1
PLK3	protein	Q9H4B4	UNIPROT	SNCA	protein	P37840	UNIPROT	1
PLK2	protein	Q9NYY3	UNIPROT	SNCB	protein	Q16143	UNIPROT	1
PLK3	protein	Q9H4B4	UNIPROT	SNCB	protein	Q16143	UNIPROT	1
PPP3CB	protein	P16298	UNIPROT	FLNA	protein	P21333	UNIPROT	0
LRRK2	protein	Q5S007	UNIPROT	MSN	protein	P26038	UNIPROT	1
IL22RA2	protein	Q969J5	UNIPROT	IL22	protein	Q9GZX6	UNIPROT	1
PPP3CB	protein	P16298	UNIPROT	KSR2	protein	Q6VAB6	UNIPROT	1
PTPN2	protein	P17706	UNIPROT	MET	protein	P08581	UNIPROT	0
IL22	protein	Q9GZX6	UNIPROT	IL22RA1	protein	Q8N6P7	UNIPROT	1
PPP3CB	protein	P16298	UNIPROT	BAD	protein	Q92934	UNIPROT	1
PINK1	protein	Q9BXM7	UNIPROT	HTRA2	protein	O43464	UNIPROT	1
PTPN2	protein	P17706	UNIPROT	GHR	protein	P10912	UNIPROT	0
PTPN2	protein	P17706	UNIPROT	JAK1	protein	P23458	UNIPROT	0
PTPN1	protein	P18031	UNIPROT	LAT	protein	O43561	UNIPROT	0
PTPN1	protein	P18031	UNIPROT	EGFR	protein	P00533	UNIPROT	0
PTPN2	protein	P17706	UNIPROT	STAT1	protein	P42224	UNIPROT	0
PTPN1	protein	P18031	UNIPROT	GHR	protein	P10912	UNIPROT	0
PTPN1	protein	P18031	UNIPROT	STAT5B	protein	P51692	UNIPROT	0
PTPN1	protein	P18031	UNIPROT	STAT5A	protein	P42229	UNIPROT	0
DAB1	protein	O75553	UNIPROT	NOTCH1	protein	P46531	UNIPROT	1
PTPN1	protein	P18031	UNIPROT	EPHA3	protein	P29320	UNIPROT	0
CDK5	protein	Q00535	UNIPROT	HTRA2	protein	O43464	UNIPROT	1
PLK1	protein	P53350	UNIPROT	SNCA	protein	P37840	UNIPROT	1
PTPN6	protein	P29350	UNIPROT	KCNH2	protein	Q12809	UNIPROT	0
PAK1	protein	Q13153	UNIPROT	ARHGDIA	protein	P52565	UNIPROT	0
DYRK1A	protein	Q13627	UNIPROT	AMPH	protein	P49418	UNIPROT	0
PRKACA	protein	P17612	UNIPROT	STMN1	protein	P16949	UNIPROT	0
PTPN1	protein	P18031	UNIPROT	CTTN	protein	Q14247	UNIPROT	1
MAPK1	protein	P28482	UNIPROT	GAB2	protein	Q9UQC2	UNIPROT	1
PTPN6	protein	P29350	UNIPROT	NTRK1	protein	P04629	UNIPROT	0
PTPRE	protein	P23469	UNIPROT	INSR	protein	P06213	UNIPROT	0
CSNK1A1L	protein	Q8N752	UNIPROT	GLI3	protein	P10071	UNIPROT	1
CSF1	protein	P09603	UNIPROT	CSF3R	protein	Q99062	UNIPROT	1
PTPRD	protein	P23468	UNIPROT	STAT3	protein	P40763	UNIPROT	0
LPAR1	protein	Q92633	UNIPROT	GNA12	protein	Q03113	UNIPROT	1
PTPRE	protein	P23469	UNIPROT	SRC	protein	P12931	UNIPROT	1
PTPRB	protein	P23467	UNIPROT	KDR	protein	P35968	UNIPROT	0
PTPRE	protein	P23469	UNIPROT	KCNB1	protein	Q14721	UNIPROT	0
PRKDC	protein	P78527	UNIPROT	DCLRE1C	protein	Q96SD1	UNIPROT	1
PAK1	protein	Q13153	UNIPROT	CTBP1	protein	Q13363	UNIPROT	0
SRC	protein	P12931	UNIPROT	KIT	protein	P10721	UNIPROT	1
KMT2D	protein	O14686	UNIPROT	ESR1	protein	P03372	UNIPROT	1
PRKACA	protein	P17612	UNIPROT	CSK	protein	P41240	UNIPROT	1
ACP1	protein	P24666	UNIPROT	AKT1	protein	P31749	UNIPROT	0
MAPK8	protein	P45983	UNIPROT	HNRNPK	protein	P61978	UNIPROT	1
ATM	protein	Q13315	UNIPROT	RAD9A	protein	Q99638	UNIPROT	1
ACP1	protein	P24666	UNIPROT	PDGFRB	protein	P09619	UNIPROT	0
MLL2 complex	complex	SIGNOR-C88	SIGNOR	ESR1	protein	P03372	UNIPROT	1
GRK2	protein	P25098	UNIPROT	SMO	protein	Q99835	UNIPROT	1
CDKN1B	protein	P46527	UNIPROT	CDK2	protein	P24941	UNIPROT	0
ACP1	protein	P24666	UNIPROT	AKT	proteinfamily	SIGNOR-PF24	SIGNOR	0
DUSP1	protein	P28562	UNIPROT	MAPK3	protein	P27361	UNIPROT	0
UBA3	protein	Q8TBC4	UNIPROT	NAE	complex	SIGNOR-C131	SIGNOR	2
ILK	protein	Q13418	UNIPROT	MYL12B	protein	O14950	UNIPROT	1
ACP1	protein	P24666	UNIPROT	AKT3	protein	Q9Y243	UNIPROT	0
ATM	protein	Q13315	UNIPROT	STK11	protein	Q15831	UNIPROT	1
BRAF	protein	P15056	UNIPROT	MAP2K2	protein	P36507	UNIPROT	1
DUSP1	protein	P28562	UNIPROT	MAPK1	protein	P28482	UNIPROT	0
FLNA	protein	P21333	UNIPROT	MAP2K4	protein	P45985	UNIPROT	1
TMED10	protein	P49755	UNIPROT	PSEN1	protein	P49768	UNIPROT	1
CDK1	protein	P06493	UNIPROT	NDE1	protein	Q9NXR1	UNIPROT	1
NAE1	protein	Q13564	UNIPROT	NAE	complex	SIGNOR-C131	SIGNOR	2
CSNK2A1	protein	P68400	UNIPROT	PDCL	protein	Q13371	UNIPROT	1
SET	protein	Q01105	UNIPROT	PPP2CB	protein	P62714	UNIPROT	0
MAPK3	protein	P27361	UNIPROT	AMPH	protein	P49418	UNIPROT	0
EXTL1	protein	Q92935	UNIPROT	SHH	protein	Q15465	UNIPROT	0
GSK3B	protein	P49841	UNIPROT	GPHN	protein	Q9NQX3	UNIPROT	0
DYRK1A	protein	Q13627	UNIPROT	DNM1	protein	Q05193	UNIPROT	0
PRKACA	protein	P17612	UNIPROT	CDK16	protein	Q00536	UNIPROT	0
MAPK1	protein	P28482	UNIPROT	AMPH	protein	P49418	UNIPROT	0
EGFR	protein	P00533	UNIPROT	PLCG1	protein	P19174	UNIPROT	1
PRKACA	protein	P17612	UNIPROT	GLI2	protein	P10070	UNIPROT	0
DYRK1A	protein	Q13627	UNIPROT	SPRY2	protein	O43597	UNIPROT	0
AKT1	protein	P31749	UNIPROT	TERT	protein	O14746	UNIPROT	1
MAPK3	protein	P27361	UNIPROT	MBP	protein	P02686	UNIPROT	0
FYN	protein	P06241	UNIPROT	ARHGAP33	protein	O14559	UNIPROT	0
CCND1	protein	P24385	UNIPROT	HDAC3	protein	O15379	UNIPROT	1
HDAC1	protein	Q13547	UNIPROT	CCND1	protein	P24385	UNIPROT	1
BBC3	protein	Q9BXH1	UNIPROT	BAX	protein	Q07812	UNIPROT	1
GNB1	protein	P62873	UNIPROT	PLCB2	protein	Q00722	UNIPROT	1
NTF3	protein	P20783	UNIPROT	NTRK3	protein	Q16288	UNIPROT	1
PPP2CB	protein	P62714	UNIPROT	RALA	protein	P11233	UNIPROT	0
AURKB	protein	Q96GD4	UNIPROT	BIRC5	protein	O15392	UNIPROT	0
MAP2K2	protein	P36507	UNIPROT	MAPK3	protein	P27361	UNIPROT	1
CAMK2A	protein	Q9UQM7	UNIPROT	TH	protein	P07101	UNIPROT	1
EP300	protein	Q09472	UNIPROT	MN1	protein	Q10571	UNIPROT	1
ABL1	protein	P00519	UNIPROT	VAV1	protein	P15498	UNIPROT	1
MAPK1	protein	P28482	UNIPROT	PML	protein	P29590	UNIPROT	1
PAK1	protein	Q13153	UNIPROT	PGM1	protein	P36871	UNIPROT	1
PTPN6	protein	P29350	UNIPROT	KDR	protein	P35968	UNIPROT	0
MAPK3	protein	P27361	UNIPROT	PML	protein	P29590	UNIPROT	1
PRKCB	protein	P05771	UNIPROT	TYR	protein	P14679	UNIPROT	1
PRKCA	protein	P17252	UNIPROT	BCL2	protein	P10415	UNIPROT	1
CDK1	protein	P06493	UNIPROT	FOXM1	protein	Q08050	UNIPROT	1
MAP3K20	protein	Q9NYL2	UNIPROT	MAP2K4	protein	P45985	UNIPROT	1
PPP2CA	protein	P67775	UNIPROT	PP2Ca_R1A_Ba	complex	SIGNOR-C132	SIGNOR	2
PPP2R1A	protein	P30153	UNIPROT	PP2Ca_R1A_Ba	complex	SIGNOR-C132	SIGNOR	2
PPP2R2A	protein	P63151	UNIPROT	PP2Ca_R1A_Ba	complex	SIGNOR-C132	SIGNOR	2
ACP1	protein	P24666	UNIPROT	EPHA2	protein	P29317	UNIPROT	0
BMP4	protein	P12644	UNIPROT	BMPR1A/1B/2	complex	SIGNOR-C29	SIGNOR	1
HIPK2	protein	Q9H2X6	UNIPROT	TP53	protein	P04637	UNIPROT	1
PPP1CA	protein	P62136	UNIPROT	IKZF1	protein	Q13422	UNIPROT	1
PPP1CB	protein	P62140	UNIPROT	IKZF1	protein	Q13422	UNIPROT	1
PPP1CC	protein	P36873	UNIPROT	IKZF1	protein	Q13422	UNIPROT	1
SRC	protein	P12931	UNIPROT	ANXA2	protein	P07355	UNIPROT	1
SGK1	protein	O00141	UNIPROT	FBXW7	protein	Q969H0	UNIPROT	1
SRC	protein	P12931	UNIPROT	FBXO5	protein	Q9UKT4	UNIPROT	1
AKT	proteinfamily	SIGNOR-PF24	SIGNOR	NCOR1	protein	O75376	UNIPROT	0
RANBP17	protein	Q9H2T7	UNIPROT	TCF3	protein	P15923	UNIPROT	1
DVL2	protein	O14641	UNIPROT	RBPJ	protein	Q06330	UNIPROT	0
GUCY1A2-B2	complex	SIGNOR-C137	SIGNOR	cGMP	smallmolecule	CID:24316	PUBCHEM	1
GUCY1A2-B3	complex	SIGNOR-C138	SIGNOR	cGMP	smallmolecule	CID:24316	PUBCHEM	1
GUCY1A3-B2	complex	SIGNOR-C139	SIGNOR	cGMP	smallmolecule	CID:24316	PUBCHEM	1
GUCY1A3-B3	complex	SIGNOR-C140	SIGNOR	cGMP	smallmolecule	CID:24316	PUBCHEM	1
AKT	proteinfamily	SIGNOR-PF24	SIGNOR	AGAP2	protein	Q99490	UNIPROT	1
CDK1	protein	P06493	UNIPROT	MCL1	protein	Q07820	UNIPROT	1
PLK2	protein	Q9NYY3	UNIPROT	CENPJ	protein	Q9HC77	UNIPROT	1
AKT	proteinfamily	SIGNOR-PF24	SIGNOR	TERT	protein	O14746	UNIPROT	1
AKT	proteinfamily	SIGNOR-PF24	SIGNOR	CDK2	protein	P24941	UNIPROT	1
SRC	protein	P12931	UNIPROT	CHN2	protein	P52757	UNIPROT	0
SYK	protein	P43405	UNIPROT	IKZF1	protein	Q13422	UNIPROT	1
MLF1	protein	P58340	UNIPROT	COPS3	protein	Q9UNS2	UNIPROT	1
LIF	protein	P15018	UNIPROT	LIFR	protein	P42702	UNIPROT	1
PTPN11	protein	Q06124	UNIPROT	HOXA10	protein	P31260	UNIPROT	1
SETBP1	protein	Q9Y6X0	UNIPROT	SET	protein	Q01105	UNIPROT	1
ABL1	protein	P00519	UNIPROT	GRAP	protein	Q13588	UNIPROT	1
STAT1	protein	P42224	UNIPROT	NfKb-p65/p50	complex	SIGNOR-C13	SIGNOR	0
EIF2AK2	protein	P19525	UNIPROT	PPP2R5A	protein	Q15172	UNIPROT	1
KAT6A	protein	Q92794	UNIPROT	TP53	protein	P04637	UNIPROT	1
SRPK2	protein	P78362	UNIPROT	ACIN1	protein	Q9UKV3	UNIPROT	1
NFKBIE	protein	O00221	UNIPROT	NFKB1	protein	P19838	UNIPROT	0
PRKCB	protein	P05771	UNIPROT	STMN1	protein	P16949	UNIPROT	0
AKT	proteinfamily	SIGNOR-PF24	SIGNOR	DNMT1	protein	P26358	UNIPROT	1
PDPK1	protein	O15530	UNIPROT	PRKCD	protein	Q05655	UNIPROT	1
CDK1	protein	P06493	UNIPROT	SIRT2	protein	Q8IXJ6	UNIPROT	0
CSNK2B	protein	P67870	UNIPROT	IKZF1	protein	Q13422	UNIPROT	0
PDK4	protein	Q16654	UNIPROT	PDHA1	protein	P08559	UNIPROT	0
CDK5	protein	Q00535	UNIPROT	PMAIP1	protein	Q13794	UNIPROT	0
PIAS1	protein	O75925	UNIPROT	FHL1	protein	Q13642	UNIPROT	0
ROBO	proteinfamily	SIGNOR-PF14	SIGNOR	CCND2	protein	P30279	UNIPROT	0
GSK3B	protein	P49841	UNIPROT	CCND2	protein	P30279	UNIPROT	0
PRKACA	protein	P17612	UNIPROT	MCOLN1	protein	Q9GZU1	UNIPROT	0
PRKACA	protein	P17612	UNIPROT	CD44	protein	P16070	UNIPROT	1
XAF1	protein	Q6GPH4	UNIPROT	BIRC3	protein	Q13489	UNIPROT	0
FKBP8	protein	Q14318	UNIPROT	MTOR	protein	P42345	UNIPROT	0
PHF6	protein	Q8IWS0	UNIPROT	UBTF	protein	P17480	UNIPROT	0
MET	protein	P08581	UNIPROT	PTK2	protein	Q05397	UNIPROT	1
CDK5	protein	Q00535	UNIPROT	NFAT5	protein	O94916	UNIPROT	1
PTK2B	protein	Q14289	UNIPROT	PTK2	protein	Q05397	UNIPROT	1
AKT1	protein	P31749	UNIPROT	ZYX	protein	Q15942	UNIPROT	0
RAF1	protein	P04049	UNIPROT	BAD	protein	Q92934	UNIPROT	0
PAK2	protein	Q13177	UNIPROT	JUN	protein	P05412	UNIPROT	1
Sphingosine 1-phosphate	smallmolecule	CID:5283560	PUBCHEM	S1PR2	protein	O95136	UNIPROT	1
Sphingosine 1-phosphate	smallmolecule	CID:5283560	PUBCHEM	S1PR3	protein	Q99500	UNIPROT	1
CDKN2AIP	protein	Q9NXV6	UNIPROT	TP53	protein	P04637	UNIPROT	1
TRAF2	protein	Q12933	UNIPROT	BIRC3	protein	Q13489	UNIPROT	1
BRCA1	protein	P38398	UNIPROT	RBBP8	protein	Q99708	UNIPROT	1
CSNK2A1	protein	P68400	UNIPROT	DEK	protein	P35659	UNIPROT	1
ELF4	protein	Q99607	UNIPROT	ELF4/RUNX1	complex	SIGNOR-C47	SIGNOR	2
KAT6A	protein	Q92794	UNIPROT	KAT6A/PML	complex	SIGNOR-C55	SIGNOR	2
RUNX1	protein	Q01196	UNIPROT	ELF4/RUNX1	complex	SIGNOR-C47	SIGNOR	2
MLLT10	protein	P55197	UNIPROT	SS18/MLLT10	complex	SIGNOR-C75	SIGNOR	2
SS18	protein	Q15532	UNIPROT	SS18/MLLT10	complex	SIGNOR-C75	SIGNOR	2
KAT6B	protein	Q8WYB5	UNIPROT	KAT6A/KAT6B	complex	SIGNOR-C54	SIGNOR	2
PML	protein	P29590	UNIPROT	KAT6A/PML	complex	SIGNOR-C55	SIGNOR	2
IL11	protein	P20809	UNIPROT	IL6ST	protein	P40189	UNIPROT	1
CLCF1	protein	Q9UBD9	UNIPROT	IL6ST	protein	P40189	UNIPROT	1
CNTF	protein	P26441	UNIPROT	IL6ST	protein	P40189	UNIPROT	1
LIF	protein	P15018	UNIPROT	IL6ST	protein	P40189	UNIPROT	1
NCOA1	protein	Q15788	UNIPROT	ESR1	protein	P03372	UNIPROT	1
OSM	protein	P13725	UNIPROT	IL6ST	protein	P40189	UNIPROT	1
VAV1	protein	P15498	UNIPROT	GRB2	protein	P62993	UNIPROT	1
CSNK2A1	protein	P68400	UNIPROT	PPP1R2	protein	P41236	UNIPROT	1
PRKAA1	protein	Q13131	UNIPROT	GBF1	protein	Q92538	UNIPROT	0
EREG	protein	O14944	UNIPROT	ERBB3	protein	P21860	UNIPROT	1
PPP2CA	protein	P67775	UNIPROT	RELA	protein	Q04206	UNIPROT	0
BIRC7	protein	Q96CA5	UNIPROT	DIABLO	protein	Q9NR28	UNIPROT	0
TNFSF15	protein	O95150	UNIPROT	TNFRSF25	protein	Q93038	UNIPROT	1
MAPK3	protein	P27361	UNIPROT	MAGEA11	protein	P43364	UNIPROT	1
FYN	protein	P06241	UNIPROT	AGAP2	protein	Q99490	UNIPROT	1
NCOA1	protein	Q15788	UNIPROT	STAT5A	protein	P42229	UNIPROT	1
RPS6KA3	protein	P51812	UNIPROT	WWC1	protein	Q8IX03	UNIPROT	1
NCOA1	protein	Q15788	UNIPROT	STAT5B	protein	P51692	UNIPROT	1
RIN1	protein	Q13671	UNIPROT	ABL2	protein	P42684	UNIPROT	1
GRK2	protein	P25098	UNIPROT	FPR1	protein	P21462	UNIPROT	0
SMO	protein	Q99835	UNIPROT	CXCL1	protein	P09341	UNIPROT	1
SMO	protein	Q99835	UNIPROT	GNAI3	protein	P08754	UNIPROT	1
SMO	protein	Q99835	UNIPROT	GNAT1	protein	P11488	UNIPROT	1
JAK3	protein	P52333	UNIPROT	PLD2	protein	O14939	UNIPROT	1
RPS6KA1	protein	Q15418	UNIPROT	WWC1	protein	Q8IX03	UNIPROT	1
PAK1	protein	Q13153	UNIPROT	ESR1	protein	P03372	UNIPROT	1
CAMK2D	protein	Q13557	UNIPROT	CEACAM1	protein	P13688	UNIPROT	1
SMO	protein	Q99835	UNIPROT	GNB3	protein	P16520	UNIPROT	1
SMO	protein	Q99835	UNIPROT	GNG2	protein	P59768	UNIPROT	1
SMO	protein	Q99835	UNIPROT	GNG3	protein	P63215	UNIPROT	1
CCL21	protein	O00585	UNIPROT	CCR7	protein	P32248	UNIPROT	1
PTPN12	protein	Q05209	UNIPROT	JAK2	protein	O60674	UNIPROT	0
MDM2	protein	Q00987	UNIPROT	NOTCH4	protein	Q99466	UNIPROT	0
ABL2	protein	P42684	UNIPROT	CRK	protein	P46108	UNIPROT	0
PRKCA	protein	P17252	UNIPROT	PEA15	protein	Q15121	UNIPROT	0
SMO	protein	Q99835	UNIPROT	GNGT1	protein	P63211	UNIPROT	1
IKBKE	protein	Q14164	UNIPROT	REL	protein	Q04864	UNIPROT	1
TBK1	protein	Q9UHD2	UNIPROT	REL	protein	Q04864	UNIPROT	1
CAV1	protein	Q03135	UNIPROT	LRP6	protein	O75581	UNIPROT	1
PLK1	protein	P53350	UNIPROT	ERCC6L	protein	Q2NKX8	UNIPROT	1
CDK1	protein	P06493	UNIPROT	ERCC6L	protein	Q2NKX8	UNIPROT	1
CDK1	protein	P06493	UNIPROT	CASP8	protein	Q14790	UNIPROT	0
POT1	protein	Q9NUX5	UNIPROT	TERT	protein	O14746	UNIPROT	1
FHIT	protein	P49789	UNIPROT	CTNNB1	protein	P35222	UNIPROT	0
AC1NUST0	smallmolecule	CID:5460104	PUBCHEM	PIP5K1A	protein	Q99755	UNIPROT	1
PTPN6	protein	P29350	UNIPROT	STAT3	protein	P40763	UNIPROT	0
CXCL1	protein	P09341	UNIPROT	PLCE1	protein	Q9P212	UNIPROT	1
FZD3	protein	Q9NPG1	UNIPROT	CXCL1	protein	P09341	UNIPROT	1
FZD3	protein	Q9NPG1	UNIPROT	GNB1	protein	P62873	UNIPROT	1
FBXW11	protein	Q9UKB1	UNIPROT	PER1	protein	O15534	UNIPROT	0
PLK3	protein	Q9H4B4	UNIPROT	CDC25A	protein	P30304	UNIPROT	0
ATM	protein	Q13315	UNIPROT	PPP1R2	protein	P41236	UNIPROT	0
PLK1	protein	P53350	UNIPROT	BORA	protein	Q6PGQ7	UNIPROT	0
PAK1	protein	Q13153	UNIPROT	NF2	protein	P35240	UNIPROT	0
PLK3	protein	Q9H4B4	UNIPROT	PTEN	protein	P60484	UNIPROT	0
RPS6KB2	protein	Q9UBS0	UNIPROT	MXD1	protein	Q05195	UNIPROT	0
MAPK1	protein	P28482	UNIPROT	CASP8	protein	Q14790	UNIPROT	0
PAK1	protein	Q13153	UNIPROT	DYNLL1	protein	P63167	UNIPROT	0
PRKCD	protein	Q05655	UNIPROT	G6PD	protein	P11413	UNIPROT	1
CAMK2A	protein	Q9UQM7	UNIPROT	CALD1	protein	Q05682	UNIPROT	0
RPS6KB1	protein	P23443	UNIPROT	MXD1	protein	Q05195	UNIPROT	0
RPS6KA1	protein	Q15418	UNIPROT	MXD1	protein	Q05195	UNIPROT	0
GSK3B	protein	P49841	UNIPROT	EIF2B5	protein	Q13144	UNIPROT	0
MAML1	protein	Q92585	UNIPROT	NOTCH1	protein	P46531	UNIPROT	1
ITGB4	protein	P16144	UNIPROT	PIK3CG	protein	P48736	UNIPROT	1
RND1	protein	Q92730	UNIPROT	MAPK8	protein	P45983	UNIPROT	1
FHL1	protein	Q13642	UNIPROT	RBPJ	protein	Q06330	UNIPROT	0
PRKDC	protein	P78527	UNIPROT	TP53	protein	P04637	UNIPROT	1
SUFU	protein	Q9UMX1	UNIPROT	GLI3	protein	P10071	UNIPROT	0
MAPK1	protein	P28482	UNIPROT	CALD1	protein	Q05682	UNIPROT	0
FLT1	protein	P17948	UNIPROT	PLCG1	protein	P19174	UNIPROT	1
PTK2	protein	Q05397	UNIPROT	PIK3R1	protein	P27986	UNIPROT	1
NPFF	protein	O15130	UNIPROT	NPFFR1	protein	Q9GZQ6	UNIPROT	1
NPFF	protein	O15130	UNIPROT	NPFFR2	protein	Q9Y5X5	UNIPROT	1
ITGB4	protein	P16144	UNIPROT	PIK3CA	protein	P42336	UNIPROT	1
ITGB4	protein	P16144	UNIPROT	PIK3CB	protein	P42338	UNIPROT	1
PTPN13	protein	Q12923	UNIPROT	STK25	protein	O00506	UNIPROT	0
PTPN13	protein	Q12923	UNIPROT	PDCD10	protein	Q9BUL8	UNIPROT	0
ITGB4	protein	P16144	UNIPROT	PIK3CD	protein	O00329	UNIPROT	1
hydrogen peroxide	smallmolecule	CID:784	PUBCHEM	TXN	protein	P10599	UNIPROT	1
PTPRR	protein	Q15256	UNIPROT	STAT3	protein	P40763	UNIPROT	0
PTPN13	protein	Q12923	UNIPROT	TRIP6	protein	Q15654	UNIPROT	0
NEB	protein	P20929	UNIPROT	WASL	protein	O00401	UNIPROT	1
MAML1	protein	Q92585	UNIPROT	NOTCH2	protein	Q04721	UNIPROT	1
calcium ion	smallmolecule	CID:271	PUBCHEM	PLA2G4A	protein	P47712	UNIPROT	1
USP7	protein	Q93009	UNIPROT	MDM2	protein	Q00987	UNIPROT	1
MAML1	protein	Q92585	UNIPROT	NOTCH3	protein	Q9UM47	UNIPROT	1
MAML1	protein	Q92585	UNIPROT	RBPJ	protein	Q06330	UNIPROT	1
LEP	protein	P41159	UNIPROT	LEPR	protein	P48357	UNIPROT	1
SH3RF1	protein	Q7Z6J0	UNIPROT	MAPK8	protein	P45983	UNIPROT	1
SH3RF1	protein	Q7Z6J0	UNIPROT	RAC2	protein	P15153	UNIPROT	1
MAP3K14	protein	Q99558	UNIPROT	IKBKB	protein	O14920	UNIPROT	1
MAPK1	protein	P28482	UNIPROT	NCOA1	protein	Q15788	UNIPROT	1
BORA	protein	Q6PGQ7	UNIPROT	AURKA	protein	O14965	UNIPROT	1
NCK1	protein	P16333	UNIPROT	WASL	protein	O00401	UNIPROT	1
CDK1	protein	P06493	UNIPROT	KRT8	protein	P05787	UNIPROT	1
CDK1	protein	P06493	UNIPROT	KRT18	protein	P05783	UNIPROT	1
MAPK1	protein	P28482	UNIPROT	EIF2AK2	protein	P19525	UNIPROT	1
NPY	protein	P01303	UNIPROT	NPY1R	protein	P25929	UNIPROT	1
NPY	protein	P01303	UNIPROT	NPY2R	protein	P49146	UNIPROT	1
HLA-G	protein	P17693	UNIPROT	KLRC1	protein	P26715	UNIPROT	1
JAK2	protein	O60674	UNIPROT	STAT5A	protein	P42229	UNIPROT	1
JAK2	protein	O60674	UNIPROT	STAT5B	protein	P51692	UNIPROT	1
EFNA1	protein	P20827	UNIPROT	EPHA3	protein	P29320	UNIPROT	1
EFNA1	protein	P20827	UNIPROT	EPHA4	protein	P54764	UNIPROT	1
EFNA1	protein	P20827	UNIPROT	EPHA5	protein	P54756	UNIPROT	1
EFNA1	protein	P20827	UNIPROT	EPHA6	protein	Q9UF33	UNIPROT	1
HSP90AA1	protein	P07900	UNIPROT	NOS3	protein	P29474	UNIPROT	1
RFX1	protein	P22670	UNIPROT	ABL1	protein	P00519	UNIPROT	1
RBPJ	protein	Q06330	UNIPROT	GTF2A2	protein	P52657	UNIPROT	1
CASP8	protein	Q14790	UNIPROT	CASP7	protein	P55210	UNIPROT	1
CAMK2A	protein	Q9UQM7	UNIPROT	CD44	protein	P16070	UNIPROT	1
STK3	protein	Q13188	UNIPROT	NEK2	protein	P51955	UNIPROT	1
PRKACA	protein	P17612	UNIPROT	RELA	protein	Q04206	UNIPROT	1
SMO	protein	Q99835	UNIPROT	GNAT2	protein	P19087	UNIPROT	1
FRS2	protein	Q8WU20	UNIPROT	PTPN11	protein	Q06124	UNIPROT	1
GNA13	protein	Q14344	UNIPROT	ARHGEF1	protein	Q92888	UNIPROT	1
RELA	protein	Q04206	UNIPROT	EGR1	protein	P18146	UNIPROT	1
HHAT	protein	Q5VTY9	UNIPROT	SHH	protein	Q15465	UNIPROT	1
RELA	protein	Q04206	UNIPROT	CITED1	protein	Q99966	UNIPROT	1
RPA2	protein	P15927	UNIPROT	ATRIP	protein	Q8WXE1	UNIPROT	1
CDK11A	protein	Q9UQ88	UNIPROT	CDK11B	protein	P21127	UNIPROT	1
RELA	protein	Q04206	UNIPROT	SP1	protein	P08047	UNIPROT	1
TOPBP1	protein	Q92547	UNIPROT	ATRIP	protein	Q8WXE1	UNIPROT	1
SMAD2	protein	Q15796	UNIPROT	CREB1	protein	P16220	UNIPROT	1
GSK3B	protein	P49841	UNIPROT	NR1D1	protein	P20393	UNIPROT	1
PDPK1	protein	O15530	UNIPROT	PRKCZ	protein	Q05513	UNIPROT	1
RAC2	protein	P15153	UNIPROT	PAK1	protein	Q13153	UNIPROT	1
SMO	protein	Q99835	UNIPROT	GNB1	protein	P62873	UNIPROT	1
SMO	protein	Q99835	UNIPROT	GNB2	protein	P62879	UNIPROT	1
CNKSR1	protein	Q969H4	UNIPROT	RASSF1	protein	Q9NS23	UNIPROT	1
TRAF2	protein	Q12933	UNIPROT	MAP4K2	protein	Q12851	UNIPROT	1
RAD18	protein	Q9NS91	UNIPROT	PCNA	protein	P12004	UNIPROT	1
HIST1H2AG	protein	P0C0S8	UNIPROT	RNF168	protein	Q8IYW5	UNIPROT	1
PE(28:1)	smallmolecule	CID:57339246	PUBCHEM	GABARAP	protein	O95166	UNIPROT	1
PRKAA2	protein	P54646	UNIPROT	PLD1	protein	Q13393	UNIPROT	1
MAPK1	protein	P28482	UNIPROT	TWIST1	protein	Q15672	UNIPROT	1
MAP3K1	protein	Q13233	UNIPROT	MAP2K6	protein	P52564	UNIPROT	1
CASP8	protein	Q14790	UNIPROT	CASP6	protein	P55212	UNIPROT	1
NBR1	protein	Q14596	UNIPROT	SQSTM1	protein	Q13501	UNIPROT	1
ANGPT2	protein	O15123	UNIPROT	TEK	protein	Q02763	UNIPROT	1
HRAS	protein	P01112	UNIPROT	PIK3CG	protein	P48736	UNIPROT	1
MAPK8IP2	protein	Q13387	UNIPROT	MAP2K7	protein	O14733	UNIPROT	1
CDK2	protein	P24941	UNIPROT	MYBL2	protein	P10244	UNIPROT	1
ACVR2A	protein	P27037	UNIPROT	ACVR1	protein	Q04771	UNIPROT	1
BMP7	protein	P18075	UNIPROT	ACVR2A	protein	P27037	UNIPROT	1
BMP7	protein	P18075	UNIPROT	ACVR2B	protein	Q13705	UNIPROT	1
JAK2	protein	O60674	UNIPROT	STAT6	protein	P42226	UNIPROT	1
PIK3CG	protein	P48736	UNIPROT	PDPK1	protein	O15530	UNIPROT	1
EIF3I	protein	Q13347	UNIPROT	TGFBR2	protein	P37173	UNIPROT	1
MAPK3	protein	P27361	UNIPROT	RPS6KA4	protein	O75676	UNIPROT	1
IL1B	protein	P01584	UNIPROT	IL1RAP	protein	Q9NPH3	UNIPROT	1
MAP4K3	protein	Q8IVH8	UNIPROT	MAP3K1	protein	Q13233	UNIPROT	1
CXCL8	protein	P10145	UNIPROT	CXCR2	protein	P25025	UNIPROT	1
CREBBP	protein	Q92793	UNIPROT	CREB1	protein	P16220	UNIPROT	1
SRC	protein	P12931	UNIPROT	BMX	protein	P51813	UNIPROT	1
PAK3	protein	O75914	UNIPROT	RAF1	protein	P04049	UNIPROT	1
PRKACA	protein	P17612	UNIPROT	GLI3	protein	P10071	UNIPROT	0
RBPJ	protein	Q06330	UNIPROT	CIR1	protein	Q86X95	UNIPROT	1
SMO	protein	Q99835	UNIPROT	GNAI1	protein	P63096	UNIPROT	1
TIAM1	protein	Q13009	UNIPROT	RAC1	protein	P63000	UNIPROT	1
CASP3	protein	P42574	UNIPROT	CASP6	protein	P55212	UNIPROT	1
PRKG1	protein	Q13976	UNIPROT	TRPC3	protein	Q13507	UNIPROT	0
CSNK1A1	protein	P48729	UNIPROT	CREB1	protein	P16220	UNIPROT	1
RNF8	protein	O76064	UNIPROT	HIST1H2AG	protein	P0C0S8	UNIPROT	1
FBXW11	protein	Q9UKB1	UNIPROT	SKP1	protein	P63208	UNIPROT	1
SKP1	protein	P63208	UNIPROT	CUL1	protein	Q13616	UNIPROT	1
ERCC2	protein	P18074	UNIPROT	ERCC3	protein	P19447	UNIPROT	1
PDGFRB	protein	P09619	UNIPROT	NCK1	protein	P16333	UNIPROT	1
PDGFRB	protein	P09619	UNIPROT	NCK2	protein	O43639	UNIPROT	1
NR1I3	protein	Q14994	UNIPROT	RXRA	protein	P19793	UNIPROT	1
SMARCA2	protein	P51531	UNIPROT	SMARCB1	protein	Q12824	UNIPROT	1
STK39	protein	Q9UEW8	UNIPROT	MAPK14	protein	Q16539	UNIPROT	1
PRKACA	protein	P17612	UNIPROT	TFAP2A	protein	P05549	UNIPROT	1
CAMK2A	protein	Q9UQM7	UNIPROT	ETS2	protein	P15036	UNIPROT	0
MAP2K5	protein	Q13163	UNIPROT	MAPK7	protein	Q13164	UNIPROT	1
ABL1	protein	P00519	UNIPROT	RAD9A	protein	Q99638	UNIPROT	1
NOTCH1	protein	P46531	UNIPROT	SNW1	protein	Q13573	UNIPROT	1
NOTCH3	protein	Q9UM47	UNIPROT	RBPJ	protein	Q06330	UNIPROT	1
MAVS	protein	Q7Z434	UNIPROT	CASP8	protein	Q14790	UNIPROT	1
ATM	protein	Q13315	UNIPROT	BLM	protein	P54132	UNIPROT	1
INCENP	protein	Q9NQS7	UNIPROT	AURKB	protein	Q96GD4	UNIPROT	1
CXCL8	protein	P10145	UNIPROT	CXCR1	protein	P25024	UNIPROT	1
APOB	protein	P04114	UNIPROT	LDLR	protein	P01130	UNIPROT	1
BAX	protein	Q07812	UNIPROT	DIABLO	protein	Q9NR28	UNIPROT	1
FRS2	protein	Q8WU20	UNIPROT	GRAP	protein	Q13588	UNIPROT	1
ATM	protein	Q13315	UNIPROT	BRCA1	protein	P38398	UNIPROT	1
PROK2	protein	Q9HC23	UNIPROT	PROKR2	protein	Q8NFJ6	UNIPROT	1
MAP2K2	protein	P36507	UNIPROT	MAPK1	protein	P28482	UNIPROT	1
MAPK7	protein	Q13164	UNIPROT	ETS1	protein	P14921	UNIPROT	1
GUANOSINE TRIPHOSPHATE	smallmolecule	CID:6830	PUBCHEM	GNAI1	protein	P63096	UNIPROT	1
BAX	protein	Q07812	UNIPROT	HTRA2	protein	O43464	UNIPROT	1
TSHB	protein	P01222	UNIPROT	TSHR	protein	P16473	UNIPROT	1
DKK1	protein	O94907	UNIPROT	KREMEN2	protein	Q8NCW0	UNIPROT	1
RXRA	protein	P19793	UNIPROT	PPARD	protein	Q03181	UNIPROT	1
PRKCH	protein	P24723	UNIPROT	PRKD2	protein	Q9BZL6	UNIPROT	1
DTX1	protein	Q86Y01	UNIPROT	EP300	protein	Q09472	UNIPROT	1
RXRA	protein	P19793	UNIPROT	PPARG	protein	P37231	UNIPROT	1
AKT2	protein	P31751	UNIPROT	EP300	protein	Q09472	UNIPROT	1
CHUK	protein	O15111	UNIPROT	H3F3A	protein	P84243	UNIPROT	1
CSNK2A1	protein	P68400	UNIPROT	UBE2R2	protein	Q712K3	UNIPROT	1
PRKCE	protein	Q02156	UNIPROT	PRKD2	protein	Q9BZL6	UNIPROT	1
RXRB	protein	P28702	UNIPROT	PPARA	protein	Q07869	UNIPROT	1
PCSK7	protein	Q16549	UNIPROT	ATF6	protein	P18850	UNIPROT	1
ATM	protein	Q13315	UNIPROT	FANCD2	protein	Q9BXW9	UNIPROT	1
RET	protein	P07949	UNIPROT	DOK1	protein	Q99704	UNIPROT	1
MTOR	protein	P42345	UNIPROT	ULK2	protein	Q8IYT8	UNIPROT	0
MAPK14	protein	Q16539	UNIPROT	EGFR	protein	P00533	UNIPROT	0
CDC14A	protein	Q9UNH5	UNIPROT	KMT5A	protein	Q9NQR1	UNIPROT	0
PRKCD	protein	Q05655	UNIPROT	TP73	protein	O15350	UNIPROT	1
CDK2	protein	P24941	UNIPROT	SF3B1	protein	O75533	UNIPROT	1
ERK1/2	proteinfamily	SIGNOR-PF1	SIGNOR	ADAM17	protein	P78536	UNIPROT	1
PLK1	protein	P53350	UNIPROT	RAN	protein	P62826	UNIPROT	1
PRKG1	protein	Q13976	UNIPROT	SLC6A4	protein	P31645	UNIPROT	1
[truncated: 6,510 more rows]
