# Supplementary material for: Cancer-associated fibroblast-derived fibulin-5 promotes epithelial–mesenchymal transition in diffuse-type gastric cancer via cAMP response element-binding protein pathway, showing poor prognosis
Source: Exp Mol Med. 2025 May 14;57(5):1106–19. doi: 10.1038/s12276-025-01447-8 (PMC12130531; doi:10.1038/s12276-025-01447-8)
Supplement: Supplementary file 3 — Supplementary Table 2. [file 12276_2025_1447_MOESM3_ESM.xlsx]

## Sheet: Supplemental_Table_S2
ENTITY	TYPE	uniprotID	DATABASE	nodenum	uniprotID	TCGA	GSE62254_NatMed	GSE26253_SMC	GSE26899_KUGH	TCGA_Bonf	GSE62254_p_Bonf	GSE26253_p_Bonf	GSE26899_p_Bonf	TCGA	62254	26253	C
CAMKK1	protein	Q8N5S9	UNIPROT	1	Q8N5S9	0.515017	0.187829	0.749789	0.450093	1831.92	668.108	2667	1600.98	FALSE	FALSE	FALSE	FALSE
CAMKK2	protein	Q96RR4	UNIPROT	2	Q96RR4	0.756733	0.600294	0.0189779	0.306559	2691.7	2135.25	67.5044	1090.43	FALSE	FALSE	FALSE	FALSE
AMPK	complex	SIGNOR-C15	SIGNOR	3	SIGNOR-C15	0.000666028	0.322182	0.0909759	0.0121973	2.36906	1146	323.601	43.3857	FALSE	FALSE	FALSE	FALSE
TICAM1	protein	Q8IUC6	UNIPROT	4	Q8IUC6	0.584808	0.031193	0.431665	0.663783	2080.16	110.954	1535.43	2361.08	FALSE	FALSE	FALSE	FALSE
RIPK3	protein	Q9Y572	UNIPROT	5	Q9Y572	NaN	NaN	NaN	NaN	#VALUE!	#VALUE!	#VALUE!	#VALUE!	#VALUE!	#VALUE!	#VALUE!	#VALUE!
ULK1/Atg13/Fip200	complex	SIGNOR-C100	SIGNOR	6	SIGNOR-C100	0.203014	0.276884	0.166558	0.0919206	722.122	984.877	592.446	326.962	FALSE	FALSE	FALSE	FALSE
PARD6A	protein	Q9NPB6	UNIPROT	7	Q9NPB6	1.97719e-06	0.132074	0.158633	0.235646	0.00703286	469.789	564.256	838.193	TRUE	FALSE	FALSE	FALSE
SMURF1	protein	Q9HCE7	UNIPROT	8	Q9HCE7	0.659188	0.176481	0.442475	0.7059	2344.73	627.743	1573.88	2510.89	FALSE	FALSE	FALSE	FALSE
SMARCA4	protein	P51532	UNIPROT	9	P51532	0.0677822	0.0258878	0.496511	0.100794	241.101	92.0831	1766.09	358.526	FALSE	FALSE	FALSE	FALSE
PRKCD	protein	Q05655	UNIPROT	10	Q05655	0.00033877	0.0580745	0.337003	0.260553	1.205	206.571	1198.72	926.787	FALSE	FALSE	FALSE	FALSE
PDPK1	protein	O15530	UNIPROT	11	O15530	0.260772	0.582381	0.890781	0.227538	927.567	2071.53	3168.51	809.352	FALSE	FALSE	FALSE	FALSE
BAMBI	protein	Q13145	UNIPROT	12	Q13145	NaN	NaN	NaN	NaN	#VALUE!	#VALUE!	#VALUE!	#VALUE!	#VALUE!	#VALUE!	#VALUE!	#VALUE!
YAP1	protein	P46937	UNIPROT	13	P46937	0.00597058	1.45523e-06	0.329515	0.600058	21.2374	0.00517627	1172.09	2134.4	FALSE	TRUE	FALSE	FALSE
KRAS	protein	P01116	UNIPROT	14	P01116	0.893462	0.713173	0.000459672	0.268981	3178.04	2536.76	1.63505	956.765	FALSE	FALSE	FALSE	FALSE
PRKCI	protein	P41743	UNIPROT	15	P41743	0.00668898	0.000109473	0.00230197	0.419898	23.7927	0.389395	8.1881	1493.58	FALSE	FALSE	FALSE	FALSE
CDC7	protein	O00311	UNIPROT	16	O00311	0.000390159	0.0368684	0.000270475	0.718708	1.38779	131.141	0.96208	2556.45	FALSE	FALSE	FALSE	FALSE
SRC	protein	P12931	UNIPROT	17	P12931	9.98255e-06	0.011032	4.68942e-05	0.192193	0.0355079	39.2407	0.166803	683.632	TRUE	FALSE	FALSE	FALSE
POU2AF1	protein	Q16633	UNIPROT	18	Q16633	NaN	NaN	NaN	NaN	#VALUE!	#VALUE!	#VALUE!	#VALUE!	#VALUE!	#VALUE!	#VALUE!	#VALUE!
BTK	protein	Q06187	UNIPROT	19	Q06187	6.49031e-08	3.36153e-10	0.00992309	0.218324	0.00023086	1.1957e-06	35.2964	776.578	TRUE	TRUE	FALSE	FALSE
SYK	protein	P43405	UNIPROT	20	P43405	0.0102586	0.00313688	0.677746	0.203954	36.4898	11.1579	2410.74	725.466	FALSE	FALSE	FALSE	FALSE
IL21R	protein	Q9HBE5	UNIPROT	21	Q9HBE5	0.0252359	0.0442885	0.852761	0.619892	89.7641	157.534	3033.27	2204.96	FALSE	FALSE	FALSE	FALSE
GCG	protein	P01275	UNIPROT	22	P01275	NaN	NaN	NaN	NaN	#VALUE!	#VALUE!	#VALUE!	#VALUE!	#VALUE!	#VALUE!	#VALUE!	#VALUE!
CALM1	protein	P62158	UNIPROT	23	P62158	0.42266	0.478557	0.249071	0.822763	1503.4	1702.23	885.947	2926.57	FALSE	FALSE	FALSE	FALSE
LYN	protein	P07948	UNIPROT	24	P07948	0.162449	0.662413	0.417849	0.89283	577.831	2356.2	1486.29	3175.8	FALSE	FALSE	FALSE	FALSE
BBC3	protein	Q9BXH1	UNIPROT	25	Q9BXH1	NaN	NaN	NaN	NaN	#VALUE!	#VALUE!	#VALUE!	#VALUE!	#VALUE!	#VALUE!	#VALUE!	#VALUE!
PRKCA	protein	P17252	UNIPROT	26	P17252	0.326203	0.131667	0.713032	0.397971	1160.3	468.338	2536.25	1415.58	FALSE	FALSE	FALSE	FALSE
PSENEN	protein	Q9NZ42	UNIPROT	27	Q9NZ42	0.127202	0.00550788	0.136638	0.0412751	452.459	19.5915	486.023	146.816	FALSE	FALSE	FALSE	FALSE
USP9X	protein	Q93008	UNIPROT	28	Q93008	NaN	NaN	NaN	NaN	#VALUE!	#VALUE!	#VALUE!	#VALUE!	#VALUE!	#VALUE!	#VALUE!	#VALUE!
CDK5	protein	Q00535	UNIPROT	29	Q00535	0.00452723	0.00133889	0.00177132	0.10387	16.1034	4.76242	6.3006	369.466	FALSE	FALSE	FALSE	FALSE
CDK2	protein	P24941	UNIPROT	30	P24941	6.07585e-08	7.64258e-07	0.56051	0.157561	0.000216118	0.00271847	1993.73	560.445	TRUE	TRUE	FALSE	FALSE
PTPN6	protein	P29350	UNIPROT	31	P29350	0.00636862	0.051375	0.805425	0.624987	22.6532	182.741	2864.9	2223.08	FALSE	FALSE	FALSE	FALSE
IL1R1	protein	P14778	UNIPROT	32	P14778	9.1117e-08	1.24959e-05	0.480558	0.154154	0.000324103	0.0444479	1709.35	548.327	TRUE	TRUE	FALSE	FALSE
LATS2	protein	Q9NRM7	UNIPROT	33	Q9NRM7	0.00158213	0.000993564	0.748131	0.858948	5.62763	3.53411	2661.1	3055.28	FALSE	FALSE	FALSE	FALSE
SIRT1	protein	Q96EB6	UNIPROT	34	Q96EB6	0.597282	0.366936	0.848403	0.911914	2124.53	1305.19	3017.77	3243.68	FALSE	FALSE	FALSE	FALSE
AMER1	protein	Q5JTC6	UNIPROT	35	Q5JTC6	NaN	NaN	NaN	NaN	#VALUE!	#VALUE!	#VALUE!	#VALUE!	#VALUE!	#VALUE!	#VALUE!	#VALUE!
NOS1	protein	P29475	UNIPROT	36	P29475	5.10805e-07	0.975604	0.291778	0.185838	0.00181693	3470.22	1037.86	661.027	TRUE	FALSE	FALSE	FALSE
MAX	protein	P61244	UNIPROT	37	P61244	0.496394	0.0624637	0.144585	0.0432012	1765.67	222.183	514.287	153.667	FALSE	FALSE	FALSE	FALSE
BCL9	protein	O00512	UNIPROT	38	O00512	NaN	NaN	NaN	NaN	#VALUE!	#VALUE!	#VALUE!	#VALUE!	#VALUE!	#VALUE!	#VALUE!	#VALUE!
CD70	protein	P32970	UNIPROT	39	P32970	NaN	NaN	NaN	NaN	#VALUE!	#VALUE!	#VALUE!	#VALUE!	#VALUE!	#VALUE!	#VALUE!	#VALUE!
TRAF2	protein	Q12933	UNIPROT	40	Q12933	0.136893	0.00279287	0.078742	0.23456	486.929	9.93424	280.085	834.331	FALSE	FALSE	FALSE	FALSE
DAPK1	protein	P53355	UNIPROT	41	P53355	0.0933288	4.46894e-05	0.920164	0.0590762	331.97	0.15896	3273.02	210.134	FALSE	FALSE	FALSE	FALSE
BRSK1	protein	Q8TDC3	UNIPROT	42	Q8TDC3	NaN	0.420799	0.321588	0.169033	#VALUE!	1496.78	1143.89	601.251	#VALUE!	FALSE	FALSE	FALSE
MAPKAPK5	protein	Q8IW41	UNIPROT	43	Q8IW41	0.667342	0.196686	0.233322	0.422572	2373.74	699.613	829.925	1503.09	FALSE	FALSE	FALSE	FALSE
BMP7	protein	P18075	UNIPROT	44	P18075	NaN	NaN	NaN	NaN	#VALUE!	#VALUE!	#VALUE!	#VALUE!	#VALUE!	#VALUE!	#VALUE!	#VALUE!
CTNNB1	protein	P35222	UNIPROT	45	P35222	0.0425416	0.0463661	0.248493	0.543444	151.32	164.924	883.888	1933.03	FALSE	FALSE	FALSE	FALSE
GRK3	protein	P35626	UNIPROT	46	P35626	NaN	NaN	NaN	NaN	#VALUE!	#VALUE!	#VALUE!	#VALUE!	#VALUE!	#VALUE!	#VALUE!	#VALUE!
DAPK3	protein	O43293	UNIPROT	47	O43293	NaN	NaN	NaN	NaN	#VALUE!	#VALUE!	#VALUE!	#VALUE!	#VALUE!	#VALUE!	#VALUE!	#VALUE!
STK17A	protein	Q9UEE5	UNIPROT	48	Q9UEE5	NaN	NaN	NaN	NaN	#VALUE!	#VALUE!	#VALUE!	#VALUE!	#VALUE!	#VALUE!	#VALUE!	#VALUE!
TLR4	protein	O00206	UNIPROT	49	O00206	0.290196	0.596933	0.475958	0.45065	1032.23	2123.29	1692.98	1602.96	FALSE	FALSE	FALSE	FALSE
PRKCE	protein	Q02156	UNIPROT	50	Q02156	0.0251244	0.00367166	0.58267	0.216678	89.3675	13.0601	2072.56	770.725	FALSE	FALSE	FALSE	FALSE
PRKG1	protein	Q13976	UNIPROT	51	Q13976	0.000533897	0.924877	0.758947	0.165125	1.89907	3289.79	2699.58	587.351	FALSE	FALSE	FALSE	FALSE
SOCS1	protein	O15524	UNIPROT	52	O15524	0.0901373	0.172372	0.348042	0.471649	320.618	613.129	1237.98	1677.66	FALSE	FALSE	FALSE	FALSE
TCF3	protein	P15923	UNIPROT	53	P15923	0.0194545	0.44812	0.853881	0.390232	69.1996	1593.96	3037.26	1388.05	FALSE	FALSE	FALSE	FALSE
MAP4K5	protein	Q9Y4K4	UNIPROT	54	Q9Y4K4	NaN	NaN	NaN	NaN	#VALUE!	#VALUE!	#VALUE!	#VALUE!	#VALUE!	#VALUE!	#VALUE!	#VALUE!
UHMK1	protein	Q8TAS1	UNIPROT	55	Q8TAS1	NaN	NaN	NaN	NaN	#VALUE!	#VALUE!	#VALUE!	#VALUE!	#VALUE!	#VALUE!	#VALUE!	#VALUE!
CSNK2A1	protein	P68400	UNIPROT	56	P68400	0.00269138	0.0324936	3.42785e-05	0.0058096	9.57325	115.58	0.121929	20.6647	FALSE	FALSE	FALSE	FALSE
CSNK1D	protein	P48730	UNIPROT	57	P48730	0.00339119	0.00943682	0.248431	0.54768	12.0624	33.5668	883.668	1948.1	FALSE	FALSE	FALSE	FALSE
NOTCH2	protein	Q04721	UNIPROT	58	Q04721	1.06165e-07	0.00198237	0.294558	0.884416	0.000377628	7.05128	1047.74	3145.87	TRUE	FALSE	FALSE	FALSE
IFNB1	protein	P01574	UNIPROT	59	P01574	NaN	NaN	NaN	NaN	#VALUE!	#VALUE!	#VALUE!	#VALUE!	#VALUE!	#VALUE!	#VALUE!	#VALUE!
GNAT1	protein	P11488	UNIPROT	60	P11488	0.644039	0.540697	0.822912	0.378386	2290.85	1923.26	2927.1	1345.92	FALSE	FALSE	FALSE	FALSE
NOTCH1	protein	P46531	UNIPROT	61	P46531	0.235835	0.132136	0.998917	0.0946122	838.865	470.008	3553.15	336.535	FALSE	FALSE	FALSE	FALSE
ZNF521	protein	Q96K83	UNIPROT	62	Q96K83	NaN	NaN	NaN	NaN	#VALUE!	#VALUE!	#VALUE!	#VALUE!	#VALUE!	#VALUE!	#VALUE!	#VALUE!
MAP3K10	protein	Q02779	UNIPROT	63	Q02779	0.42834	0.772431	0.646271	0.467575	1523.61	2747.54	2298.78	1663.17	FALSE	FALSE	FALSE	FALSE
PRKCB	protein	P05771	UNIPROT	64	P05771	0.00672707	1.45457e-13	0.000233391	0.22905	23.9282	5.17389e-10	0.830173	814.73	FALSE	TRUE	FALSE	FALSE
PTPRB	protein	P23467	UNIPROT	65	P23467	NaN	NaN	NaN	NaN	#VALUE!	#VALUE!	#VALUE!	#VALUE!	#VALUE!	#VALUE!	#VALUE!	#VALUE!
GSK3B	protein	P49841	UNIPROT	66	P49841	0.0108518	1.24402e-05	0.503881	0.069662	38.5997	0.0442498	1792.3	247.788	FALSE	TRUE	FALSE	FALSE
AC1NUST0	smallmolecule	CID:5460104	PUBCHEM	67	CID:5460104	0.974711	0.0206483	0.0957584	0.111092	3467.05	73.4461	340.613	395.156	FALSE	FALSE	FALSE	FALSE
GAS6	protein	Q14393	UNIPROT	68	Q14393	NaN	NaN	NaN	NaN	#VALUE!	#VALUE!	#VALUE!	#VALUE!	#VALUE!	#VALUE!	#VALUE!	#VALUE!
CSNK1G1	protein	Q9HCP0	UNIPROT	69	Q9HCP0	0.338734	0.00177112	0.9262	0.0506344	1204.88	6.29989	3294.49	180.106	FALSE	FALSE	FALSE	FALSE
ALK	protein	Q9UM73	UNIPROT	70	Q9UM73	9.04675e-05	0.798553	0.559946	0.871092	0.321793	2840.45	1991.73	3098.47	FALSE	FALSE	FALSE	FALSE
KIF7	protein	Q2M1P5	UNIPROT	71	Q2M1P5	0.399419	0.494915	0.379448	0.722174	1420.73	1760.41	1349.7	2568.77	FALSE	FALSE	FALSE	FALSE
PRKACA	protein	P17612	UNIPROT	72	P17612	4.23631e-07	0.0229645	0.701699	0.770902	0.00150685	81.6848	2495.94	2742.1	TRUE	FALSE	FALSE	FALSE
CAMK2B	protein	Q13554	UNIPROT	73	Q13554	NaN	NaN	NaN	NaN	#VALUE!	#VALUE!	#VALUE!	#VALUE!	#VALUE!	#VALUE!	#VALUE!	#VALUE!
PLAU	protein	P00749	UNIPROT	74	P00749	NaN	NaN	NaN	NaN	#VALUE!	#VALUE!	#VALUE!	#VALUE!	#VALUE!	#VALUE!	#VALUE!	#VALUE!
MAPK8	protein	P45983	UNIPROT	75	P45983	0.0126079	0.00208006	0.171323	0.876193	44.8464	7.39876	609.397	3116.62	FALSE	FALSE	FALSE	FALSE
IL2	protein	P60568	UNIPROT	76	P60568	NaN	NaN	NaN	NaN	#VALUE!	#VALUE!	#VALUE!	#VALUE!	#VALUE!	#VALUE!	#VALUE!	#VALUE!
BDNF	protein	P23560	UNIPROT	77	P23560	NaN	NaN	NaN	NaN	#VALUE!	#VALUE!	#VALUE!	#VALUE!	#VALUE!	#VALUE!	#VALUE!	#VALUE!
MAPK14	protein	Q16539	UNIPROT	78	Q16539	0.337209	0.0160416	0.902086	0.00508348	1199.45	57.06	3208.72	18.0819	FALSE	FALSE	FALSE	FALSE
TAB1	protein	Q15750	UNIPROT	79	Q15750	0.0909485	0.0273384	0.945253	0.973509	323.504	97.2428	3362.26	3462.77	FALSE	FALSE	FALSE	FALSE
NAIP	protein	Q13075	UNIPROT	80	Q13075	NaN	NaN	NaN	NaN	#VALUE!	#VALUE!	#VALUE!	#VALUE!	#VALUE!	#VALUE!	#VALUE!	#VALUE!
MAPK3	protein	P27361	UNIPROT	81	P27361	0.542214	0.0187584	0.505956	0.128921	1928.66	66.7236	1799.68	458.572	FALSE	FALSE	FALSE	FALSE
PRKAA2	protein	P54646	UNIPROT	82	P54646	0.388917	0.968206	0.218869	0.872851	1383.38	3443.91	778.517	3104.73	FALSE	FALSE	FALSE	FALSE
MAP3K5	protein	Q99683	UNIPROT	83	Q99683	0.945365	0.0738005	0.232708	0.192239	3362.66	262.508	827.744	683.795	FALSE	FALSE	FALSE	FALSE
FGF2	protein	P09038	UNIPROT	84	P09038	NaN	NaN	NaN	NaN	#VALUE!	#VALUE!	#VALUE!	#VALUE!	#VALUE!	#VALUE!	#VALUE!	#VALUE!
PRKDC	protein	P78527	UNIPROT	85	P78527	0.0862976	0.152608	0.967417	0.126309	306.96	542.826	3441.1	449.281	FALSE	FALSE	FALSE	FALSE
IRAK4	protein	Q9NWZ3	UNIPROT	86	Q9NWZ3	0.680907	0.897416	0.273199	0.218273	2421.99	3192.11	971.77	776.397	FALSE	FALSE	FALSE	FALSE
PTPRF	protein	P10586	UNIPROT	87	P10586	8.98812e-05	9.37751e-05	0.133337	0.0563373	0.319707	0.333558	474.279	200.392	FALSE	FALSE	FALSE	FALSE
BAD	protein	Q92934	UNIPROT	88	Q92934	0.57047	0.0681273	0.232763	0.0591019	2029.16	242.329	827.937	210.226	FALSE	FALSE	FALSE	FALSE
CAMK2A	protein	Q9UQM7	UNIPROT	89	Q9UQM7	1.08024e-08	0.0499883	0.404787	0.458306	3.84243e-05	177.808	1439.83	1630.2	TRUE	FALSE	FALSE	FALSE
MSX1	protein	P28360	UNIPROT	90	P28360	0.095993	0.0123933	0.258943	0.123334	341.447	44.0828	921.06	438.699	FALSE	FALSE	FALSE	FALSE
TRIM28	protein	Q13263	UNIPROT	91	Q13263	0.0143739	2.66305e-06	0.00293884	0.582545	51.1281	0.00947248	10.4534	2072.11	FALSE	TRUE	FALSE	FALSE
MDFI	protein	Q99750	UNIPROT	92	Q99750	NaN	NaN	NaN	NaN	#VALUE!	#VALUE!	#VALUE!	#VALUE!	#VALUE!	#VALUE!	#VALUE!	#VALUE!
NLK	protein	Q9UBE8	UNIPROT	93	Q9UBE8	0.00496298	0.484526	0.967847	0.360666	17.6533	1723.46	3442.63	1282.89	FALSE	FALSE	FALSE	FALSE
AKT1	protein	P31749	UNIPROT	94	P31749	0.308473	0.00796035	0.203441	0.885577	1097.24	28.315	723.638	3150	FALSE	FALSE	FALSE	FALSE
PPP2R5B	protein	Q15173	UNIPROT	95	Q15173	NaN	NaN	NaN	NaN	#VALUE!	#VALUE!	#VALUE!	#VALUE!	#VALUE!	#VALUE!	#VALUE!	#VALUE!
CSF2	protein	P04141	UNIPROT	96	P04141	NaN	NaN	NaN	NaN	#VALUE!	#VALUE!	#VALUE!	#VALUE!	#VALUE!	#VALUE!	#VALUE!	#VALUE!
WNT9A	protein	O14904	UNIPROT	97	O14904	NaN	NaN	NaN	NaN	#VALUE!	#VALUE!	#VALUE!	#VALUE!	#VALUE!	#VALUE!	#VALUE!	#VALUE!
JAK2	protein	O60674	UNIPROT	98	O60674	0.337572	0.000247232	0.0347541	0.930258	1200.74	0.879405	123.62	3308.93	FALSE	FALSE	FALSE	FALSE
ERK1/2	proteinfamily	SIGNOR-PF1	SIGNOR	99	SIGNOR-PF1	0.000118401	0.169593	0.142694	0.903841	0.421152	603.242	507.562	3214.96	FALSE	FALSE	FALSE	FALSE
FBXW11	protein	Q9UKB1	UNIPROT	100	Q9UKB1	NaN	NaN	NaN	NaN	#VALUE!	#VALUE!	#VALUE!	#VALUE!	#VALUE!	#VALUE!	#VALUE!	#VALUE!
AURKB	protein	Q96GD4	UNIPROT	101	Q96GD4	2.32486e-07	1.56886e-08	0.000731004	0.0512752	0.000826952	5.58045e-05	2.60018	182.386	TRUE	TRUE	FALSE	FALSE
PAK1	protein	Q13153	UNIPROT	102	Q13153	0.000118212	0.221762	0.26164	0.216087	0.420479	788.809	930.654	768.62	FALSE	FALSE	FALSE	FALSE
WNT9B	protein	O14905	UNIPROT	103	O14905	NaN	NaN	NaN	NaN	#VALUE!	#VALUE!	#VALUE!	#VALUE!	#VALUE!	#VALUE!	#VALUE!	#VALUE!
CASP3	protein	P42574	UNIPROT	104	P42574	1.38597e-05	0.00225224	0.39176	0.736143	0.0492989	8.01123	1393.49	2618.46	TRUE	FALSE	FALSE	FALSE
RBPJ	protein	Q06330	UNIPROT	105	Q06330	0.936842	0.00603597	0.820312	0.619662	3332.35	21.47	2917.85	2204.14	FALSE	FALSE	FALSE	FALSE
ATM	protein	Q13315	UNIPROT	106	Q13315	0.00523136	0.000807678	0.595461	0.015763	18.608	2.87291	2118.06	56.0689	FALSE	FALSE	FALSE	FALSE
PIM1	protein	P11309	UNIPROT	107	P11309	NaN	NaN	NaN	NaN	#VALUE!	#VALUE!	#VALUE!	#VALUE!	#VALUE!	#VALUE!	#VALUE!	#VALUE!
UBE2I	protein	P63279	UNIPROT	108	P63279	0.15169	0.0261432	0.843666	0.0202047	539.562	92.9912	3000.92	71.8682	FALSE	FALSE	FALSE	FALSE
FGF4	protein	P08620	UNIPROT	109	P08620	NaN	NaN	NaN	NaN	#VALUE!	#VALUE!	#VALUE!	#VALUE!	#VALUE!	#VALUE!	#VALUE!	#VALUE!
FGF6	protein	P10767	UNIPROT	110	P10767	NaN	NaN	NaN	NaN	#VALUE!	#VALUE!	#VALUE!	#VALUE!	#VALUE!	#VALUE!	#VALUE!	#VALUE!
YWHAQ	protein	P27348	UNIPROT	111	P27348	0.00658658	0.00803534	0.551381	0.0303195	23.4285	28.5817	1961.26	107.846	FALSE	FALSE	FALSE	FALSE
GSK3A	protein	P49840	UNIPROT	112	P49840	0.0161798	0.017324	0.654367	0.65546	57.5517	61.6214	2327.58	2331.47	FALSE	FALSE	FALSE	FALSE
MAPK1	protein	P28482	UNIPROT	113	P28482	0.917586	0.00397703	0.99221	0.387504	3263.85	14.1463	3529.29	1378.35	FALSE	FALSE	FALSE	FALSE
BNIP3	protein	Q12983	UNIPROT	114	Q12983	NaN	NaN	NaN	NaN	#VALUE!	#VALUE!	#VALUE!	#VALUE!	#VALUE!	#VALUE!	#VALUE!	#VALUE!
MAPK12	protein	P53778	UNIPROT	115	P53778	0.37993	0.689464	0.00049295	0.348147	1351.41	2452.42	1.75342	1238.36	FALSE	FALSE	FALSE	FALSE
PPP2CB	protein	P62714	UNIPROT	116	P62714	0.493897	0.219392	0.098841	0.0130916	1756.79	780.377	351.577	46.5669	FALSE	FALSE	FALSE	FALSE
IKBKB	protein	O14920	UNIPROT	117	O14920	0.347086	1.58068e-07	0.00015925	0.0619747	1234.58	0.000562249	0.566454	220.444	FALSE	TRUE	FALSE	FALSE
TAOK1	protein	Q7L7X3	UNIPROT	118	Q7L7X3	0.192601	0.17693	0.493072	0.376699	685.083	629.34	1753.86	1339.92	FALSE	FALSE	FALSE	FALSE
TGFBR2	protein	P37173	UNIPROT	119	P37173	3.71494e-09	0.423084	0.824252	0.00534484	1.3214e-05	1504.91	2931.87	19.0116	TRUE	FALSE	FALSE	FALSE
CORT	protein	O00230	UNIPROT	120	O00230	NaN	NaN	NaN	NaN	#VALUE!	#VALUE!	#VALUE!	#VALUE!	#VALUE!	#VALUE!	#VALUE!	#VALUE!
MAP3K4	protein	Q9Y6R4	UNIPROT	121	Q9Y6R4	0.315259	0.465576	0.105154	0.00688723	1121.38	1656.06	374.034	24.4979	FALSE	FALSE	FALSE	FALSE
PNCK	protein	Q6P2M8	UNIPROT	122	Q6P2M8	NaN	NaN	NaN	NaN	#VALUE!	#VALUE!	#VALUE!	#VALUE!	#VALUE!	#VALUE!	#VALUE!	#VALUE!
CSNK1A1	protein	P48729	UNIPROT	123	P48729	0.0149437	0.767948	0.115613	0.963428	53.1546	2731.59	411.235	3426.91	FALSE	FALSE	FALSE	FALSE
PTPRA	protein	P18433	UNIPROT	124	P18433	0.0201605	0.0169274	0.925111	0.765935	71.7109	60.2106	3290.62	2724.43	FALSE	FALSE	FALSE	FALSE
LTK	protein	P29376	UNIPROT	125	P29376	NaN	NaN	NaN	NaN	#VALUE!	#VALUE!	#VALUE!	#VALUE!	#VALUE!	#VALUE!	#VALUE!	#VALUE!
EPHB2	protein	P29323	UNIPROT	126	P29323	0.00262306	0.00253724	0.376907	0.488296	9.33022	9.02498	1340.66	1736.87	FALSE	FALSE	FALSE	FALSE
p38	proteinfamily	SIGNOR-PF16	SIGNOR	127	SIGNOR-PF16	0.0195165	0.140847	0.649129	0.45523	69.4201	500.994	2308.95	1619.25	FALSE	FALSE	FALSE	FALSE
NTRK2	protein	Q16620	UNIPROT	128	Q16620	0.100561	0.261117	0.0106328	0.964287	357.696	928.793	37.8208	3429.97	FALSE	FALSE	FALSE	FALSE
NXPH1	protein	P58417	UNIPROT	129	P58417	NaN	NaN	NaN	NaN	#VALUE!	#VALUE!	#VALUE!	#VALUE!	#VALUE!	#VALUE!	#VALUE!	#VALUE!
NTRK1	protein	P04629	UNIPROT	130	P04629	0.0029214	0.0175743	0.0804945	0.553403	10.3914	62.5118	286.319	1968.45	FALSE	FALSE	FALSE	FALSE
ARTN	protein	Q5T4W7	UNIPROT	131	Q5T4W7	NaN	NaN	NaN	NaN	#VALUE!	#VALUE!	#VALUE!	#VALUE!	#VALUE!	#VALUE!	#VALUE!	#VALUE!
JNK	proteinfamily	SIGNOR-PF15	SIGNOR	132	SIGNOR-PF15	0.101917	0.0651591	0.666627	0.958273	362.517	231.771	2371.19	3408.58	FALSE	FALSE	FALSE	FALSE
SLIT2	protein	O94813	UNIPROT	133	O94813	NaN	NaN	NaN	NaN	#VALUE!	#VALUE!	#VALUE!	#VALUE!	#VALUE!	#VALUE!	#VALUE!	#VALUE!
PTGER3	protein	P43115	UNIPROT	134	P43115	1.21989e-12	0.0891894	0.0200501	0.00524209	4.33917e-09	317.247	71.318	18.6461	TRUE	FALSE	FALSE	FALSE
SMAD6	protein	O43541	UNIPROT	135	O43541	0.00961912	0.00104071	0.02299	0.485049	34.2152	3.7018	81.7754	1725.32	FALSE	FALSE	FALSE	FALSE
TAOK2	protein	Q9UL54	UNIPROT	136	Q9UL54	NaN	NaN	NaN	NaN	#VALUE!	#VALUE!	#VALUE!	#VALUE!	#VALUE!	#VALUE!	#VALUE!	#VALUE!
SMAD7	protein	O15105	UNIPROT	137	O15105	0.131665	0.000146714	0.972979	0.680815	468.334	0.521863	3460.89	2421.66	FALSE	FALSE	FALSE	FALSE
DYRK1A	protein	Q13627	UNIPROT	138	Q13627	NaN	NaN	NaN	NaN	#VALUE!	#VALUE!	#VALUE!	#VALUE!	#VALUE!	#VALUE!	#VALUE!	#VALUE!
SH3RF1	protein	Q7Z6J0	UNIPROT	139	Q7Z6J0	6.52351e-07	0.0158481	0.402118	0.744034	0.00232041	56.3717	1430.33	2646.53	TRUE	FALSE	FALSE	FALSE
PPM1D	protein	O15297	UNIPROT	140	O15297	NaN	NaN	NaN	NaN	#VALUE!	#VALUE!	#VALUE!	#VALUE!	#VALUE!	#VALUE!	#VALUE!	#VALUE!
ZFYVE9	protein	O95405	UNIPROT	141	O95405	0.102297	0.0454206	0.0789436	0.808994	363.87	161.561	280.802	2877.59	FALSE	FALSE	FALSE	FALSE
MAP2K6	protein	P52564	UNIPROT	142	P52564	0.0394106	0.676014	0.757775	0.631853	140.183	2404.58	2695.4	2247.5	FALSE	FALSE	FALSE	FALSE
AFF4	protein	Q9UHB7	UNIPROT	143	Q9UHB7	NaN	NaN	NaN	NaN	#VALUE!	#VALUE!	#VALUE!	#VALUE!	#VALUE!	#VALUE!	#VALUE!	#VALUE!
RPS6KA5	protein	O75582	UNIPROT	144	O75582	0.00325658	0.543128	0.266933	0.357664	11.5837	1931.9	949.48	1272.21	FALSE	FALSE	FALSE	FALSE
CDH15	protein	P55291	UNIPROT	145	P55291	NaN	NaN	NaN	NaN	#VALUE!	#VALUE!	#VALUE!	#VALUE!	#VALUE!	#VALUE!	#VALUE!	#VALUE!
PPP2CA	protein	P67775	UNIPROT	146	P67775	0.054596	0.560547	0.811325	0.975605	194.198	1993.87	2885.88	3470.23	FALSE	FALSE	FALSE	FALSE
RARA	protein	P10276	UNIPROT	147	P10276	0.00173868	0.0348121	0.976371	0.453706	6.1845	123.827	3472.95	1613.83	FALSE	FALSE	FALSE	FALSE
ROCK2	protein	O75116	UNIPROT	148	O75116	NaN	NaN	NaN	NaN	#VALUE!	#VALUE!	#VALUE!	#VALUE!	#VALUE!	#VALUE!	#VALUE!	#VALUE!
AKT2	protein	P31751	UNIPROT	149	P31751	0.080332	0.120138	0.73349	0.374103	285.741	427.332	2609.02	1330.69	FALSE	FALSE	FALSE	FALSE
MAP3K7	protein	O43318	UNIPROT	150	O43318	0.707719	0.0794665	0.756272	0.290772	2517.36	282.662	2690.06	1034.28	FALSE	FALSE	FALSE	FALSE
SMARCAD1	protein	Q9H4L7	UNIPROT	151	Q9H4L7	NaN	NaN	NaN	NaN	#VALUE!	#VALUE!	#VALUE!	#VALUE!	#VALUE!	#VALUE!	#VALUE!	#VALUE!
AXIN1	protein	O15169	UNIPROT	152	O15169	0.00190753	0.00249422	0.871425	0.520478	6.78507	8.87193	3099.66	1851.34	FALSE	FALSE	FALSE	FALSE
NTRK3	protein	Q16288	UNIPROT	153	Q16288	1.9491e-21	0.918164	0.00617354	0.0899108	6.93293e-18	3265.91	21.9593	319.813	TRUE	FALSE	FALSE	FALSE
MLN	protein	P12872	UNIPROT	154	P12872	NaN	NaN	NaN	NaN	#VALUE!	#VALUE!	#VALUE!	#VALUE!	#VALUE!	#VALUE!	#VALUE!	#VALUE!
SEMA7A	protein	O75326	UNIPROT	155	O75326	NaN	NaN	NaN	NaN	#VALUE!	#VALUE!	#VALUE!	#VALUE!	#VALUE!	#VALUE!	#VALUE!	#VALUE!
BMPR2	protein	Q13873	UNIPROT	156	Q13873	4.26687e-05	0.281067	0.0182244	0.0525771	0.151773	999.756	64.8241	187.017	FALSE	FALSE	FALSE	FALSE
DTX1	protein	Q86Y01	UNIPROT	157	Q86Y01	0.121103	0.145758	0.162518	0.249803	430.765	518.462	578.078	888.55	FALSE	FALSE	FALSE	FALSE
NOG	protein	Q13253	UNIPROT	158	Q13253	NaN	NaN	NaN	NaN	#VALUE!	#VALUE!	#VALUE!	#VALUE!	#VALUE!	#VALUE!	#VALUE!	#VALUE!
CLCF1	protein	Q9UBD9	UNIPROT	159	Q9UBD9	NaN	NaN	NaN	NaN	#VALUE!	#VALUE!	#VALUE!	#VALUE!	#VALUE!	#VALUE!	#VALUE!	#VALUE!
CNTF	protein	P26441	UNIPROT	160	P26441	NaN	NaN	NaN	NaN	#VALUE!	#VALUE!	#VALUE!	#VALUE!	#VALUE!	#VALUE!	#VALUE!	#VALUE!
SMO	protein	Q99835	UNIPROT	161	Q99835	0.00174407	0.906148	0.189694	0.307437	6.20366	3223.17	674.741	1093.55	FALSE	FALSE	FALSE	FALSE
HMGB2	protein	P26583	UNIPROT	162	P26583	NaN	NaN	NaN	NaN	#VALUE!	#VALUE!	#VALUE!	#VALUE!	#VALUE!	#VALUE!	#VALUE!	#VALUE!
ABL1	protein	P00519	UNIPROT	163	P00519	2.33851e-10	0.00657361	0.097628	0.813022	8.31807e-07	23.3823	347.263	2891.92	TRUE	FALSE	FALSE	FALSE
CDK12	protein	Q9NYV4	UNIPROT	164	Q9NYV4	NaN	NaN	NaN	NaN	#VALUE!	#VALUE!	#VALUE!	#VALUE!	#VALUE!	#VALUE!	#VALUE!	#VALUE!
SMAD3/SMAD4	complex	SIGNOR-C9	SIGNOR	165	SIGNOR-C9	0.01285	0.218636	0.194731	0.622742	45.7076	777.689	692.659	2215.09	FALSE	FALSE	FALSE	FALSE
CDC14B	protein	O60729	UNIPROT	166	O60729	NaN	NaN	NaN	NaN	#VALUE!	#VALUE!	#VALUE!	#VALUE!	#VALUE!	#VALUE!	#VALUE!	#VALUE!
PSPN	protein	O60542	UNIPROT	167	O60542	NaN	NaN	NaN	NaN	#VALUE!	#VALUE!	#VALUE!	#VALUE!	#VALUE!	#VALUE!	#VALUE!	#VALUE!
RPS6KA3	protein	P51812	UNIPROT	168	P51812	0.167118	0.467437	0.0870217	0.127041	594.44	1662.67	309.536	451.886	FALSE	FALSE	FALSE	FALSE
RPS6KA1	protein	Q15418	UNIPROT	169	Q15418	0.0152672	0.00138963	0.00321013	0.619731	54.3053	4.94291	11.4184	2204.38	FALSE	FALSE	FALSE	FALSE
AAK1	protein	Q2M2I8	UNIPROT	170	Q2M2I8	NaN	NaN	NaN	NaN	#VALUE!	#VALUE!	#VALUE!	#VALUE!	#VALUE!	#VALUE!	#VALUE!	#VALUE!
PRKD1	protein	Q15139	UNIPROT	171	Q15139	1.32021e-06	1.46143e-05	0.155837	0.295276	0.00469599	0.0519832	554.314	1050.3	TRUE	FALSE	FALSE	FALSE
RET	protein	P07949	UNIPROT	172	P07949	1.22577e-05	0.155818	0.000310193	0.399089	0.0436007	554.246	1.10336	1419.56	TRUE	FALSE	FALSE	FALSE
CDK4	protein	P11802	UNIPROT	173	P11802	0.0265489	0.0110933	0.417333	0.888202	94.4343	39.459	1484.45	3159.34	FALSE	FALSE	FALSE	FALSE
CBP/p300	complex	SIGNOR-C6	SIGNOR	174	SIGNOR-C6	0.425843	0.0586662	0.0268804	0.3546	1514.72	208.676	95.6136	1261.31	FALSE	FALSE	FALSE	FALSE
EP300	protein	Q09472	UNIPROT	175	Q09472	0.392355	0.23479	0.0615209	0.974846	1395.61	835.148	218.83	3467.53	FALSE	FALSE	FALSE	FALSE
IFNGR2/INFGR1	complex	SIGNOR-C142	SIGNOR	176	SIGNOR-C142	0.420017	0.116406	0.747274	0.657898	1494	414.054	2658.05	2340.14	FALSE	FALSE	FALSE	FALSE
MAP2K4	protein	P45985	UNIPROT	177	P45985	0.98991	0.672774	0.741768	0.710782	3521.11	2393.06	2638.47	2528.25	FALSE	FALSE	FALSE	FALSE
CDK1	protein	P06493	UNIPROT	178	P06493	2.92424e-09	5.61038e-08	0.000331892	0.050133	1.04015e-05	0.000199561	1.18054	178.323	TRUE	TRUE	FALSE	FALSE
CNTN6	protein	Q9UQ52	UNIPROT	179	Q9UQ52	NaN	NaN	NaN	NaN	#VALUE!	#VALUE!	#VALUE!	#VALUE!	#VALUE!	#VALUE!	#VALUE!	#VALUE!
CDK5/CDK5R1	complex	SIGNOR-C144	SIGNOR	180	SIGNOR-C144	0.168742	0.18419	0.0520633	0.941488	600.217	655.163	185.189	3348.87	FALSE	FALSE	FALSE	FALSE
F2	protein	P00734	UNIPROT	181	P00734	NaN	NaN	NaN	NaN	#VALUE!	#VALUE!	#VALUE!	#VALUE!	#VALUE!	#VALUE!	#VALUE!	#VALUE!
IL6	protein	P05231	UNIPROT	182	P05231	0.617897	0.41302	0.258543	0.876394	2197.86	1469.11	919.638	3117.33	FALSE	FALSE	FALSE	FALSE
IL6R	protein	P08887	UNIPROT	183	P08887	0.293862	0.00943864	0.141655	0.722168	1045.27	33.5732	503.866	2568.75	FALSE	FALSE	FALSE	FALSE
WWP1	protein	Q9H0M0	UNIPROT	184	Q9H0M0	0.0045879	0.42056	0.494569	0.304296	16.3192	1495.93	1759.18	1082.38	FALSE	FALSE	FALSE	FALSE
RAD50	protein	Q92878	UNIPROT	185	Q92878	NaN	NaN	NaN	NaN	#VALUE!	#VALUE!	#VALUE!	#VALUE!	#VALUE!	#VALUE!	#VALUE!	#VALUE!
PRKAA1	protein	Q13131	UNIPROT	186	Q13131	0.0377143	0.790482	0.913949	0.265195	134.15	2811.75	3250.92	943.298	FALSE	FALSE	FALSE	FALSE
VAV1	protein	P15498	UNIPROT	187	P15498	2.46729e-07	5.26967e-09	0.0663514	0.113246	0.000877616	1.87442e-05	236.012	402.816	TRUE	TRUE	FALSE	FALSE
CARM1	protein	Q86X55	UNIPROT	188	Q86X55	0.589201	0.16724	0.901042	0.092903	2095.79	594.873	3205.01	330.456	FALSE	FALSE	FALSE	FALSE
APAF1	protein	O14727	UNIPROT	189	O14727	0.0965409	0.00700254	0.880344	0.585426	343.396	24.908	3131.38	2082.36	FALSE	FALSE	FALSE	FALSE
IKBKE	protein	Q14164	UNIPROT	190	Q14164	0.274297	0.766435	0.834039	0.663754	975.673	2726.21	2966.68	2360.97	FALSE	FALSE	FALSE	FALSE
TRIM33	protein	Q9UPN9	UNIPROT	191	Q9UPN9	NaN	NaN	NaN	NaN	#VALUE!	#VALUE!	#VALUE!	#VALUE!	#VALUE!	#VALUE!	#VALUE!	#VALUE!
RAPGEF6	protein	Q8TEU7	UNIPROT	192	Q8TEU7	NaN	NaN	NaN	NaN	#VALUE!	#VALUE!	#VALUE!	#VALUE!	#VALUE!	#VALUE!	#VALUE!	#VALUE!
HOXD9	protein	P28356	UNIPROT	193	P28356	0.000453693	0.000193363	0.692433	0.765999	1.61379	0.687792	2462.98	2724.66	FALSE	FALSE	FALSE	FALSE
CASP9	protein	P55211	UNIPROT	194	P55211	0.517122	0.303244	0.887183	0.271643	1839.4	1078.64	3155.71	966.233	FALSE	FALSE	FALSE	FALSE
CYCS	protein	P99999	UNIPROT	195	P99999	1.51027e-07	0.000313535	0.992215	0.268227	0.000537201	1.11524	3529.31	954.082	TRUE	FALSE	FALSE	FALSE
JAK1	protein	P23458	UNIPROT	196	P23458	0.00353473	0.0657523	0.585643	0.636815	12.573	233.881	2083.13	2265.15	FALSE	FALSE	FALSE	FALSE
PIAS4	protein	Q8N2W9	UNIPROT	197	Q8N2W9	NaN	NaN	NaN	NaN	#VALUE!	#VALUE!	#VALUE!	#VALUE!	#VALUE!	#VALUE!	#VALUE!	#VALUE!
CREB1	protein	P16220	UNIPROT	198	P16220	0.090215	0.0458117	0.229565	0.393394	320.895	162.952	816.564	1399.3	FALSE	FALSE	FALSE	FALSE
ADCYAP1	protein	P18509	UNIPROT	199	P18509	NaN	NaN	NaN	NaN	#VALUE!	#VALUE!	#VALUE!	#VALUE!	#VALUE!	#VALUE!	#VALUE!	#VALUE!
SMAD1	protein	Q15797	UNIPROT	200	Q15797	0.477361	0.459017	0.179815	0.793158	1697.97	1632.72	639.604	2821.26	FALSE	FALSE	FALSE	FALSE
BIRC5	protein	O15392	UNIPROT	201	O15392	3.99213e-07	1.09211e-07	4.62472e-07	0.303861	0.00142	0.000388465	0.00164501	1080.83	TRUE	TRUE	TRUE	FALSE
SH2B2	protein	O14492	UNIPROT	202	O14492	0.019296	0.908359	0.322104	0.876492	68.636	3231.03	1145.72	3117.68	FALSE	FALSE	FALSE	FALSE
CDKN1B	protein	P46527	UNIPROT	203	P46527	0.0836312	0.000864219	0.386702	0.873759	297.476	3.07403	1375.5	3107.96	FALSE	FALSE	FALSE	FALSE
LFNG	protein	Q8NES3	UNIPROT	204	Q8NES3	NaN	NaN	NaN	NaN	#VALUE!	#VALUE!	#VALUE!	#VALUE!	#VALUE!	#VALUE!	#VALUE!	#VALUE!
BMP15	protein	O95972	UNIPROT	205	O95972	NaN	NaN	NaN	NaN	#VALUE!	#VALUE!	#VALUE!	#VALUE!	#VALUE!	#VALUE!	#VALUE!	#VALUE!
PTPN5	protein	P54829	UNIPROT	206	P54829	NaN	NaN	NaN	NaN	#VALUE!	#VALUE!	#VALUE!	#VALUE!	#VALUE!	#VALUE!	#VALUE!	#VALUE!
ILK	protein	Q13418	UNIPROT	207	Q13418	0.326514	0.743716	0.0668276	0.640992	1161.41	2645.4	237.706	2280.01	FALSE	FALSE	FALSE	FALSE
14-3-3	proteinfamily	SIGNOR-PF7	SIGNOR	208	SIGNOR-PF7	0.552245	0.0105574	0.0626469	0.276842	1964.34	37.5528	222.835	984.729	FALSE	FALSE	FALSE	FALSE
MTOR	protein	P42345	UNIPROT	209	P42345	0.129773	0.0570363	0.103226	0.103895	461.604	202.878	367.175	369.556	FALSE	FALSE	FALSE	FALSE
PTPRJ	protein	Q12913	UNIPROT	210	Q12913	NaN	NaN	NaN	NaN	#VALUE!	#VALUE!	#VALUE!	#VALUE!	#VALUE!	#VALUE!	#VALUE!	#VALUE!
BMPR1A/1B/2	complex	SIGNOR-C29	SIGNOR	211	SIGNOR-C29	0.000202681	0.997691	0.854138	0.51465	0.720938	3548.79	3038.17	1830.61	FALSE	FALSE	FALSE	FALSE
NCOR2	protein	Q9Y618	UNIPROT	212	Q9Y618	0.0115746	0.613475	0.0395888	0.251378	41.1707	2182.13	140.817	894.153	FALSE	FALSE	FALSE	FALSE
PKN1	protein	Q16512	UNIPROT	213	Q16512	0.0634491	0.398519	0.122965	0.465287	225.688	1417.53	437.388	1655.03	FALSE	FALSE	FALSE	FALSE
CDK5R1	protein	Q15078	UNIPROT	214	Q15078	0.314435	0.564165	0.0536293	0.435043	1118.45	2006.74	190.76	1547.45	FALSE	FALSE	FALSE	FALSE
CyclinB/CDK1	complex	SIGNOR-C17	SIGNOR	215	SIGNOR-C17	0.000850563	2.03038e-06	0.000551167	0.0140653	3.02545	0.00722207	1.9605	50.0303	FALSE	TRUE	FALSE	FALSE
GRK2	protein	P25098	UNIPROT	216	P25098	0.148973	0.460834	0.174953	0.574847	529.897	1639.19	622.306	2044.73	FALSE	FALSE	FALSE	FALSE
SKI	protein	P12755	UNIPROT	217	P12755	2.68105e-06	0.23886	0.783808	0.536004	0.0095365	849.624	2788	1906.56	TRUE	FALSE	FALSE	FALSE
TNFRSF6B	protein	O95407	UNIPROT	218	O95407	NaN	NaN	NaN	NaN	#VALUE!	#VALUE!	#VALUE!	#VALUE!	#VALUE!	#VALUE!	#VALUE!	#VALUE!
DPF2	protein	Q92785	UNIPROT	219	Q92785	NaN	NaN	NaN	NaN	#VALUE!	#VALUE!	#VALUE!	#VALUE!	#VALUE!	#VALUE!	#VALUE!	#VALUE!
RNF111	protein	Q6ZNA4	UNIPROT	220	Q6ZNA4	0.409585	0.0219042	0.930268	0.860743	1456.89	77.9132	3308.96	3061.66	FALSE	FALSE	FALSE	FALSE
MAP2K1	protein	Q02750	UNIPROT	221	Q02750	0.503371	0.0511873	0.384785	0.253072	1790.49	182.073	1368.68	900.176	FALSE	FALSE	FALSE	FALSE
FGFR1	protein	P11362	UNIPROT	222	P11362	1.41538e-12	0.353913	4.93055e-05	0.457064	5.0345e-09	1258.87	0.17538	1625.78	TRUE	FALSE	FALSE	FALSE
ROCK1	protein	Q13464	UNIPROT	223	Q13464	0.242012	0.335133	0.000439258	0.774711	860.835	1192.07	1.56244	2755.65	FALSE	FALSE	FALSE	FALSE
AURKA	protein	O14965	UNIPROT	224	O14965	8.73729e-14	8.06904e-12	0.00429526	0.0380509	3.10785e-10	2.87016e-08	15.2782	135.347	TRUE	TRUE	FALSE	FALSE
TSLP	protein	Q969D9	UNIPROT	225	Q969D9	NaN	NaN	NaN	NaN	#VALUE!	#VALUE!	#VALUE!	#VALUE!	#VALUE!	#VALUE!	#VALUE!	#VALUE!
PTPN9	protein	P43378	UNIPROT	226	P43378	NaN	NaN	NaN	NaN	#VALUE!	#VALUE!	#VALUE!	#VALUE!	#VALUE!	#VALUE!	#VALUE!	#VALUE!
TGFBR1	protein	P36897	UNIPROT	227	P36897	5.72456e-07	0.97111	0.787551	0.954195	0.00203623	3454.24	2801.32	3394.07	TRUE	FALSE	FALSE	FALSE
PLK3	protein	Q9H4B4	UNIPROT	228	Q9H4B4	NaN	NaN	NaN	NaN	#VALUE!	#VALUE!	#VALUE!	#VALUE!	#VALUE!	#VALUE!	#VALUE!	#VALUE!
MTMR3	protein	Q13615	UNIPROT	229	Q13615	NaN	NaN	NaN	NaN	#VALUE!	#VALUE!	#VALUE!	#VALUE!	#VALUE!	#VALUE!	#VALUE!	#VALUE!
ESR1	protein	P03372	UNIPROT	230	P03372	1.14141e-14	7.91691e-13	0.00697138	0.0109768	4.05998e-11	2.81604e-09	24.7972	39.0446	TRUE	TRUE	FALSE	FALSE
CDKN2A	protein	P42771	UNIPROT	231	P42771	0.221931	0.00344493	0.404772	0.29218	789.41	12.2536	1439.77	1039.28	FALSE	FALSE	FALSE	FALSE
BCL2L1	protein	Q07817	UNIPROT	232	Q07817	0.000238219	0.000112996	1.40287e-05	0.169469	0.847346	0.401929	0.0499	602.802	FALSE	FALSE	TRUE	FALSE
CDKN1A	protein	P38936	UNIPROT	233	P38936	0.160869	0.0574433	0.469627	0.0914926	572.209	204.326	1670.46	325.439	FALSE	FALSE	FALSE	FALSE
CARD8	protein	Q9Y2G2	UNIPROT	234	Q9Y2G2	NaN	NaN	NaN	NaN	#VALUE!	#VALUE!	#VALUE!	#VALUE!	#VALUE!	#VALUE!	#VALUE!	#VALUE!
LCK	protein	P06239	UNIPROT	235	P06239	0.263707	0.188894	0.18031	0.775555	938.005	671.897	641.361	2758.65	FALSE	FALSE	FALSE	FALSE
PLK1	protein	P53350	UNIPROT	236	P53350	3.31736e-07	7.77755e-07	0.0221431	0.324875	0.00117998	0.00276648	78.763	1155.58	TRUE	TRUE	FALSE	FALSE
PTK6	protein	Q13882	UNIPROT	237	Q13882	NaN	NaN	NaN	NaN	#VALUE!	#VALUE!	#VALUE!	#VALUE!	#VALUE!	#VALUE!	#VALUE!	#VALUE!
SMURF2	protein	Q9HAU4	UNIPROT	238	Q9HAU4	0.147295	0.29325	0.701107	0.517021	523.927	1043.09	2493.84	1839.04	FALSE	FALSE	FALSE	FALSE
PIN1	protein	Q13526	UNIPROT	239	Q13526	0.000169853	0.300803	0.0499441	0.756248	0.604166	1069.96	177.651	2689.97	FALSE	FALSE	FALSE	FALSE
NR2F2	protein	P24468	UNIPROT	240	P24468	NaN	NaN	NaN	NaN	#VALUE!	#VALUE!	#VALUE!	#VALUE!	#VALUE!	#VALUE!	#VALUE!	#VALUE!
EGFR	protein	P00533	UNIPROT	241	P00533	0.092192	0.364778	0.826704	0.0105557	327.927	1297.52	2940.59	37.5467	FALSE	FALSE	FALSE	FALSE
ROBO	proteinfamily	SIGNOR-PF14	SIGNOR	242	SIGNOR-PF14	NaN	NaN	NaN	NaN	#VALUE!	#VALUE!	#VALUE!	#VALUE!	#VALUE!	#VALUE!	#VALUE!	#VALUE!
PBK	protein	Q96KB5	UNIPROT	243	Q96KB5	7.07719e-08	0.0001772	0.323326	0.20457	0.000251736	0.630301	1150.07	727.656	TRUE	FALSE	FALSE	FALSE
PIAS3	protein	Q9Y6X2	UNIPROT	244	Q9Y6X2	NaN	NaN	NaN	NaN	#VALUE!	#VALUE!	#VALUE!	#VALUE!	#VALUE!	#VALUE!	#VALUE!	#VALUE!
ACVR1	protein	Q04771	UNIPROT	245	Q04771	0.0901981	0.0245193	0.114635	0.552475	320.834	87.2151	407.755	1965.15	FALSE	FALSE	FALSE	FALSE
RUNX2	protein	Q13950	UNIPROT	246	Q13950	0.830768	0.172895	0.396215	0.697193	2955.04	614.986	1409.34	2479.92	FALSE	FALSE	FALSE	FALSE
DLL4	protein	Q9NR61	UNIPROT	247	Q9NR61	0.331752	0.526379	0.513468	0.906017	1180.04	1872.33	1826.41	3222.7	FALSE	FALSE	FALSE	FALSE
IFNG	protein	P01579	UNIPROT	248	P01579	NaN	NaN	NaN	NaN	#VALUE!	#VALUE!	#VALUE!	#VALUE!	#VALUE!	#VALUE!	#VALUE!	#VALUE!
SKP2	protein	Q13309	UNIPROT	249	Q13309	5.4358e-05	0.000151803	0.180957	0.0364672	0.193352	0.539962	643.666	129.714	FALSE	FALSE	FALSE	FALSE
PML	protein	P29590	UNIPROT	250	P29590	0.877416	0.0346397	0.599569	0.699208	3120.97	123.214	2132.67	2487.08	FALSE	FALSE	FALSE	FALSE
WWTR1	protein	Q9GZV5	UNIPROT	251	Q9GZV5	7.14683e-12	0.0102647	0.000576844	0.331595	2.54213e-08	36.5115	2.05184	1179.48	TRUE	FALSE	FALSE	FALSE
KAT2B	protein	Q92831	UNIPROT	252	Q92831	0.000134872	1.04221e-05	0.625472	0.857079	0.479739	0.0370713	2224.8	3048.63	FALSE	TRUE	FALSE	FALSE
PAK2	protein	Q13177	UNIPROT	253	Q13177	0.173906	6.95714e-12	0.973587	0.524477	618.584	2.47465e-08	3463.05	1865.57	FALSE	TRUE	FALSE	FALSE
ULK1	protein	O75385	UNIPROT	254	O75385	0.00662677	0.226997	0.369053	0.100195	23.5714	807.429	1312.72	356.392	FALSE	FALSE	FALSE	FALSE
SMAD5	protein	Q99717	UNIPROT	255	Q99717	0.919501	0.410837	4.5438e-05	0.0566712	3270.67	1461.35	0.161623	201.579	FALSE	FALSE	FALSE	FALSE
PPP2R1A	protein	P30153	UNIPROT	256	P30153	NaN	NaN	NaN	NaN	#VALUE!	#VALUE!	#VALUE!	#VALUE!	#VALUE!	#VALUE!	#VALUE!	#VALUE!
UCHL5	protein	Q9Y5K5	UNIPROT	257	Q9Y5K5	NaN	NaN	NaN	NaN	#VALUE!	#VALUE!	#VALUE!	#VALUE!	#VALUE!	#VALUE!	#VALUE!	#VALUE!
CSNK1A1L	protein	Q8N752	UNIPROT	258	Q8N752	0.288903	0.0727229	0.484087	0.121469	1027.63	258.675	1721.9	432.067	FALSE	FALSE	FALSE	FALSE
NCK1	protein	P16333	UNIPROT	259	P16333	1.60608e-10	0.0010905	0.0418903	0.567958	5.71284e-07	3.87889	149.004	2020.23	TRUE	FALSE	FALSE	FALSE
IRF9	protein	Q00978	UNIPROT	260	Q00978	0.0325997	0.184615	0.335927	0.536312	115.957	656.677	1194.89	1907.66	FALSE	FALSE	FALSE	FALSE
EYA1	protein	Q99502	UNIPROT	261	Q99502	NaN	NaN	NaN	NaN	#VALUE!	#VALUE!	#VALUE!	#VALUE!	#VALUE!	#VALUE!	#VALUE!	#VALUE!
NSD2	protein	O96028	UNIPROT	262	O96028	NaN	NaN	NaN	NaN	#VALUE!	#VALUE!	#VALUE!	#VALUE!	#VALUE!	#VALUE!	#VALUE!	#VALUE!
PTPN11	protein	Q06124	UNIPROT	263	Q06124	0.108283	0.58201	0.690725	0.249048	385.162	2070.21	2456.91	885.865	FALSE	FALSE	FALSE	FALSE
NTS	protein	P30990	UNIPROT	264	P30990	NaN	NaN	NaN	NaN	#VALUE!	#VALUE!	#VALUE!	#VALUE!	#VALUE!	#VALUE!	#VALUE!	#VALUE!
PPM1A	protein	P35813	UNIPROT	265	P35813	0.517832	0.417347	0.291911	0.195127	1841.93	1484.5	1038.33	694.066	FALSE	FALSE	FALSE	FALSE
FASLG	protein	P48023	UNIPROT	266	P48023	0.823229	0.221323	0.420547	0.693792	2928.23	787.247	1495.88	2467.82	FALSE	FALSE	FALSE	FALSE
LIMK1	protein	P53667	UNIPROT	267	P53667	0.0373365	0.441407	0.0109063	0.409643	132.806	1570.08	38.7936	1457.1	FALSE	FALSE	FALSE	FALSE
IKBKG	protein	Q9Y6K9	UNIPROT	268	Q9Y6K9	0.183132	0.825464	0.94371	0.396207	651.402	2936.18	3356.78	1409.31	FALSE	FALSE	FALSE	FALSE
UBE2N	protein	P61088	UNIPROT	269	P61088	0.0580982	0.395096	0.515092	0.046397	206.655	1405.36	1832.18	165.034	FALSE	FALSE	FALSE	FALSE
NFKB1	protein	P19838	UNIPROT	270	P19838	0.0773675	0.0375158	0.30999	0.28233	275.196	133.444	1102.63	1004.25	FALSE	FALSE	FALSE	FALSE
RB1	protein	P06400	UNIPROT	271	P06400	0.262803	0.000800224	0.698319	0.13265	934.792	2.8464	2483.92	471.835	FALSE	FALSE	FALSE	FALSE
ZNRF3	protein	Q9ULT6	UNIPROT	272	Q9ULT6	0.181479	0.0310597	NaN	0.368721	645.521	110.479	#VALUE!	1311.54	FALSE	FALSE	#VALUE!	FALSE
RAF1	protein	P04049	UNIPROT	273	P04049	0.121661	0.162412	0.0865106	0.932918	432.748	577.7	307.718	3318.39	FALSE	FALSE	FALSE	FALSE
MAPKAPK2	protein	P49137	UNIPROT	274	P49137	0.602127	0.462235	0.102497	0.718956	2141.77	1644.17	364.582	2557.32	FALSE	FALSE	FALSE	FALSE
NGF	protein	P01138	UNIPROT	275	P01138	1.53292e-14	0.696381	NaN	0.0413507	5.4526e-11	2477.03	#VALUE!	147.085	TRUE	FALSE	#VALUE!	FALSE
STUB1	protein	Q9UNE7	UNIPROT	276	Q9UNE7	NaN	NaN	NaN	NaN	#VALUE!	#VALUE!	#VALUE!	#VALUE!	#VALUE!	#VALUE!	#VALUE!	#VALUE!
SP1	protein	P08047	UNIPROT	277	P08047	0.324397	0.290608	0.721312	0.425617	1153.88	1033.69	2565.71	1513.92	FALSE	FALSE	FALSE	FALSE
IL31	protein	Q6EBC2	UNIPROT	278	Q6EBC2	NaN	NaN	NaN	NaN	#VALUE!	#VALUE!	#VALUE!	#VALUE!	#VALUE!	#VALUE!	#VALUE!	#VALUE!
REN	protein	P00797	UNIPROT	279	P00797	NaN	NaN	NaN	NaN	#VALUE!	#VALUE!	#VALUE!	#VALUE!	#VALUE!	#VALUE!	#VALUE!	#VALUE!
CHEK1	protein	O14757	UNIPROT	280	O14757	8.19311e-08	1.66881e-06	0.2822	0.00126397	0.000291429	0.00593597	1003.79	4.49593	TRUE	TRUE	FALSE	FALSE
NUMB	protein	P49757	UNIPROT	281	P49757	0.0468844	0.0611164	0.351643	0.990193	166.768	217.391	1250.79	3522.12	FALSE	FALSE	FALSE	FALSE
LRRK2	protein	Q5S007	UNIPROT	282	Q5S007	0.000349599	0.0570436	0.0929877	0.00417311	1.24352	202.904	330.757	14.8438	FALSE	FALSE	FALSE	FALSE
CDC42BPA	protein	Q5VT25	UNIPROT	283	Q5VT25	NaN	NaN	NaN	NaN	#VALUE!	#VALUE!	#VALUE!	#VALUE!	#VALUE!	#VALUE!	#VALUE!	#VALUE!
CDK7	protein	P50613	UNIPROT	284	P50613	0.0022349	0.00767305	0.373288	0.406283	7.94952	27.293	1327.79	1445.15	FALSE	FALSE	FALSE	FALSE
GTF2I	protein	P78347	UNIPROT	285	P78347	0.0135099	0.291758	0.716816	0.00821754	48.0546	1037.78	2549.72	29.2298	FALSE	FALSE	FALSE	FALSE
PROK1	protein	P58294	UNIPROT	286	P58294	NaN	NaN	NaN	NaN	#VALUE!	#VALUE!	#VALUE!	#VALUE!	#VALUE!	#VALUE!	#VALUE!	#VALUE!
RFNG	protein	Q9Y644	UNIPROT	287	Q9Y644	NaN	NaN	NaN	NaN	#VALUE!	#VALUE!	#VALUE!	#VALUE!	#VALUE!	#VALUE!	#VALUE!	#VALUE!
SCF-SKP2	complex	SIGNOR-C136	SIGNOR	288	SIGNOR-C136	0.0977965	2.83185e-05	0.0123014	0.0858639	347.862	0.100729	43.7562	305.418	FALSE	FALSE	FALSE	FALSE
TBK1	protein	Q9UHD2	UNIPROT	289	Q9UHD2	0.0227015	0.63288	0.869984	0.87157	80.7493	2251.16	3094.53	3100.17	FALSE	FALSE	FALSE	FALSE
IL4	protein	P05112	UNIPROT	290	P05112	0.752699	0.450596	0.0430374	0.361662	2677.35	1602.77	153.084	1286.43	FALSE	FALSE	FALSE	FALSE
ARHGEF7	protein	Q14155	UNIPROT	291	Q14155	0.862641	0.0788453	0.314582	0.00734783	3068.41	280.453	1118.97	26.1362	FALSE	FALSE	FALSE	FALSE
TRADD	protein	Q15628	UNIPROT	292	Q15628	0.571024	0.506239	0.153548	0.599105	2031.13	1800.69	546.169	2131.02	FALSE	FALSE	FALSE	FALSE
TUBB	protein	P07437	UNIPROT	293	P07437	0.772659	0.0893962	0.254416	0.563857	2748.35	317.982	904.958	2005.64	FALSE	FALSE	FALSE	FALSE
PRRX1	protein	P54821	UNIPROT	294	P54821	0.0195823	0.949904	0.405331	0.0884129	69.6542	3378.81	1441.76	314.485	FALSE	FALSE	FALSE	FALSE
WNT5B	protein	Q9H1J7	UNIPROT	295	Q9H1J7	NaN	NaN	NaN	NaN	#VALUE!	#VALUE!	#VALUE!	#VALUE!	#VALUE!	#VALUE!	#VALUE!	#VALUE!
GNAI1	protein	P63096	UNIPROT	296	P63096	2.50296e-06	0.0565235	0.0260646	0.0904297	0.00890302	201.054	92.7118	321.658	TRUE	FALSE	FALSE	FALSE
MAPK11	protein	Q15759	UNIPROT	297	Q15759	0.000167294	0.941883	0.871157	0.0672712	0.595063	3350.28	3098.7	239.284	FALSE	FALSE	FALSE	FALSE
CDK6/CCND1	complex	SIGNOR-C143	SIGNOR	298	SIGNOR-C143	0.564932	0.28912	0.272154	0.992711	2009.46	1028.4	968.053	3531.07	FALSE	FALSE	FALSE	FALSE
STAT2	protein	P52630	UNIPROT	299	P52630	0.241432	0.864318	0.655979	0.0146491	858.772	3074.38	2333.32	52.1068	FALSE	FALSE	FALSE	FALSE
MAPK9	protein	P45984	UNIPROT	300	P45984	0.00272835	8.65658e-05	0.732981	0.508401	9.70475	0.307915	2607.21	1808.38	FALSE	FALSE	FALSE	FALSE
inositol 1,4,5-trisphosphate	smallmolecule	CID:439456	PUBCHEM	301	CID:439456	0.341249	0.819938	0.0638031	0.309478	1213.82	2916.52	226.948	1100.81	FALSE	FALSE	FALSE	FALSE
XIAP	protein	P98170	UNIPROT	302	P98170	0.125673	0.00351112	0.67811	0.621478	447.018	12.4891	2412.04	2210.6	FALSE	FALSE	FALSE	FALSE
MAP3K1	protein	Q13233	UNIPROT	303	Q13233	0.861374	0.568523	0.0086323	0.151334	3063.91	2022.24	30.7051	538.294	FALSE	FALSE	FALSE	FALSE
IKK-complex	complex	SIGNOR-C14	SIGNOR	304	SIGNOR-C14	0.193708	9.06307e-08	3.28245e-06	0.163648	689.02	0.000322373	0.0116757	582.097	FALSE	TRUE	TRUE	FALSE
IHH	protein	Q14623	UNIPROT	305	Q14623	0.000215909	0.199299	0.761128	0.308975	0.767989	708.907	2707.33	1099.02	FALSE	FALSE	FALSE	FALSE
SHH	protein	Q15465	UNIPROT	306	Q15465	0.00419899	0.187279	0.380145	0.169033	14.9358	666.15	1352.18	601.251	FALSE	FALSE	FALSE	FALSE
EAF1	protein	Q96JC9	UNIPROT	307	Q96JC9	NaN	NaN	NaN	NaN	#VALUE!	#VALUE!	#VALUE!	#VALUE!	#VALUE!	#VALUE!	#VALUE!	#VALUE!
PIK3C3	protein	Q8NEB9	UNIPROT	308	Q8NEB9	0.735792	0.945607	0.887832	0.549541	2617.21	3363.52	3158.02	1954.72	FALSE	FALSE	FALSE	FALSE
SHC1	protein	P29353	UNIPROT	309	P29353	0.432262	0.00327141	0.126956	0.583464	1537.56	11.6364	451.583	2075.38	FALSE	FALSE	FALSE	FALSE
RAG1	protein	P15918	UNIPROT	310	P15918	NaN	NaN	NaN	NaN	#VALUE!	#VALUE!	#VALUE!	#VALUE!	#VALUE!	#VALUE!	#VALUE!	#VALUE!
RAG2	protein	P55895	UNIPROT	311	P55895	NaN	NaN	NaN	NaN	#VALUE!	#VALUE!	#VALUE!	#VALUE!	#VALUE!	#VALUE!	#VALUE!	#VALUE!
NFKBIA	protein	P25963	UNIPROT	312	P25963	0.00396778	0.0599197	0.0181227	0.832889	14.1134	213.135	64.4623	2962.59	FALSE	FALSE	FALSE	FALSE
HHIP	protein	Q96QV1	UNIPROT	313	Q96QV1	NaN	NaN	NaN	NaN	#VALUE!	#VALUE!	#VALUE!	#VALUE!	#VALUE!	#VALUE!	#VALUE!	#VALUE!
LPAR3	protein	Q9UBY5	UNIPROT	314	Q9UBY5	0.97953	0.398347	NaN	0.215889	3484.19	1416.92	#VALUE!	767.917	FALSE	FALSE	#VALUE!	FALSE
POGLUT1	protein	Q8NBL1	UNIPROT	315	Q8NBL1	NaN	NaN	NaN	NaN	#VALUE!	#VALUE!	#VALUE!	#VALUE!	#VALUE!	#VALUE!	#VALUE!	#VALUE!
EGF	protein	P01133	UNIPROT	316	P01133	NaN	NaN	NaN	NaN	#VALUE!	#VALUE!	#VALUE!	#VALUE!	#VALUE!	#VALUE!	#VALUE!	#VALUE!
ID1	protein	P41134	UNIPROT	317	P41134	NaN	NaN	NaN	NaN	#VALUE!	#VALUE!	#VALUE!	#VALUE!	#VALUE!	#VALUE!	#VALUE!	#VALUE!
HRAS	protein	P01112	UNIPROT	318	P01112	0.107229	0.000757194	0.0280132	0.0216414	381.414	2.69334	99.643	76.9786	FALSE	FALSE	FALSE	FALSE
GSK3B/Axin/APC	complex	SIGNOR-C110	SIGNOR	319	SIGNOR-C110	2.18737e-05	0.00791756	0.0007785	0.261752	0.0778046	28.1628	2.76913	931.052	FALSE	FALSE	FALSE	FALSE
SIK1	protein	P57059	UNIPROT	320	P57059	NaN	0.937589	NaN	NaN	#VALUE!	3335	#VALUE!	#VALUE!	#VALUE!	FALSE	#VALUE!	#VALUE!
DVL1	protein	O14640	UNIPROT	321	O14640	0.000511322	9.82324e-06	0.951	0.0943992	1.81877	0.0349412	3382.71	335.778	FALSE	TRUE	FALSE	FALSE
DVL2	protein	O14641	UNIPROT	322	O14641	0.850983	0.00847182	0.662934	0.387715	3026.95	30.1343	2358.06	1379.1	FALSE	FALSE	FALSE	FALSE
LRP5	protein	O75197	UNIPROT	323	O75197	0.00579706	0.00359046	0.0161548	0.0984319	20.6201	12.7713	57.4625	350.122	FALSE	FALSE	FALSE	FALSE
GTF2B	protein	Q00403	UNIPROT	324	Q00403	NaN	NaN	NaN	NaN	#VALUE!	#VALUE!	#VALUE!	#VALUE!	#VALUE!	#VALUE!	#VALUE!	#VALUE!
DLL1	protein	O00548	UNIPROT	325	O00548	NaN	0.000539605	0.144549	0.0204418	#VALUE!	1.91938	514.159	72.7114	#VALUE!	FALSE	FALSE	FALSE
LRP6	protein	O75581	UNIPROT	326	O75581	2.95499e-09	0.169277	0.026738	0.660786	1.05109e-05	602.12	95.1072	2350.42	TRUE	FALSE	FALSE	FALSE
APC2	protein	O95996	UNIPROT	327	O95996	NaN	NaN	NaN	NaN	#VALUE!	#VALUE!	#VALUE!	#VALUE!	#VALUE!	#VALUE!	#VALUE!	#VALUE!
IGF1	protein	P05019	UNIPROT	328	P05019	NaN	NaN	NaN	NaN	#VALUE!	#VALUE!	#VALUE!	#VALUE!	#VALUE!	#VALUE!	#VALUE!	#VALUE!
FGF1	protein	P05230	UNIPROT	329	P05230	NaN	NaN	NaN	NaN	#VALUE!	#VALUE!	#VALUE!	#VALUE!	#VALUE!	#VALUE!	#VALUE!	#VALUE!
MDM2	protein	Q00987	UNIPROT	330	Q00987	0.296129	0.0227698	0.314097	0.689217	1053.33	80.9923	1117.24	2451.55	FALSE	FALSE	FALSE	FALSE
CTDSP1	protein	Q9GZU7	UNIPROT	331	Q9GZU7	NaN	NaN	NaN	NaN	#VALUE!	#VALUE!	#VALUE!	#VALUE!	#VALUE!	#VALUE!	#VALUE!	#VALUE!
GNAS	protein	P63092	UNIPROT	332	P63092	0.0528841	0.383333	0.00657356	0.62261	188.109	1363.51	23.3822	2214.62	FALSE	FALSE	FALSE	FALSE
FRAT1	protein	Q92837	UNIPROT	333	Q92837	0.0338472	0.567538	0.833291	0.545396	120.394	2018.73	2964.01	1939.98	FALSE	FALSE	FALSE	FALSE
LTA	protein	P01374	UNIPROT	334	P01374	NaN	NaN	NaN	NaN	#VALUE!	#VALUE!	#VALUE!	#VALUE!	#VALUE!	#VALUE!	#VALUE!	#VALUE!
EDN3	protein	P14138	UNIPROT	335	P14138	NaN	NaN	NaN	NaN	#VALUE!	#VALUE!	#VALUE!	#VALUE!	#VALUE!	#VALUE!	#VALUE!	#VALUE!
CD28	protein	P10747	UNIPROT	336	P10747	4.59806e-05	2.30248e-08	0.00137951	0.0296527	0.163553	8.18992e-05	4.90691	105.475	FALSE	TRUE	FALSE	FALSE
CSK	protein	P41240	UNIPROT	337	P41240	0.0646092	0.284657	0.40127	0.314226	229.815	1012.52	1427.32	1117.7	FALSE	FALSE	FALSE	FALSE
CSNK1E	protein	P49674	UNIPROT	338	P49674	0.544091	0.0956516	0.943419	0.548184	1935.33	340.233	3355.74	1949.89	FALSE	FALSE	FALSE	FALSE
CyclinE/CDK2	complex	SIGNOR-C16	SIGNOR	339	SIGNOR-C16	0.062391	0.0109161	0.298429	0.329448	221.925	38.8287	1061.51	1171.85	FALSE	FALSE	FALSE	FALSE
INSR	protein	P06213	UNIPROT	340	P06213	0.491362	0.359725	0.45094	0.820122	1747.78	1279.54	1604	2917.17	FALSE	FALSE	FALSE	FALSE
IL7	protein	P13232	UNIPROT	341	P13232	NaN	NaN	NaN	NaN	#VALUE!	#VALUE!	#VALUE!	#VALUE!	#VALUE!	#VALUE!	#VALUE!	#VALUE!
AXIN2	protein	Q9Y2T1	UNIPROT	342	Q9Y2T1	0.00373205	0.420069	0.000316229	NaN	13.2749	1494.18	1.12483	#VALUE!	FALSE	FALSE	FALSE	#VALUE!
ZAP70	protein	P43403	UNIPROT	343	P43403	0.0161206	0.00307198	0.0963907	0.0506274	57.3409	10.927	342.862	180.082	FALSE	FALSE	FALSE	FALSE
MAPK13	protein	O15264	UNIPROT	344	O15264	0.941491	0.195813	0.156058	0.467202	3348.88	696.507	555.098	1661.84	FALSE	FALSE	FALSE	FALSE
RBBP8	protein	Q99708	UNIPROT	345	Q99708	0.00268566	0.190496	0.00171365	0.129937	9.5529	677.593	6.09544	462.187	FALSE	FALSE	FALSE	FALSE
CBL	protein	P22681	UNIPROT	346	P22681	0.0964464	0.389247	0.717002	0.85762	343.06	1384.55	2550.38	3050.55	FALSE	FALSE	FALSE	FALSE
DUSP1	protein	P28562	UNIPROT	347	P28562	9.41623e-08	1.14035e-05	0.0196574	0.715176	0.000334935	0.0405621	69.9212	2543.88	TRUE	TRUE	FALSE	FALSE
DUSP2	protein	Q05923	UNIPROT	348	Q05923	NaN	NaN	NaN	NaN	#VALUE!	#VALUE!	#VALUE!	#VALUE!	#VALUE!	#VALUE!	#VALUE!	#VALUE!
DUSP4	protein	Q13115	UNIPROT	349	Q13115	NaN	NaN	NaN	NaN	#VALUE!	#VALUE!	#VALUE!	#VALUE!	#VALUE!	#VALUE!	#VALUE!	#VALUE!
GOPC	protein	Q9HD26	UNIPROT	350	Q9HD26	NaN	NaN	NaN	NaN	#VALUE!	#VALUE!	#VALUE!	#VALUE!	#VALUE!	#VALUE!	#VALUE!	#VALUE!
TP53	protein	P04637	UNIPROT	351	P04637	0.226346	0.0104786	0.520244	0.583166	805.113	37.2725	1850.51	2074.32	FALSE	FALSE	FALSE	FALSE
NCBP1	protein	Q09161	UNIPROT	352	Q09161	NaN	NaN	NaN	NaN	#VALUE!	#VALUE!	#VALUE!	#VALUE!	#VALUE!	#VALUE!	#VALUE!	#VALUE!
NFYC	protein	Q13952	UNIPROT	353	Q13952	0.315469	0.724082	0.794867	0.812212	1122.12	2575.56	2827.34	2889.04	FALSE	FALSE	FALSE	FALSE
CHEK2	protein	O96017	UNIPROT	354	O96017	9.18845e-08	0.000487637	0.371012	0.10756	0.000326833	1.73453	1319.69	382.591	TRUE	FALSE	FALSE	FALSE
STK4	protein	Q13043	UNIPROT	355	Q13043	0.05747	0.0935228	0.75668	0.105392	204.421	332.661	2691.51	374.879	FALSE	FALSE	FALSE	FALSE
STK3	protein	Q13188	UNIPROT	356	Q13188	0.00138117	0.0217975	0.808781	0.513999	4.91281	77.5337	2876.84	1828.29	FALSE	FALSE	FALSE	FALSE
IL17A	protein	Q16552	UNIPROT	357	Q16552	NaN	NaN	NaN	NaN	#VALUE!	#VALUE!	#VALUE!	#VALUE!	#VALUE!	#VALUE!	#VALUE!	#VALUE!
LTBP1	protein	Q14766	UNIPROT	358	Q14766	NaN	NaN	NaN	NaN	#VALUE!	#VALUE!	#VALUE!	#VALUE!	#VALUE!	#VALUE!	#VALUE!	#VALUE!
FYN	protein	P06241	UNIPROT	359	P06241	1.18119e-08	2.78952e-07	0.000251609	0.00667979	4.2015e-05	0.000992233	0.894974	23.76	TRUE	TRUE	FALSE	FALSE
TXK	protein	P42681	UNIPROT	360	P42681	0.718118	0.500545	0.000100386	0.861307	2554.34	1780.44	0.357073	3063.67	FALSE	FALSE	FALSE	FALSE
STAT1	protein	P42224	UNIPROT	361	P42224	0.0552835	0.604721	0.00201881	0.873432	196.644	2150.99	7.18089	3106.8	FALSE	FALSE	FALSE	FALSE
IFNA1	protein	P01562	UNIPROT	362	P01562	NaN	NaN	NaN	NaN	#VALUE!	#VALUE!	#VALUE!	#VALUE!	#VALUE!	#VALUE!	#VALUE!	#VALUE!
IFNA2	protein	P01563	UNIPROT	363	P01563	NaN	NaN	NaN	NaN	#VALUE!	#VALUE!	#VALUE!	#VALUE!	#VALUE!	#VALUE!	#VALUE!	#VALUE!
TLX1	protein	P31314	UNIPROT	364	P31314	NaN	NaN	NaN	NaN	#VALUE!	#VALUE!	#VALUE!	#VALUE!	#VALUE!	#VALUE!	#VALUE!	#VALUE!
CRK	protein	P46108	UNIPROT	365	P46108	0.0156369	0.723701	0.025921	0.974206	55.6203	2574.21	92.2012	3465.25	FALSE	FALSE	FALSE	FALSE
CRKL	protein	P46109	UNIPROT	366	P46109	NaN	NaN	NaN	NaN	#VALUE!	#VALUE!	#VALUE!	#VALUE!	#VALUE!	#VALUE!	#VALUE!	#VALUE!
IL23A	protein	Q9NPF7	UNIPROT	367	Q9NPF7	NaN	NaN	NaN	NaN	#VALUE!	#VALUE!	#VALUE!	#VALUE!	#VALUE!	#VALUE!	#VALUE!	#VALUE!
IL23R	protein	Q5VWK5	UNIPROT	368	Q5VWK5	0.835082	0.770507	NaN	0.231329	2970.39	2740.69	#VALUE!	822.836	FALSE	FALSE	#VALUE!	FALSE
MALT1	protein	Q9UDY8	UNIPROT	369	Q9UDY8	0.301005	0.0712537	0.437151	0.126573	1070.67	253.449	1554.95	450.219	FALSE	FALSE	FALSE	FALSE
PTPN1	protein	P18031	UNIPROT	370	P18031	0.147364	0.0610542	0.713804	0.121068	524.175	217.17	2539	430.64	FALSE	FALSE	FALSE	FALSE
PPP3CA	protein	Q08209	UNIPROT	371	Q08209	0.827326	0.575552	0.554533	0.883177	2942.8	2047.24	1972.47	3141.46	FALSE	FALSE	FALSE	FALSE
ULBP2	protein	Q9BZM5	UNIPROT	372	Q9BZM5	NaN	NaN	NaN	NaN	#VALUE!	#VALUE!	#VALUE!	#VALUE!	#VALUE!	#VALUE!	#VALUE!	#VALUE!
CREB5	protein	Q02930	UNIPROT	373	Q02930	NaN	NaN	NaN	NaN	#VALUE!	#VALUE!	#VALUE!	#VALUE!	#VALUE!	#VALUE!	#VALUE!	#VALUE!
TNFSF13	protein	O75888	UNIPROT	374	O75888	NaN	NaN	NaN	NaN	#VALUE!	#VALUE!	#VALUE!	#VALUE!	#VALUE!	#VALUE!	#VALUE!	#VALUE!
CCL25	protein	O15444	UNIPROT	375	O15444	NaN	NaN	NaN	NaN	#VALUE!	#VALUE!	#VALUE!	#VALUE!	#VALUE!	#VALUE!	#VALUE!	#VALUE!
FADD	protein	Q13158	UNIPROT	376	Q13158	0.714112	8.08481e-06	5.2498e-05	0.277776	2540.1	0.0287577	0.186735	988.049	FALSE	TRUE	FALSE	FALSE
JAK3	protein	P52333	UNIPROT	377	P52333	0.00291333	0.346541	0.551893	0.279928	10.3627	1232.65	1963.08	995.705	FALSE	FALSE	FALSE	FALSE
NFIB	protein	O00712	UNIPROT	378	O00712	0.0203204	0.174941	0.411873	0.894774	72.2797	622.263	1465.03	3182.71	FALSE	FALSE	FALSE	FALSE
IL21	protein	Q9HBE4	UNIPROT	379	Q9HBE4	NaN	NaN	NaN	NaN	#VALUE!	#VALUE!	#VALUE!	#VALUE!	#VALUE!	#VALUE!	#VALUE!	#VALUE!
KDR	protein	P35968	UNIPROT	380	P35968	0.00217724	0.000577765	0.271628	0.282646	7.74443	2.05511	966.181	1005.37	FALSE	FALSE	FALSE	FALSE
BCL10	protein	O95999	UNIPROT	381	O95999	0.289879	0.992251	0.10028	NaN	1031.1	3529.44	356.698	#VALUE!	FALSE	FALSE	FALSE	#VALUE!
MAP4K1	protein	Q92918	UNIPROT	382	Q92918	5.77945e-14	6.79829e-08	0.00102186	0.0838838	2.05575e-10	0.000241815	3.63474	298.375	TRUE	TRUE	FALSE	FALSE
RPS6KA4	protein	O75676	UNIPROT	383	O75676	0.0386313	0.000650607	0.755634	0.0837699	137.411	2.31421	2687.79	297.97	FALSE	FALSE	FALSE	FALSE
NME2	protein	P22392	UNIPROT	384	P22392	NaN	NaN	NaN	NaN	#VALUE!	#VALUE!	#VALUE!	#VALUE!	#VALUE!	#VALUE!	#VALUE!	#VALUE!
BRD4	protein	O60885	UNIPROT	385	O60885	NaN	NaN	NaN	NaN	#VALUE!	#VALUE!	#VALUE!	#VALUE!	#VALUE!	#VALUE!	#VALUE!	#VALUE!
RXRB	protein	P28702	UNIPROT	386	P28702	0.00313046	0.646	0.646125	0.0604782	11.1351	2297.82	2298.27	215.121	FALSE	FALSE	FALSE	FALSE
MAPK7	protein	Q13164	UNIPROT	387	Q13164	0.0337239	0.0764977	0.366072	0.547678	119.956	272.102	1302.12	1948.09	FALSE	FALSE	FALSE	FALSE
PI4K2A	protein	Q9BTU6	UNIPROT	388	Q9BTU6	NaN	NaN	NaN	NaN	#VALUE!	#VALUE!	#VALUE!	#VALUE!	#VALUE!	#VALUE!	#VALUE!	#VALUE!
LNX1	protein	Q8TBB1	UNIPROT	389	Q8TBB1	NaN	NaN	NaN	NaN	#VALUE!	#VALUE!	#VALUE!	#VALUE!	#VALUE!	#VALUE!	#VALUE!	#VALUE!
IGF1R	protein	P08069	UNIPROT	390	P08069	0.327628	0.581277	0.204793	0.409226	1165.37	2067.6	728.45	1455.62	FALSE	FALSE	FALSE	FALSE
MAPK10	protein	P53779	UNIPROT	391	P53779	1.06846e-05	0.0328606	0.0761237	0.791261	0.0380052	116.885	270.772	2814.52	TRUE	FALSE	FALSE	FALSE
RRAGD	protein	Q9NQL2	UNIPROT	392	Q9NQL2	NaN	NaN	NaN	NaN	#VALUE!	#VALUE!	#VALUE!	#VALUE!	#VALUE!	#VALUE!	#VALUE!	#VALUE!
CDC25A	protein	P30304	UNIPROT	393	P30304	7.14947e-06	7.99677e-06	0.0013648	0.142518	0.0254307	0.0284445	4.85459	506.937	TRUE	TRUE	FALSE	FALSE
CDK20	protein	Q8IZL9	UNIPROT	394	Q8IZL9	NaN	NaN	NaN	NaN	#VALUE!	#VALUE!	#VALUE!	#VALUE!	#VALUE!	#VALUE!	#VALUE!	#VALUE!
E2F1	protein	Q01094	UNIPROT	395	Q01094	3.55534e-08	1.93058e-07	0.295311	0.130227	0.000126463	0.000686709	1050.42	463.219	TRUE	TRUE	FALSE	FALSE
E2F2	protein	Q14209	UNIPROT	396	Q14209	0.471171	0.00219457	0.0627712	0.254398	1675.96	7.80608	223.277	904.892	FALSE	FALSE	FALSE	FALSE
E2F3	protein	O00716	UNIPROT	397	O00716	0.0323599	0.0164436	0.137418	0.625833	115.104	58.4899	488.795	2226.09	FALSE	FALSE	FALSE	FALSE
STK24	protein	Q9Y6E0	UNIPROT	398	Q9Y6E0	NaN	NaN	NaN	NaN	#VALUE!	#VALUE!	#VALUE!	#VALUE!	#VALUE!	#VALUE!	#VALUE!	#VALUE!
BCL2	protein	P10415	UNIPROT	399	P10415	1.29652e-14	0.0401435	0.144512	0.0244091	4.61171e-11	142.79	514.028	86.8232	TRUE	FALSE	FALSE	FALSE
PAX7	protein	P23759	UNIPROT	400	P23759	0.887673	0.455531	0.572526	0.0851153	3157.45	1620.32	2036.47	302.755	FALSE	FALSE	FALSE	FALSE
calcium ion	smallmolecule	CID:271	PUBCHEM	401	CID:271	0.241022	0.135969	0.399815	0.99737	857.316	483.641	1422.14	3547.65	FALSE	FALSE	FALSE	FALSE
PTPN12	protein	Q05209	UNIPROT	402	Q05209	0.32055	0.599532	0.475554	0.309606	1140.2	2132.54	1691.54	1101.27	FALSE	FALSE	FALSE	FALSE
STAT6	protein	P42226	UNIPROT	403	P42226	0.226261	0.892826	0.913127	0.788833	804.809	3175.78	3247.99	2805.88	FALSE	FALSE	FALSE	FALSE
FBXO32	protein	Q969P5	UNIPROT	404	Q969P5	0.834209	0.968536	0.2682	0.144058	2967.28	3445.08	953.988	512.415	FALSE	FALSE	FALSE	FALSE
mTORC1	complex	SIGNOR-C3	SIGNOR	405	SIGNOR-C3	0.675235	0.883983	0.118133	0.829308	2401.81	3144.33	420.201	2949.85	FALSE	FALSE	FALSE	FALSE
BCKDK	protein	O14874	UNIPROT	406	O14874	NaN	NaN	NaN	NaN	#VALUE!	#VALUE!	#VALUE!	#VALUE!	#VALUE!	#VALUE!	#VALUE!	#VALUE!
LRRFIP2	protein	Q9Y608	UNIPROT	407	Q9Y608	NaN	NaN	NaN	NaN	#VALUE!	#VALUE!	#VALUE!	#VALUE!	#VALUE!	#VALUE!	#VALUE!	#VALUE!
HLA-G	protein	P17693	UNIPROT	408	P17693	NaN	NaN	NaN	NaN	#VALUE!	#VALUE!	#VALUE!	#VALUE!	#VALUE!	#VALUE!	#VALUE!	#VALUE!
SNW1	protein	Q13573	UNIPROT	409	Q13573	0.279107	0.000808706	0.191987	0.547159	992.785	2.87657	682.898	1946.24	FALSE	FALSE	FALSE	FALSE
SIRT2	protein	Q8IXJ6	UNIPROT	410	Q8IXJ6	0.00263582	0.278024	0.00655487	0.212435	9.37559	988.933	23.3157	755.633	FALSE	FALSE	FALSE	FALSE
WNT5A	protein	P41221	UNIPROT	411	P41221	0.396948	0.101697	0.140632	0.658793	1411.94	361.735	500.229	2343.33	FALSE	FALSE	FALSE	FALSE
CASP6	protein	P55212	UNIPROT	412	P55212	0.098554	0.0317134	0.64642	0.020378	350.556	112.804	2299.32	72.4846	FALSE	FALSE	FALSE	FALSE
CAMK4	protein	Q16566	UNIPROT	413	Q16566	3.06429e-06	0.0342503	0.1758	0.349222	0.0108997	121.828	625.32	1242.18	TRUE	FALSE	FALSE	FALSE
ASPSCR1	protein	Q9BZE9	UNIPROT	414	Q9BZE9	NaN	NaN	NaN	NaN	#VALUE!	#VALUE!	#VALUE!	#VALUE!	#VALUE!	#VALUE!	#VALUE!	#VALUE!
SMAD4	protein	Q13485	UNIPROT	415	Q13485	0.0291615	0.394905	0.215687	0.490822	103.727	1404.68	767.2	1745.85	FALSE	FALSE	FALSE	FALSE
HMGB1	protein	P09429	UNIPROT	416	P09429	0.000118051	4.83658e-05	0.585154	0.552603	0.419907	0.172037	2081.39	1965.61	FALSE	FALSE	FALSE	FALSE
PARD6/SMURF1	complex	SIGNOR-C112	SIGNOR	417	SIGNOR-C112	0.732678	0.0409853	0.285588	0.681187	2606.13	145.785	1015.84	2422.98	FALSE	FALSE	FALSE	FALSE
MAP1LC3C	protein	Q9BXW4	UNIPROT	418	Q9BXW4	6.45695e-10	0.00652571	NaN	0.0206285	2.29674e-06	23.212	#VALUE!	73.3756	TRUE	FALSE	#VALUE!	FALSE
RHOA	protein	P61586	UNIPROT	419	P61586	0.446012	0.855833	0.063975	0.866877	1586.47	3044.2	227.559	3083.48	FALSE	FALSE	FALSE	FALSE
DYRK3	protein	O43781	UNIPROT	420	O43781	NaN	NaN	NaN	NaN	#VALUE!	#VALUE!	#VALUE!	#VALUE!	#VALUE!	#VALUE!	#VALUE!	#VALUE!
USF1	protein	P22415	UNIPROT	421	P22415	0.00758792	0.18186	0.222516	0.0243361	26.9902	646.877	791.489	86.5635	FALSE	FALSE	FALSE	FALSE
CIITA	protein	P33076	UNIPROT	422	P33076	0.0433047	0.0223431	0.461275	0.0777139	154.035	79.4744	1640.76	276.428	FALSE	FALSE	FALSE	FALSE
IL20	protein	Q9NYY1	UNIPROT	423	Q9NYY1	NaN	NaN	NaN	NaN	#VALUE!	#VALUE!	#VALUE!	#VALUE!	#VALUE!	#VALUE!	#VALUE!	#VALUE!
WNT3A	protein	P56704	UNIPROT	424	P56704	0.359613	NaN	0.155849	0.0224553	1279.14	#VALUE!	554.355	79.8737	FALSE	#VALUE!	FALSE	FALSE
RAC1	protein	P63000	UNIPROT	425	P63000	0.00713619	2.28022e-05	0.223126	0.517636	25.3834	0.0811073	793.66	1841.23	FALSE	FALSE	FALSE	FALSE
ADCY1	protein	Q08828	UNIPROT	426	Q08828	0.0217826	0.782329	0.177943	0.0416559	77.4808	2782.74	632.942	148.17	FALSE	FALSE	FALSE	FALSE
WNT1	protein	P04628	UNIPROT	427	P04628	0.0179188	0.00196212	NaN	0.437639	63.7371	6.97926	#VALUE!	1556.68	FALSE	FALSE	#VALUE!	FALSE
WNT7A	protein	O00755	UNIPROT	428	O00755	0.163294	0.511731	0.420905	0.771648	580.835	1820.23	1497.16	2744.75	FALSE	FALSE	FALSE	FALSE
GADD45A	protein	P24522	UNIPROT	429	P24522	NaN	NaN	NaN	NaN	#VALUE!	#VALUE!	#VALUE!	#VALUE!	#VALUE!	#VALUE!	#VALUE!	#VALUE!
FZD3	protein	Q9NPG1	UNIPROT	430	Q9NPG1	0.120281	0.61258	0.204918	0.507963	427.84	2178.95	728.894	1806.82	FALSE	FALSE	FALSE	FALSE
DAAM1	protein	Q9Y4D1	UNIPROT	431	Q9Y4D1	6.8295e-07	0.00306438	0.0400465	0.612964	0.00242925	10.9	142.445	2180.31	TRUE	FALSE	FALSE	FALSE
AKT	proteinfamily	SIGNOR-PF24	SIGNOR	432	SIGNOR-PF24	0.00772492	0.291702	0.0963999	0.0502769	27.4776	1037.58	342.894	178.835	FALSE	FALSE	FALSE	FALSE
STK11	protein	Q15831	UNIPROT	433	Q15831	0.405503	0.0900735	0.0434129	0.593557	1442.37	320.392	154.42	2111.28	FALSE	FALSE	FALSE	FALSE
NUAK2	protein	Q9H093	UNIPROT	434	Q9H093	NaN	0.363394	NaN	NaN	#VALUE!	1292.59	#VALUE!	#VALUE!	#VALUE!	FALSE	#VALUE!	#VALUE!
NUAK1	protein	O60285	UNIPROT	435	O60285	2.30456e-05	9.51086e-06	0.693993	0.00579804	0.0819731	0.0338301	2468.53	20.6236	FALSE	TRUE	FALSE	FALSE
TRIM27	protein	P14373	UNIPROT	436	P14373	6.15885e-06	0.664769	0.275733	0.521378	0.021907	2364.58	980.783	1854.54	TRUE	FALSE	FALSE	FALSE
PRKCQ	protein	Q04759	UNIPROT	437	Q04759	0.0198122	0.000219807	0.0144329	0.787832	70.4721	0.781855	51.3379	2802.32	FALSE	FALSE	FALSE	FALSE
WNK1	protein	Q9H4A3	UNIPROT	438	Q9H4A3	0.13467	0.00714082	0.303991	0.619478	479.021	25.3999	1081.29	2203.48	FALSE	FALSE	FALSE	FALSE
ID2	protein	Q02363	UNIPROT	439	Q02363	0.0409277	0.638873	0.541265	0.793718	145.58	2272.47	1925.28	2823.25	FALSE	FALSE	FALSE	FALSE
lysophosphatidic acid	smallmolecule	CID:5497152	PUBCHEM	440	CID:5497152	NaN	NaN	NaN	NaN	#VALUE!	#VALUE!	#VALUE!	#VALUE!	#VALUE!	#VALUE!	#VALUE!	#VALUE!
MEK1/2	proteinfamily	SIGNOR-PF25	SIGNOR	441	SIGNOR-PF25	0.0186349	0.0173202	0.0122947	0.100553	66.2844	61.6078	43.7324	357.666	FALSE	FALSE	FALSE	FALSE
RPS6KB1	protein	P23443	UNIPROT	442	P23443	0.0135464	0.155601	0.326165	0.0809116	48.1846	553.471	1160.17	287.803	FALSE	FALSE	FALSE	FALSE
PTPRE	protein	P23469	UNIPROT	443	P23469	NaN	NaN	NaN	NaN	#VALUE!	#VALUE!	#VALUE!	#VALUE!	#VALUE!	#VALUE!	#VALUE!	#VALUE!
PTPN2	protein	P17706	UNIPROT	444	P17706	NaN	NaN	NaN	NaN	#VALUE!	#VALUE!	#VALUE!	#VALUE!	#VALUE!	#VALUE!	#VALUE!	#VALUE!
PPP1CC	protein	P36873	UNIPROT	445	P36873	0.000819884	0.0057577	0.000309697	0.306029	2.91633	20.4801	1.10159	1088.55	FALSE	FALSE	FALSE	FALSE
PPP1CB	protein	P62140	UNIPROT	446	P62140	NaN	NaN	NaN	NaN	#VALUE!	#VALUE!	#VALUE!	#VALUE!	#VALUE!	#VALUE!	#VALUE!	#VALUE!
PPP1CA	protein	P62136	UNIPROT	447	P62136	0.00238221	1.29761e-06	0.00377075	0.181254	8.47352	0.00461562	13.4125	644.722	FALSE	TRUE	FALSE	FALSE
NFATC2	protein	Q13469	UNIPROT	448	Q13469	0.648306	0.0027523	0.0759454	0.206894	2306.02	9.78994	270.138	735.92	FALSE	FALSE	FALSE	FALSE
CREBBP	protein	Q92793	UNIPROT	449	Q92793	3.56982e-09	0.00978952	0.00120224	0.304386	1.26978e-05	34.8213	4.27636	1082.7	TRUE	FALSE	FALSE	FALSE
CSRP3	protein	P50461	UNIPROT	450	P50461	NaN	NaN	NaN	NaN	#VALUE!	#VALUE!	#VALUE!	#VALUE!	#VALUE!	#VALUE!	#VALUE!	#VALUE!
PPP3CC	protein	P48454	UNIPROT	451	P48454	0.39948	0.271787	0.925435	0.251866	1420.95	966.747	3291.77	895.888	FALSE	FALSE	FALSE	FALSE
MYOD1	protein	P15172	UNIPROT	452	P15172	0.398858	0.727941	0.0455415	0.306765	1418.74	2589.29	161.991	1091.16	FALSE	FALSE	FALSE	FALSE
TCF12	protein	Q99081	UNIPROT	453	Q99081	0.11575	0.231923	0.000344516	0.493913	411.722	824.951	1.22544	1756.85	FALSE	FALSE	FALSE	FALSE
ID3	protein	Q02535	UNIPROT	454	Q02535	0.0022349	0.139286	0.64534	0.291271	7.94952	495.441	2295.47	1036.05	FALSE	FALSE	FALSE	FALSE
APC	protein	P25054	UNIPROT	455	P25054	0.00315565	0.00109189	0.92363	0.388538	11.2247	3.88385	3285.35	1382.03	FALSE	FALSE	FALSE	FALSE
PPP3CB	protein	P16298	UNIPROT	456	P16298	0.762495	0.374024	0.555414	0.462153	2712.19	1330.4	1975.61	1643.88	FALSE	FALSE	FALSE	FALSE
HOXA9	protein	P31269	UNIPROT	457	P31269	0.0146007	0.0263724	NaN	0.799852	51.9346	93.8067	#VALUE!	2845.07	FALSE	FALSE	#VALUE!	FALSE
POU4F2	protein	Q12837	UNIPROT	458	Q12837	NaN	NaN	NaN	NaN	#VALUE!	#VALUE!	#VALUE!	#VALUE!	#VALUE!	#VALUE!	#VALUE!	#VALUE!
HOXD11	protein	P31277	UNIPROT	459	P31277	0.814996	0.975152	0.692433	0.46964	2898.94	3468.62	2462.98	1670.51	FALSE	FALSE	FALSE	FALSE
HOXD12	protein	P35452	UNIPROT	460	P35452	NaN	NaN	NaN	NaN	#VALUE!	#VALUE!	#VALUE!	#VALUE!	#VALUE!	#VALUE!	#VALUE!	#VALUE!
HOXD13	protein	P35453	UNIPROT	461	P35453	NaN	NaN	NaN	NaN	#VALUE!	#VALUE!	#VALUE!	#VALUE!	#VALUE!	#VALUE!	#VALUE!	#VALUE!
C1D	protein	Q13901	UNIPROT	462	Q13901	NaN	NaN	NaN	NaN	#VALUE!	#VALUE!	#VALUE!	#VALUE!	#VALUE!	#VALUE!	#VALUE!	#VALUE!
POU4F1	protein	Q01851	UNIPROT	463	Q01851	0.084598	0.0606996	0.547126	0.733822	300.915	215.909	1946.13	2610.2	FALSE	FALSE	FALSE	FALSE
MSC	protein	O60682	UNIPROT	464	O60682	NaN	NaN	NaN	NaN	#VALUE!	#VALUE!	#VALUE!	#VALUE!	#VALUE!	#VALUE!	#VALUE!	#VALUE!
NRP2	protein	O60462	UNIPROT	465	O60462	2.24641e-10	0.00361221	0.627414	0.296451	7.99049e-07	12.8486	2231.71	1054.48	TRUE	FALSE	FALSE	FALSE
RHEB	protein	Q15382	UNIPROT	466	Q15382	0.0118733	0.00837434	0.0127063	0.18575	42.2334	29.7875	45.1962	660.714	FALSE	FALSE	FALSE	FALSE
IRS1	protein	P35568	UNIPROT	467	P35568	0.0210257	0.00461891	0.643807	0.408814	74.7883	16.4295	2290.02	1454.15	FALSE	FALSE	FALSE	FALSE
MAP4K3	protein	Q8IVH8	UNIPROT	468	Q8IVH8	NaN	NaN	NaN	NaN	#VALUE!	#VALUE!	#VALUE!	#VALUE!	#VALUE!	#VALUE!	#VALUE!	#VALUE!
SGK1	protein	O00141	UNIPROT	469	O00141	0.714953	0.0305059	0.0789317	0.72215	2543.09	108.51	280.76	2568.69	FALSE	FALSE	FALSE	FALSE
SIK2	protein	Q9H0K1	UNIPROT	470	Q9H0K1	NaN	0.361194	NaN	NaN	#VALUE!	1284.77	#VALUE!	#VALUE!	#VALUE!	FALSE	#VALUE!	#VALUE!
mTORC2	complex	SIGNOR-C2	SIGNOR	471	SIGNOR-C2	0.00129971	0.728237	0.480183	0.537244	4.62306	2590.34	1708.01	1910.98	FALSE	FALSE	FALSE	FALSE
DUSP5	protein	Q16690	UNIPROT	472	Q16690	NaN	NaN	NaN	NaN	#VALUE!	#VALUE!	#VALUE!	#VALUE!	#VALUE!	#VALUE!	#VALUE!	#VALUE!
RAGAC	complex	SIGNOR-C113	SIGNOR	473	SIGNOR-C113	0.000246374	0.00072231	0.180273	0.945375	0.876351	2.56926	641.229	3362.7	FALSE	FALSE	FALSE	FALSE
HCFC1	protein	P51610	UNIPROT	474	P51610	0.708833	0.0310479	0.54683	0.592522	2521.32	110.437	1945.08	2107.6	FALSE	FALSE	FALSE	FALSE
TCF4	protein	P15884	UNIPROT	475	P15884	2.13624e-12	1.38229e-13	0.00011325	0.0124519	7.59861e-09	4.9168e-10	0.402829	44.2913	TRUE	TRUE	FALSE	FALSE
LAMTOR	complex	SIGNOR-C26	SIGNOR	476	SIGNOR-C26	NaN	NaN	NaN	NaN	#VALUE!	#VALUE!	#VALUE!	#VALUE!	#VALUE!	#VALUE!	#VALUE!	#VALUE!
TSC1	protein	Q92574	UNIPROT	477	Q92574	0.896134	0.000604226	0.00163069	0.00789799	3187.55	2.14923	5.80038	28.0932	FALSE	FALSE	FALSE	FALSE
TSC2	protein	P49815	UNIPROT	478	P49815	0.023603	0.00382844	0.91635	0.587159	83.9559	13.6178	3259.46	2088.52	FALSE	FALSE	FALSE	FALSE
EIF4EBP1	protein	Q13541	UNIPROT	479	Q13541	0.00014832	0.000661606	0.899553	0.135755	0.527573	2.35333	3199.71	482.88	FALSE	FALSE	FALSE	FALSE
PIK3CB	protein	P42338	UNIPROT	480	P42338	0.000806495	2.09704e-05	0.0188472	0.00309547	2.8687	0.0745917	67.0395	11.0106	FALSE	FALSE	FALSE	FALSE
PtsIns(3,4,5)P3	smallmolecule	CID:24755492	PUBCHEM	481	CID:24755492	0.221448	0.00117578	0.0330921	0.0711677	787.689	4.18226	117.709	253.144	FALSE	FALSE	FALSE	FALSE
STK10	protein	O94804	UNIPROT	482	O94804	NaN	NaN	NaN	NaN	#VALUE!	#VALUE!	#VALUE!	#VALUE!	#VALUE!	#VALUE!	#VALUE!	#VALUE!
LIPH	protein	Q8WWY8	UNIPROT	483	Q8WWY8	NaN	NaN	NaN	NaN	#VALUE!	#VALUE!	#VALUE!	#VALUE!	#VALUE!	#VALUE!	#VALUE!	#VALUE!
FOXH1	protein	O75593	UNIPROT	484	O75593	NaN	NaN	NaN	NaN	#VALUE!	#VALUE!	#VALUE!	#VALUE!	#VALUE!	#VALUE!	#VALUE!	#VALUE!
TDGF1	protein	P13385	UNIPROT	485	P13385	NaN	NaN	NaN	NaN	#VALUE!	#VALUE!	#VALUE!	#VALUE!	#VALUE!	#VALUE!	#VALUE!	#VALUE!
INS	protein	P01308	UNIPROT	486	P01308	NaN	NaN	NaN	NaN	#VALUE!	#VALUE!	#VALUE!	#VALUE!	#VALUE!	#VALUE!	#VALUE!	#VALUE!
PRKCZ	protein	Q05513	UNIPROT	487	Q05513	7.23527e-06	3.61396e-06	0.000169179	0.156317	0.0257359	0.0128549	0.601768	556.021	TRUE	TRUE	FALSE	FALSE
HDAC7	protein	Q8WUI4	UNIPROT	488	Q8WUI4	0.000165909	0.472984	0.772302	0.050388	0.590137	1682.4	2747.08	179.23	FALSE	FALSE	FALSE	FALSE
SFPQ	protein	P23246	UNIPROT	489	P23246	0.000420984	7.16562e-05	0.912193	0.183429	1.49744	0.254881	3244.67	652.457	FALSE	FALSE	FALSE	FALSE
GPER1	protein	Q99527	UNIPROT	490	Q99527	2.13774e-06	0.0384487	0.120428	0.00269774	0.00760394	136.762	428.361	9.59585	TRUE	FALSE	FALSE	FALSE
CAMK1G	protein	Q96NX5	UNIPROT	491	Q96NX5	NaN	NaN	NaN	NaN	#VALUE!	#VALUE!	#VALUE!	#VALUE!	#VALUE!	#VALUE!	#VALUE!	#VALUE!
ITGA7	protein	Q13683	UNIPROT	492	Q13683	NaN	NaN	NaN	NaN	#VALUE!	#VALUE!	#VALUE!	#VALUE!	#VALUE!	#VALUE!	#VALUE!	#VALUE!
ITGB1	protein	P05556	UNIPROT	493	P05556	0.00466233	0.284155	0.468659	0.848965	16.5839	1010.74	1667.02	3019.77	FALSE	FALSE	FALSE	FALSE
FANCM	protein	Q8IYD8	UNIPROT	494	Q8IYD8	0.000639272	0.000569209	NaN	0.607243	2.27389	2.02468	#VALUE!	2159.96	FALSE	FALSE	#VALUE!	FALSE
ARID1B	protein	Q8NFD5	UNIPROT	495	Q8NFD5	NaN	NaN	NaN	NaN	#VALUE!	#VALUE!	#VALUE!	#VALUE!	#VALUE!	#VALUE!	#VALUE!	#VALUE!
ARID2	protein	Q68CP9	UNIPROT	496	Q68CP9	NaN	NaN	NaN	NaN	#VALUE!	#VALUE!	#VALUE!	#VALUE!	#VALUE!	#VALUE!	#VALUE!	#VALUE!
ATRX	protein	P46100	UNIPROT	497	P46100	NaN	NaN	NaN	NaN	#VALUE!	#VALUE!	#VALUE!	#VALUE!	#VALUE!	#VALUE!	#VALUE!	#VALUE!
EZH2	protein	Q15910	UNIPROT	498	Q15910	2.0419e-10	1.59408e-06	0.000136109	0.0154559	7.26305e-07	0.00567015	0.484141	54.9766	TRUE	TRUE	FALSE	FALSE
EED	protein	O75530	UNIPROT	499	O75530	NaN	NaN	NaN	NaN	#VALUE!	#VALUE!	#VALUE!	#VALUE!	#VALUE!	#VALUE!	#VALUE!	#VALUE!
SUZ12	protein	Q15022	UNIPROT	500	Q15022	NaN	NaN	NaN	NaN	#VALUE!	#VALUE!	#VALUE!	#VALUE!	#VALUE!	#VALUE!	#VALUE!	#VALUE!
AEBP2	protein	Q6ZN18	UNIPROT	501	Q6ZN18	NaN	NaN	NaN	NaN	#VALUE!	#VALUE!	#VALUE!	#VALUE!	#VALUE!	#VALUE!	#VALUE!	#VALUE!
RBBP4	protein	Q09028	UNIPROT	502	Q09028	NaN	NaN	NaN	NaN	#VALUE!	#VALUE!	#VALUE!	#VALUE!	#VALUE!	#VALUE!	#VALUE!	#VALUE!
NONO	protein	Q15233	UNIPROT	503	Q15233	NaN	NaN	NaN	NaN	#VALUE!	#VALUE!	#VALUE!	#VALUE!	#VALUE!	#VALUE!	#VALUE!	#VALUE!
BIRC2	protein	Q13490	UNIPROT	504	Q13490	0.148217	0.199255	0.954085	0.240892	527.207	708.749	3393.68	856.853	FALSE	FALSE	FALSE	FALSE
CASP8	protein	Q14790	UNIPROT	505	Q14790	0.0010524	0.0901881	0.93138	0.177651	3.7434	320.799	3312.92	631.905	FALSE	FALSE	FALSE	FALSE
IL31RA	protein	Q8NI17	UNIPROT	506	Q8NI17	3.12067e-05	0.642663	NaN	0.828812	0.111002	2285.95	#VALUE!	2948.09	FALSE	FALSE	#VALUE!	FALSE
RIPK1	protein	Q13546	UNIPROT	507	Q13546	0.625819	0.0120735	0.0610805	0.289223	2226.04	42.9454	217.263	1028.77	FALSE	FALSE	FALSE	FALSE
DIABLO	protein	Q9NR28	UNIPROT	508	Q9NR28	0.146994	0.000883074	0.004628	0.153953	522.856	3.14109	16.4618	547.61	FALSE	FALSE	FALSE	FALSE
IRF4	protein	Q15306	UNIPROT	509	Q15306	0.0142966	3.77876e-07	0.0754044	NaN	50.8528	0.00134411	268.213	#VALUE!	FALSE	TRUE	FALSE	#VALUE!
FZD4	protein	Q9ULV1	UNIPROT	510	Q9ULV1	NaN	NaN	NaN	NaN	#VALUE!	#VALUE!	#VALUE!	#VALUE!	#VALUE!	#VALUE!	#VALUE!	#VALUE!
FZD1	protein	Q9UP38	UNIPROT	511	Q9UP38	1.6459e-07	9.23217e-05	0.12796	0.183089	0.000585447	0.328388	455.154	651.248	TRUE	FALSE	FALSE	FALSE
TNF	protein	P01375	UNIPROT	512	P01375	0.0750487	0.208939	0.451112	0.970333	266.948	743.197	1604.6	3451.47	FALSE	FALSE	FALSE	FALSE
BAK/BAX	complex	SIGNOR-C96	SIGNOR	513	SIGNOR-C96	0.690198	0.466779	0.225557	0.101558	2455.03	1660.33	802.306	361.241	FALSE	FALSE	FALSE	FALSE
FNTB	protein	P49356	UNIPROT	514	P49356	NaN	NaN	NaN	NaN	#VALUE!	#VALUE!	#VALUE!	#VALUE!	#VALUE!	#VALUE!	#VALUE!	#VALUE!
ABL2	protein	P42684	UNIPROT	515	P42684	0.57919	0.369427	0.616481	0.997678	2060.18	1314.05	2192.82	3548.74	FALSE	FALSE	FALSE	FALSE
DYNLL1	protein	P63167	UNIPROT	516	P63167	0.248332	0.31993	0.1681	0.553394	883.317	1137.99	597.932	1968.42	FALSE	FALSE	FALSE	FALSE
DYNLL2	protein	Q96FJ2	UNIPROT	517	Q96FJ2	NaN	NaN	NaN	NaN	#VALUE!	#VALUE!	#VALUE!	#VALUE!	#VALUE!	#VALUE!	#VALUE!	#VALUE!
ASH2L	protein	Q9UBL3	UNIPROT	518	Q9UBL3	NaN	NaN	NaN	NaN	#VALUE!	#VALUE!	#VALUE!	#VALUE!	#VALUE!	#VALUE!	#VALUE!	#VALUE!
BTRC	protein	Q9Y297	UNIPROT	519	Q9Y297	NaN	NaN	NaN	NaN	#VALUE!	#VALUE!	#VALUE!	#VALUE!	#VALUE!	#VALUE!	#VALUE!	#VALUE!
BCL2L11	protein	O43521	UNIPROT	520	O43521	0.134668	0.621882	0.196816	0.359252	479.014	2212.03	700.075	1277.86	FALSE	FALSE	FALSE	FALSE
TEK	protein	Q02763	UNIPROT	521	Q02763	2.02456e-14	3.77049e-10	0.134783	0.00151238	7.20135e-11	1.34116e-06	479.422	5.37952	TRUE	TRUE	FALSE	FALSE
NFKBIE	protein	O00221	UNIPROT	522	O00221	NaN	NaN	NaN	NaN	#VALUE!	#VALUE!	#VALUE!	#VALUE!	#VALUE!	#VALUE!	#VALUE!	#VALUE!
PIK3R1	protein	P27986	UNIPROT	523	P27986	0.0013558	0.298875	0.658697	0.137501	4.82258	1063.1	2342.98	489.09	FALSE	FALSE	FALSE	FALSE
NEK9	protein	Q8TD19	UNIPROT	524	Q8TD19	NaN	NaN	NaN	NaN	#VALUE!	#VALUE!	#VALUE!	#VALUE!	#VALUE!	#VALUE!	#VALUE!	#VALUE!
PAK4	protein	O96013	UNIPROT	525	O96013	NaN	NaN	NaN	NaN	#VALUE!	#VALUE!	#VALUE!	#VALUE!	#VALUE!	#VALUE!	#VALUE!	#VALUE!
FGFR4	protein	P22455	UNIPROT	526	P22455	0.000768023	0.0327823	0.101082	0.125313	2.73186	116.607	359.548	445.737	FALSE	FALSE	FALSE	FALSE
SCF-betaTRCP	complex	SIGNOR-C5	SIGNOR	527	SIGNOR-C5	0.169971	2.75919e-05	0.0783035	0.243111	604.588	0.0981443	278.526	864.745	FALSE	FALSE	FALSE	FALSE
ATG5	protein	Q9H1Y0	UNIPROT	528	Q9H1Y0	NaN	NaN	NaN	NaN	#VALUE!	#VALUE!	#VALUE!	#VALUE!	#VALUE!	#VALUE!	#VALUE!	#VALUE!
ERC1	protein	Q8IUD2	UNIPROT	529	Q8IUD2	NaN	NaN	NaN	NaN	#VALUE!	#VALUE!	#VALUE!	#VALUE!	#VALUE!	#VALUE!	#VALUE!	#VALUE!
CBLB	protein	Q13191	UNIPROT	530	Q13191	0.192497	0.0145691	0.0811338	0.538229	684.711	51.8222	288.593	1914.48	FALSE	FALSE	FALSE	FALSE
TAF1	protein	P21675	UNIPROT	531	P21675	NaN	NaN	NaN	NaN	#VALUE!	#VALUE!	#VALUE!	#VALUE!	#VALUE!	#VALUE!	#VALUE!	#VALUE!
ATR	protein	Q13535	UNIPROT	532	Q13535	0.270989	0.833227	0.133989	0.810754	963.909	2963.79	476.599	2883.85	FALSE	FALSE	FALSE	FALSE
NAE	complex	SIGNOR-C131	SIGNOR	533	SIGNOR-C131	0.373507	0.241278	0.262834	0.65305	1328.56	858.227	934.902	2322.9	FALSE	FALSE	FALSE	FALSE
TESK1	protein	Q15569	UNIPROT	534	Q15569	0.90691	0.0481363	0.321406	0.31148	3225.88	171.221	1143.24	1107.93	FALSE	FALSE	FALSE	FALSE
DAXX	protein	Q9UER7	UNIPROT	535	Q9UER7	0.635535	0.454235	0.485955	0.519156	2260.6	1615.71	1728.54	1846.64	FALSE	FALSE	FALSE	FALSE
CUL1	protein	Q13616	UNIPROT	536	Q13616	0.869425	0.0049839	0.131395	0.299539	3092.54	17.7277	467.372	1065.46	FALSE	FALSE	FALSE	FALSE
WNT11	protein	O96014	UNIPROT	537	O96014	3.05869e-11	0.0316653	0.707577	0.349795	1.08798e-07	112.634	2516.85	1244.22	TRUE	FALSE	FALSE	FALSE
SLC30A9	protein	Q6PML9	UNIPROT	538	Q6PML9	NaN	NaN	NaN	NaN	#VALUE!	#VALUE!	#VALUE!	#VALUE!	#VALUE!	#VALUE!	#VALUE!	#VALUE!
FBXW7	protein	Q969H0	UNIPROT	539	Q969H0	0.170634	0.000143979	0.100246	0.455862	606.946	0.512132	356.574	1621.5	FALSE	FALSE	FALSE	FALSE
SIX1	protein	Q15475	UNIPROT	540	Q15475	NaN	NaN	NaN	NaN	#VALUE!	#VALUE!	#VALUE!	#VALUE!	#VALUE!	#VALUE!	#VALUE!	#VALUE!
BIRC3	protein	Q13489	UNIPROT	541	Q13489	0.425983	0.896209	0.71912	0.147915	1515.22	3187.82	2557.91	526.133	FALSE	FALSE	FALSE	FALSE
TNKS	protein	O95271	UNIPROT	542	O95271	NaN	NaN	NaN	NaN	#VALUE!	#VALUE!	#VALUE!	#VALUE!	#VALUE!	#VALUE!	#VALUE!	#VALUE!
CDK6	protein	Q00534	UNIPROT	543	Q00534	0.730129	0.00481841	0.70609	0.701675	2597.07	17.1391	2511.56	2495.86	FALSE	FALSE	FALSE	FALSE
EPS15	protein	P42566	UNIPROT	544	P42566	0.0643126	4.92338e-07	0.480491	0.000657407	228.76	0.00175125	1709.11	2.3384	FALSE	TRUE	FALSE	FALSE
PASK	protein	Q96RG2	UNIPROT	545	Q96RG2	NaN	NaN	NaN	NaN	#VALUE!	#VALUE!	#VALUE!	#VALUE!	#VALUE!	#VALUE!	#VALUE!	#VALUE!
BID	protein	P55957	UNIPROT	546	P55957	1.18475e-05	0.00188103	0.296225	0.282024	0.0421416	6.69081	1053.67	1003.16	TRUE	FALSE	FALSE	FALSE
MAP3K20	protein	Q9NYL2	UNIPROT	547	Q9NYL2	0.000142986	0.969983	0.935372	0.783987	0.508601	3450.23	3327.12	2788.64	FALSE	FALSE	FALSE	FALSE
PPP2R5D	protein	Q14738	UNIPROT	548	Q14738	0.0225216	0.950127	0.352357	0.625796	80.1094	3379.6	1253.33	2225.96	FALSE	FALSE	FALSE	FALSE
CENPX	protein	A8MT69	UNIPROT	549	A8MT69	NaN	NaN	NaN	NaN	#VALUE!	#VALUE!	#VALUE!	#VALUE!	#VALUE!	#VALUE!	#VALUE!	#VALUE!
CSNK1G2	protein	P78368	UNIPROT	550	P78368	NaN	NaN	NaN	NaN	#VALUE!	#VALUE!	#VALUE!	#VALUE!	#VALUE!	#VALUE!	#VALUE!	#VALUE!
PIM2	protein	Q9P1W9	UNIPROT	551	Q9P1W9	NaN	NaN	NaN	NaN	#VALUE!	#VALUE!	#VALUE!	#VALUE!	#VALUE!	#VALUE!	#VALUE!	#VALUE!
PPP2R2B	protein	Q00005	UNIPROT	552	Q00005	NaN	NaN	NaN	NaN	#VALUE!	#VALUE!	#VALUE!	#VALUE!	#VALUE!	#VALUE!	#VALUE!	#VALUE!
CDKL5	protein	O76039	UNIPROT	553	O76039	NaN	NaN	NaN	NaN	#VALUE!	#VALUE!	#VALUE!	#VALUE!	#VALUE!	#VALUE!	#VALUE!	#VALUE!
SCF-FBW7	complex	SIGNOR-C135	SIGNOR	554	SIGNOR-C135	0.735243	5.81845e-06	0.020601	0.303457	2615.26	0.0206962	73.2778	1079.4	FALSE	TRUE	FALSE	FALSE
FRAT2	protein	O75474	UNIPROT	555	O75474	NaN	NaN	NaN	NaN	#VALUE!	#VALUE!	#VALUE!	#VALUE!	#VALUE!	#VALUE!	#VALUE!	#VALUE!
BRSK2	protein	Q8IWQ3	UNIPROT	556	Q8IWQ3	NaN	0.315145	NaN	NaN	#VALUE!	1120.97	#VALUE!	#VALUE!	#VALUE!	FALSE	#VALUE!	#VALUE!
PTPRZ1	protein	P23471	UNIPROT	557	P23471	NaN	NaN	NaN	NaN	#VALUE!	#VALUE!	#VALUE!	#VALUE!	#VALUE!	#VALUE!	#VALUE!	#VALUE!
PRKD2	protein	Q9BZL6	UNIPROT	558	Q9BZL6	0.000114017	0.00830256	0.247752	0.091888	0.405559	29.5322	881.255	326.846	FALSE	FALSE	FALSE	FALSE
MTCP1	protein	P56278	UNIPROT	559	P56278	NaN	NaN	NaN	NaN	#VALUE!	#VALUE!	#VALUE!	#VALUE!	#VALUE!	#VALUE!	#VALUE!	#VALUE!
PIK3CG	protein	P48736	UNIPROT	560	P48736	0.00011228	0.000447414	8.51866e-07	0.123389	0.39938	1.59145	0.00303009	438.895	FALSE	FALSE	TRUE	FALSE
TCL1A	protein	P56279	UNIPROT	561	P56279	NaN	NaN	NaN	NaN	#VALUE!	#VALUE!	#VALUE!	#VALUE!	#VALUE!	#VALUE!	#VALUE!	#VALUE!
TCL1B	protein	O95988	UNIPROT	562	O95988	NaN	NaN	NaN	NaN	#VALUE!	#VALUE!	#VALUE!	#VALUE!	#VALUE!	#VALUE!	#VALUE!	#VALUE!
THEM4	protein	Q5T1C6	UNIPROT	563	Q5T1C6	NaN	NaN	NaN	NaN	#VALUE!	#VALUE!	#VALUE!	#VALUE!	#VALUE!	#VALUE!	#VALUE!	#VALUE!
PALB2	protein	Q86YC2	UNIPROT	564	Q86YC2	NaN	NaN	NaN	NaN	#VALUE!	#VALUE!	#VALUE!	#VALUE!	#VALUE!	#VALUE!	#VALUE!	#VALUE!
WEE1	protein	P30291	UNIPROT	565	P30291	0.00367957	0.00271834	0.311215	0.0580797	13.0882	9.66912	1106.99	206.589	FALSE	FALSE	FALSE	FALSE
MAP2K7	protein	O14733	UNIPROT	566	O14733	0.00533788	0.639346	0.11505	0.740009	18.9869	2274.15	409.232	2632.21	FALSE	FALSE	FALSE	FALSE
SRPK1	protein	Q96SB4	UNIPROT	567	Q96SB4	NaN	NaN	NaN	NaN	#VALUE!	#VALUE!	#VALUE!	#VALUE!	#VALUE!	#VALUE!	#VALUE!	#VALUE!
PTK2B	protein	Q14289	UNIPROT	568	Q14289	0.676829	0.0134331	0.000105166	0.39003	2407.48	47.7816	0.374075	1387.34	FALSE	FALSE	FALSE	FALSE
PIK3AP1	protein	Q6ZUJ8	UNIPROT	569	Q6ZUJ8	NaN	NaN	NaN	NaN	#VALUE!	#VALUE!	#VALUE!	#VALUE!	#VALUE!	#VALUE!	#VALUE!	#VALUE!
CRTC2	protein	Q53ET0	UNIPROT	570	Q53ET0	0.111731	0.00833742	0.324449	0.169033	397.428	29.6562	1154.06	601.251	FALSE	FALSE	FALSE	FALSE
MTCH2	protein	Q9Y6C9	UNIPROT	571	Q9Y6C9	NaN	NaN	NaN	NaN	#VALUE!	#VALUE!	#VALUE!	#VALUE!	#VALUE!	#VALUE!	#VALUE!	#VALUE!
KPNA3	protein	O00505	UNIPROT	572	O00505	NaN	NaN	NaN	NaN	#VALUE!	#VALUE!	#VALUE!	#VALUE!	#VALUE!	#VALUE!	#VALUE!	#VALUE!
KPNA4	protein	O00629	UNIPROT	573	O00629	NaN	NaN	NaN	NaN	#VALUE!	#VALUE!	#VALUE!	#VALUE!	#VALUE!	#VALUE!	#VALUE!	#VALUE!
BRAF	protein	P15056	UNIPROT	574	P15056	0.734623	0.00116868	0.124572	0.0120004	2613.05	4.157	443.101	42.6855	FALSE	FALSE	FALSE	FALSE
PAK	proteinfamily	SIGNOR-PF13	SIGNOR	575	SIGNOR-PF13	0.908582	0.00914154	0.993158	0.553515	3231.83	32.5165	3532.66	1968.85	FALSE	FALSE	FALSE	FALSE
LRIG1	protein	Q96JA1	UNIPROT	576	Q96JA1	0.423706	0.493464	0.729414	0.266677	1507.12	1755.25	2594.53	948.569	FALSE	FALSE	FALSE	FALSE
MAML1	protein	Q92585	UNIPROT	577	Q92585	0.024516	0.0895207	0.9662	0.901371	87.2032	318.425	3436.77	3206.18	FALSE	FALSE	FALSE	FALSE
PJA1	protein	Q8NG27	UNIPROT	578	Q8NG27	NaN	NaN	NaN	NaN	#VALUE!	#VALUE!	#VALUE!	#VALUE!	#VALUE!	#VALUE!	#VALUE!	#VALUE!
MAP1LC3B	protein	Q9GZQ8	UNIPROT	579	Q9GZQ8	0.130117	0.0848753	0.564001	0.796719	462.826	301.901	2006.15	2833.93	FALSE	FALSE	FALSE	FALSE
PDGFRB	protein	P09619	UNIPROT	580	P09619	4.56598e-10	1.10909e-06	0.0092335	0.0263145	1.62412e-06	0.00394503	32.8436	93.6007	TRUE	TRUE	FALSE	FALSE
TNFSF4	protein	P23510	UNIPROT	581	P23510	NaN	NaN	NaN	NaN	#VALUE!	#VALUE!	#VALUE!	#VALUE!	#VALUE!	#VALUE!	#VALUE!	#VALUE!
THRA	protein	P10827	UNIPROT	582	P10827	0.561897	0.596699	0.576106	0.328145	1998.67	2122.46	2049.21	1167.21	FALSE	FALSE	FALSE	FALSE
PPP5C	protein	P53041	UNIPROT	583	P53041	0.0253271	5.98658e-07	0.696319	0.345957	90.0884	0.00212943	2476.81	1230.57	FALSE	TRUE	FALSE	FALSE
SH3BP4	protein	Q9P0V3	UNIPROT	584	Q9P0V3	NaN	NaN	NaN	NaN	#VALUE!	#VALUE!	#VALUE!	#VALUE!	#VALUE!	#VALUE!	#VALUE!	#VALUE!
USP6	protein	P35125	UNIPROT	585	P35125	0.463268	0.00528149	0.993158	0.491501	1647.84	18.7863	3532.66	1748.27	FALSE	FALSE	FALSE	FALSE
CAMK2G	protein	Q13555	UNIPROT	586	Q13555	0.560093	0.17633	NaN	0.424607	1992.25	627.206	#VALUE!	1510.33	FALSE	FALSE	#VALUE!	FALSE
GAB1	protein	Q13480	UNIPROT	587	Q13480	0.0127959	0.133982	0.00125032	0.0067825	45.5149	476.574	4.4474	24.1253	FALSE	FALSE	FALSE	FALSE
TTK	protein	P33981	UNIPROT	588	P33981	2.15227e-08	1.45726e-08	1.37467e-06	0.577468	7.65561e-05	5.18347e-05	0.00488971	2054.05	TRUE	TRUE	TRUE	FALSE
VRK1	protein	Q99986	UNIPROT	589	Q99986	4.25302e-06	0.0033522	0.00327851	0.654787	0.015128	11.9238	11.6616	2329.08	TRUE	FALSE	FALSE	FALSE
GAB2	protein	Q9UQC2	UNIPROT	590	Q9UQC2	0.000437629	0.0703365	0.749595	0.305386	1.55664	250.187	2666.31	1086.26	FALSE	FALSE	FALSE	FALSE
MAP3K8	protein	P41279	UNIPROT	591	P41279	0.875029	0.184573	0.284458	0.749609	3112.48	656.525	1011.82	2666.36	FALSE	FALSE	FALSE	FALSE
MAPK8IP1	protein	Q9UQF2	UNIPROT	592	Q9UQF2	0.0573514	0.941001	0.582816	0.248127	203.999	3347.14	2073.08	882.589	FALSE	FALSE	FALSE	FALSE
MAPK8IP3	protein	Q9UPT6	UNIPROT	593	Q9UPT6	0.246534	0.991177	0.00907271	0.558423	876.922	3525.62	32.2716	1986.31	FALSE	FALSE	FALSE	FALSE
HDAC5	protein	Q9UQL6	UNIPROT	594	Q9UQL6	0.00431055	0.622191	0.396365	0.0256277	15.3326	2213.13	1409.87	91.1576	FALSE	FALSE	FALSE	FALSE
PDK1	protein	Q15118	UNIPROT	595	Q15118	1.39774e-06	0.418085	0.39475	0.85478	0.00497177	1487.13	1404.13	3040.45	TRUE	FALSE	FALSE	FALSE
PDK2	protein	Q15119	UNIPROT	596	Q15119	NaN	NaN	NaN	NaN	#VALUE!	#VALUE!	#VALUE!	#VALUE!	#VALUE!	#VALUE!	#VALUE!	#VALUE!
IL3RA	protein	P26951	UNIPROT	597	P26951	2.30455e-14	2.51701e-06	0.548314	0.382821	8.1973e-11	0.008953	1950.35	1361.7	TRUE	TRUE	FALSE	FALSE
CCL1	protein	P22362	UNIPROT	598	P22362	NaN	NaN	NaN	NaN	#VALUE!	#VALUE!	#VALUE!	#VALUE!	#VALUE!	#VALUE!	#VALUE!	#VALUE!
PKNOX1	protein	P55347	UNIPROT	599	P55347	NaN	NaN	NaN	NaN	#VALUE!	#VALUE!	#VALUE!	#VALUE!	#VALUE!	#VALUE!	#VALUE!	#VALUE!
PTPRR	protein	Q15256	UNIPROT	600	Q15256	0.654222	0.190402	0.00850213	0.917858	2327.07	677.259	30.2421	3264.82	FALSE	FALSE	FALSE	FALSE
PTPN21	protein	Q16825	UNIPROT	601	Q16825	NaN	NaN	NaN	NaN	#VALUE!	#VALUE!	#VALUE!	#VALUE!	#VALUE!	#VALUE!	#VALUE!	#VALUE!
PDK3	protein	Q15120	UNIPROT	602	Q15120	NaN	NaN	NaN	NaN	#VALUE!	#VALUE!	#VALUE!	#VALUE!	#VALUE!	#VALUE!	#VALUE!	#VALUE!
HOXD10	protein	P28358	UNIPROT	603	P28358	0.000227045	7.03251e-05	0.692433	0.768648	0.807599	0.250146	2462.98	2734.08	FALSE	FALSE	FALSE	FALSE
PHLPP2	protein	Q6ZVD8	UNIPROT	604	Q6ZVD8	NaN	NaN	NaN	NaN	#VALUE!	#VALUE!	#VALUE!	#VALUE!	#VALUE!	#VALUE!	#VALUE!	#VALUE!
DUSP7	protein	Q16829	UNIPROT	605	Q16829	NaN	NaN	NaN	NaN	#VALUE!	#VALUE!	#VALUE!	#VALUE!	#VALUE!	#VALUE!	#VALUE!	#VALUE!
CDKN3	protein	Q16667	UNIPROT	606	Q16667	NaN	NaN	NaN	NaN	#VALUE!	#VALUE!	#VALUE!	#VALUE!	#VALUE!	#VALUE!	#VALUE!	#VALUE!
CNKSR1	protein	Q969H4	UNIPROT	607	Q969H4	NaN	NaN	NaN	NaN	#VALUE!	#VALUE!	#VALUE!	#VALUE!	#VALUE!	#VALUE!	#VALUE!	#VALUE!
LPAR6	protein	P43657	UNIPROT	608	P43657	NaN	NaN	NaN	NaN	#VALUE!	#VALUE!	#VALUE!	#VALUE!	#VALUE!	#VALUE!	#VALUE!	#VALUE!
PPP2R5C	protein	Q13362	UNIPROT	609	Q13362	0.97072	0.959606	0.546528	0.0453804	3452.85	3413.32	1944	161.418	FALSE	FALSE	FALSE	FALSE
LPAR2	protein	Q9HBW0	UNIPROT	610	Q9HBW0	9.47644e-05	7.80917e-05	0.726668	0.169033	0.337077	0.277772	2584.76	601.251	FALSE	FALSE	FALSE	FALSE
SSH2	protein	Q76I76	UNIPROT	611	Q76I76	NaN	NaN	NaN	NaN	#VALUE!	#VALUE!	#VALUE!	#VALUE!	#VALUE!	#VALUE!	#VALUE!	#VALUE!
RPAP2	protein	Q8IXW5	UNIPROT	612	Q8IXW5	NaN	NaN	NaN	NaN	#VALUE!	#VALUE!	#VALUE!	#VALUE!	#VALUE!	#VALUE!	#VALUE!	#VALUE!
NPPA	protein	P01160	UNIPROT	613	P01160	NaN	NaN	NaN	NaN	#VALUE!	#VALUE!	#VALUE!	#VALUE!	#VALUE!	#VALUE!	#VALUE!	#VALUE!
MAST2	protein	Q6P0Q8	UNIPROT	614	Q6P0Q8	NaN	NaN	NaN	NaN	#VALUE!	#VALUE!	#VALUE!	#VALUE!	#VALUE!	#VALUE!	#VALUE!	#VALUE!
MAST3	protein	O60307	UNIPROT	615	O60307	NaN	NaN	NaN	NaN	#VALUE!	#VALUE!	#VALUE!	#VALUE!	#VALUE!	#VALUE!	#VALUE!	#VALUE!
SKIL	protein	P12757	UNIPROT	616	P12757	0.745636	0.215092	0.310985	0.77665	2652.23	765.084	1106.17	2762.55	FALSE	FALSE	FALSE	FALSE
HCK	protein	P08631	UNIPROT	617	P08631	NaN	NaN	NaN	NaN	#VALUE!	#VALUE!	#VALUE!	#VALUE!	#VALUE!	#VALUE!	#VALUE!	#VALUE!
MAP2K3	protein	P46734	UNIPROT	618	P46734	0.84166	0.00100761	0.00970457	0.529225	2993.78	3.58408	34.5191	1882.45	FALSE	FALSE	FALSE	FALSE
KMT2A	protein	Q03164	UNIPROT	619	Q03164	0.00420252	0.64634	0.357056	0.268623	14.9484	2299.03	1270.05	955.493	FALSE	FALSE	FALSE	FALSE
PDP1	protein	Q9P0J1	UNIPROT	620	Q9P0J1	NaN	NaN	NaN	NaN	#VALUE!	#VALUE!	#VALUE!	#VALUE!	#VALUE!	#VALUE!	#VALUE!	#VALUE!
PDP2	protein	Q9P2J9	UNIPROT	621	Q9P2J9	NaN	NaN	NaN	NaN	#VALUE!	#VALUE!	#VALUE!	#VALUE!	#VALUE!	#VALUE!	#VALUE!	#VALUE!
RELA	protein	Q04206	UNIPROT	622	Q04206	0.306687	0.114354	0.896461	0.245571	1090.89	406.757	3188.71	873.495	FALSE	FALSE	FALSE	FALSE
TSSK4	protein	Q6SA08	UNIPROT	623	Q6SA08	NaN	NaN	NaN	NaN	#VALUE!	#VALUE!	#VALUE!	#VALUE!	#VALUE!	#VALUE!	#VALUE!	#VALUE!
HEY1	protein	Q9Y5J3	UNIPROT	624	Q9Y5J3	NaN	NaN	NaN	NaN	#VALUE!	#VALUE!	#VALUE!	#VALUE!	#VALUE!	#VALUE!	#VALUE!	#VALUE!
PCM1	protein	Q15154	UNIPROT	625	Q15154	NaN	NaN	NaN	NaN	#VALUE!	#VALUE!	#VALUE!	#VALUE!	#VALUE!	#VALUE!	#VALUE!	#VALUE!
EAF2	protein	Q96CJ1	UNIPROT	626	Q96CJ1	NaN	NaN	NaN	NaN	#VALUE!	#VALUE!	#VALUE!	#VALUE!	#VALUE!	#VALUE!	#VALUE!	#VALUE!
JUN	protein	P05412	UNIPROT	627	P05412	0.0907452	0.519835	0.0880884	0.483933	322.781	1849.05	313.331	1721.35	FALSE	FALSE	FALSE	FALSE
SSH1	protein	Q8WYL5	UNIPROT	628	Q8WYL5	1.3944e-07	0.00282457	0.13156	0.265726	0.000495987	10.047	467.96	945.189	TRUE	FALSE	FALSE	FALSE
PPM1K	protein	Q8N3J5	UNIPROT	629	Q8N3J5	NaN	NaN	NaN	NaN	#VALUE!	#VALUE!	#VALUE!	#VALUE!	#VALUE!	#VALUE!	#VALUE!	#VALUE!
DUSP26	protein	Q9BV47	UNIPROT	630	Q9BV47	NaN	NaN	NaN	NaN	#VALUE!	#VALUE!	#VALUE!	#VALUE!	#VALUE!	#VALUE!	#VALUE!	#VALUE!
PDXP	protein	Q96GD0	UNIPROT	631	Q96GD0	NaN	NaN	NaN	NaN	#VALUE!	#VALUE!	#VALUE!	#VALUE!	#VALUE!	#VALUE!	#VALUE!	#VALUE!
GDF6	protein	Q6KF10	UNIPROT	632	Q6KF10	NaN	NaN	NaN	NaN	#VALUE!	#VALUE!	#VALUE!	#VALUE!	#VALUE!	#VALUE!	#VALUE!	#VALUE!
PRKAG1	protein	P54619	UNIPROT	633	P54619	0.00741893	0.773373	0.155449	0.41592	26.3891	2750.89	552.934	1479.43	FALSE	FALSE	FALSE	FALSE
ITCH	protein	Q96J02	UNIPROT	634	Q96J02	6.29272e-05	0.00231048	0.408602	0.0419095	0.223832	8.21839	1453.4	149.072	FALSE	FALSE	FALSE	FALSE
MAST1	protein	Q9Y2H9	UNIPROT	635	Q9Y2H9	NaN	NaN	NaN	NaN	#VALUE!	#VALUE!	#VALUE!	#VALUE!	#VALUE!	#VALUE!	#VALUE!	#VALUE!
GNAI3	protein	P08754	UNIPROT	636	P08754	0.0161832	0.687252	0.403546	0.954231	57.5637	2444.55	1435.41	3394.2	FALSE	FALSE	FALSE	FALSE
DDX20	protein	Q9UHI6	UNIPROT	637	Q9UHI6	NaN	NaN	NaN	NaN	#VALUE!	#VALUE!	#VALUE!	#VALUE!	#VALUE!	#VALUE!	#VALUE!	#VALUE!
CCL2	protein	P13500	UNIPROT	638	P13500	NaN	NaN	NaN	NaN	#VALUE!	#VALUE!	#VALUE!	#VALUE!	#VALUE!	#VALUE!	#VALUE!	#VALUE!
OXSR1	protein	O95747	UNIPROT	639	O95747	0.599919	0.772076	0.460517	NaN	2133.91	2746.28	1638.06	#VALUE!	FALSE	FALSE	FALSE	#VALUE!
CD274	protein	Q9NZQ7	UNIPROT	640	Q9NZQ7	NaN	NaN	NaN	NaN	#VALUE!	#VALUE!	#VALUE!	#VALUE!	#VALUE!	#VALUE!	#VALUE!	#VALUE!
PRKCH	protein	P24723	UNIPROT	641	P24723	1.10168e-08	1.10039e-06	0.0595622	0.00110039	3.91867e-05	0.00391409	211.863	3.9141	TRUE	TRUE	FALSE	FALSE
APH1A	protein	Q96BI3	UNIPROT	642	Q96BI3	0.144732	0.000846599	0.461803	0.184	514.813	3.01135	1642.63	654.489	FALSE	FALSE	FALSE	FALSE
APH1B	protein	Q8WW43	UNIPROT	643	Q8WW43	NaN	NaN	NaN	NaN	#VALUE!	#VALUE!	#VALUE!	#VALUE!	#VALUE!	#VALUE!	#VALUE!	#VALUE!
NCSTN	protein	Q92542	UNIPROT	644	Q92542	5.13926e-05	9.25915e-05	0.0760347	0.413855	0.182803	0.329348	270.456	1472.08	FALSE	FALSE	FALSE	FALSE
CD55	protein	P08174	UNIPROT	645	P08174	NaN	NaN	NaN	NaN	#VALUE!	#VALUE!	#VALUE!	#VALUE!	#VALUE!	#VALUE!	#VALUE!	#VALUE!
CCK	protein	P06307	UNIPROT	646	P06307	NaN	NaN	NaN	NaN	#VALUE!	#VALUE!	#VALUE!	#VALUE!	#VALUE!	#VALUE!	#VALUE!	#VALUE!
GAST	protein	P01350	UNIPROT	647	P01350	NaN	NaN	NaN	NaN	#VALUE!	#VALUE!	#VALUE!	#VALUE!	#VALUE!	#VALUE!	#VALUE!	#VALUE!
PTPRH	protein	Q9HD43	UNIPROT	648	Q9HD43	NaN	NaN	NaN	NaN	#VALUE!	#VALUE!	#VALUE!	#VALUE!	#VALUE!	#VALUE!	#VALUE!	#VALUE!
SSU72	protein	Q9NP77	UNIPROT	649	Q9NP77	NaN	NaN	NaN	NaN	#VALUE!	#VALUE!	#VALUE!	#VALUE!	#VALUE!	#VALUE!	#VALUE!	#VALUE!
USP28	protein	Q96RU2	UNIPROT	650	Q96RU2	NaN	NaN	NaN	NaN	#VALUE!	#VALUE!	#VALUE!	#VALUE!	#VALUE!	#VALUE!	#VALUE!	#VALUE!
NBR1	protein	Q14596	UNIPROT	651	Q14596	0.010663	0.0455783	0.449026	0.254564	37.9283	162.122	1597.18	905.486	FALSE	FALSE	FALSE	FALSE
MYLK	protein	Q15746	UNIPROT	652	Q15746	1.38927e-08	0.202664	3.75835e-07	0.115323	4.94164e-05	720.876	0.00133685	410.203	TRUE	FALSE	TRUE	FALSE
EPGN	protein	Q6UW88	UNIPROT	653	Q6UW88	NaN	NaN	NaN	NaN	#VALUE!	#VALUE!	#VALUE!	#VALUE!	#VALUE!	#VALUE!	#VALUE!	#VALUE!
CDC14A	protein	Q9UNH5	UNIPROT	654	Q9UNH5	NaN	NaN	NaN	NaN	#VALUE!	#VALUE!	#VALUE!	#VALUE!	#VALUE!	#VALUE!	#VALUE!	#VALUE!
DUSP22	protein	Q9NRW4	UNIPROT	655	Q9NRW4	NaN	NaN	NaN	NaN	#VALUE!	#VALUE!	#VALUE!	#VALUE!	#VALUE!	#VALUE!	#VALUE!	#VALUE!
CTDSP2	protein	O14595	UNIPROT	656	O14595	NaN	NaN	NaN	NaN	#VALUE!	#VALUE!	#VALUE!	#VALUE!	#VALUE!	#VALUE!	#VALUE!	#VALUE!
RAD23B	protein	P54727	UNIPROT	657	P54727	NaN	NaN	NaN	NaN	#VALUE!	#VALUE!	#VALUE!	#VALUE!	#VALUE!	#VALUE!	#VALUE!	#VALUE!
DDR2	protein	Q16832	UNIPROT	658	Q16832	1.62526e-15	3.9458e-09	0.000291248	0.0246275	5.78104e-12	1.40352e-05	1.03597	87.5999	TRUE	TRUE	FALSE	FALSE
FES	protein	P07332	UNIPROT	659	P07332	0.00241812	0.0232313	0.351222	0.0818365	8.60125	82.6336	1249.29	291.092	FALSE	FALSE	FALSE	FALSE
PTPN22	protein	Q9Y2R2	UNIPROT	660	Q9Y2R2	0.293002	0.468746	0.403953	0.224044	1042.21	1667.33	1436.86	796.923	FALSE	FALSE	FALSE	FALSE
PPP6C	protein	O00743	UNIPROT	661	O00743	NaN	NaN	NaN	NaN	#VALUE!	#VALUE!	#VALUE!	#VALUE!	#VALUE!	#VALUE!	#VALUE!	#VALUE!
ADIPOQ	protein	Q15848	UNIPROT	662	Q15848	NaN	NaN	NaN	NaN	#VALUE!	#VALUE!	#VALUE!	#VALUE!	#VALUE!	#VALUE!	#VALUE!	#VALUE!
CTDSPL	protein	O15194	UNIPROT	663	O15194	NaN	NaN	NaN	NaN	#VALUE!	#VALUE!	#VALUE!	#VALUE!	#VALUE!	#VALUE!	#VALUE!	#VALUE!
BCL2L2	protein	Q92843	UNIPROT	664	Q92843	2.45865e-05	0.554527	0.568739	0.170945	0.0874541	1972.45	2023.01	608.051	FALSE	FALSE	FALSE	FALSE
EEF2K	protein	O00418	UNIPROT	665	O00418	0.141707	0.885439	0.738584	0.695337	504.052	3149.51	2627.14	2473.31	FALSE	FALSE	FALSE	FALSE
Prostaglandin E2	smallmolecule	CID:5280360	PUBCHEM	666	CID:5280360	NaN	NaN	NaN	NaN	#VALUE!	#VALUE!	#VALUE!	#VALUE!	#VALUE!	#VALUE!	#VALUE!	#VALUE!
FGFR1OP	protein	O95684	UNIPROT	667	O95684	NaN	NaN	NaN	NaN	#VALUE!	#VALUE!	#VALUE!	#VALUE!	#VALUE!	#VALUE!	#VALUE!	#VALUE!
APIP	protein	Q96GX9	UNIPROT	668	Q96GX9	NaN	NaN	NaN	NaN	#VALUE!	#VALUE!	#VALUE!	#VALUE!	#VALUE!	#VALUE!	#VALUE!	#VALUE!
OMG	protein	P23515	UNIPROT	669	P23515	NaN	NaN	NaN	NaN	#VALUE!	#VALUE!	#VALUE!	#VALUE!	#VALUE!	#VALUE!	#VALUE!	#VALUE!
TNK2	protein	Q07912	UNIPROT	670	Q07912	NaN	NaN	NaN	NaN	#VALUE!	#VALUE!	#VALUE!	#VALUE!	#VALUE!	#VALUE!	#VALUE!	#VALUE!
GDF11	protein	O95390	UNIPROT	671	O95390	0.453884	0.0113082	0.858596	0.829491	1614.46	40.2233	3054.03	2950.5	FALSE	FALSE	FALSE	FALSE
CDC73	protein	Q6P1J9	UNIPROT	672	Q6P1J9	NaN	NaN	NaN	NaN	#VALUE!	#VALUE!	#VALUE!	#VALUE!	#VALUE!	#VALUE!	#VALUE!	#VALUE!
PHLPP1	protein	O60346	UNIPROT	673	O60346	0.0237355	0.988693	0.77125	0.0543001	84.4272	3516.78	2743.34	193.146	FALSE	FALSE	FALSE	FALSE
PPM1B	protein	O75688	UNIPROT	674	O75688	NaN	NaN	NaN	NaN	#VALUE!	#VALUE!	#VALUE!	#VALUE!	#VALUE!	#VALUE!	#VALUE!	#VALUE!
USP7	protein	Q93009	UNIPROT	675	Q93009	NaN	NaN	NaN	NaN	#VALUE!	#VALUE!	#VALUE!	#VALUE!	#VALUE!	#VALUE!	#VALUE!	#VALUE!
CDK9	protein	P50750	UNIPROT	676	P50750	0.299319	0.578771	0.0164388	0.457955	1064.68	2058.69	58.4728	1628.94	FALSE	FALSE	FALSE	FALSE
ARHGEF25	protein	Q86VW2	UNIPROT	677	Q86VW2	NaN	NaN	NaN	NaN	#VALUE!	#VALUE!	#VALUE!	#VALUE!	#VALUE!	#VALUE!	#VALUE!	#VALUE!
PTP4A3	protein	O75365	UNIPROT	678	O75365	NaN	NaN	NaN	NaN	#VALUE!	#VALUE!	#VALUE!	#VALUE!	#VALUE!	#VALUE!	#VALUE!	#VALUE!
PTPRC	protein	P08575	UNIPROT	679	P08575	0.245255	1.15016e-05	0.000783898	0.197137	872.371	0.040911	2.78832	701.215	FALSE	TRUE	FALSE	FALSE
ERBB2	protein	P04626	UNIPROT	680	P04626	0.138662	0.00124614	6.02161e-05	0.494632	493.222	4.43251	0.214189	1759.41	FALSE	FALSE	FALSE	FALSE
ITK	protein	Q08881	UNIPROT	681	Q08881	1.51406e-06	6.37278e-10	0.0122508	0.0191297	0.00538552	2.2668e-06	43.5762	68.0445	TRUE	TRUE	FALSE	FALSE
CTDNEP1	protein	O95476	UNIPROT	682	O95476	NaN	NaN	NaN	NaN	#VALUE!	#VALUE!	#VALUE!	#VALUE!	#VALUE!	#VALUE!	#VALUE!	#VALUE!
NFYA	protein	P23511	UNIPROT	683	P23511	2.32342e-05	8.82433e-09	0.113555	0.0509082	0.0826442	3.13881e-05	403.917	181.08	FALSE	TRUE	FALSE	FALSE
PLK2	protein	Q9NYY3	UNIPROT	684	Q9NYY3	NaN	NaN	NaN	NaN	#VALUE!	#VALUE!	#VALUE!	#VALUE!	#VALUE!	#VALUE!	#VALUE!	#VALUE!
NMS	protein	Q5H8A3	UNIPROT	685	Q5H8A3	NaN	NaN	NaN	NaN	#VALUE!	#VALUE!	#VALUE!	#VALUE!	#VALUE!	#VALUE!	#VALUE!	#VALUE!
ADIPOR2	protein	Q86V24	UNIPROT	686	Q86V24	NaN	0.171026	0.813498	0.715087	#VALUE!	608.338	2893.61	2543.56	#VALUE!	FALSE	FALSE	FALSE
ARHGEF12	protein	Q9NZN5	UNIPROT	687	Q9NZN5	NaN	NaN	NaN	NaN	#VALUE!	#VALUE!	#VALUE!	#VALUE!	#VALUE!	#VALUE!	#VALUE!	#VALUE!
IL22RA2	protein	Q969J5	UNIPROT	688	Q969J5	0.0331299	0.090825	NaN	0.757654	117.843	323.064	#VALUE!	2694.97	FALSE	FALSE	#VALUE!	FALSE
IL22	protein	Q9GZX6	UNIPROT	689	Q9GZX6	0.255938	0.237667	NaN	0.624053	910.37	845.38	#VALUE!	2219.76	FALSE	FALSE	#VALUE!	FALSE
PINK1	protein	Q9BXM7	UNIPROT	690	Q9BXM7	NaN	NaN	NaN	NaN	#VALUE!	#VALUE!	#VALUE!	#VALUE!	#VALUE!	#VALUE!	#VALUE!	#VALUE!
DAB1	protein	O75553	UNIPROT	691	O75553	0.354856	0.26679	0.000398905	0.258125	1262.22	948.971	1.41891	918.15	FALSE	FALSE	FALSE	FALSE
CSF1	protein	P09603	UNIPROT	692	P09603	NaN	NaN	NaN	NaN	#VALUE!	#VALUE!	#VALUE!	#VALUE!	#VALUE!	#VALUE!	#VALUE!	#VALUE!
PTPRD	protein	P23468	UNIPROT	693	P23468	NaN	NaN	NaN	NaN	#VALUE!	#VALUE!	#VALUE!	#VALUE!	#VALUE!	#VALUE!	#VALUE!	#VALUE!
LPAR1	protein	Q92633	UNIPROT	694	Q92633	9.95094e-15	5.55515e-05	1.84814e-08	0.0145104	3.53955e-11	0.197597	6.57382e-05	51.6135	TRUE	FALSE	TRUE	FALSE
KMT2D	protein	O14686	UNIPROT	695	O14686	NaN	NaN	NaN	0.471649	#VALUE!	#VALUE!	#VALUE!	1677.66	#VALUE!	#VALUE!	#VALUE!	FALSE
ACP1	protein	P24666	UNIPROT	696	P24666	0.778261	0.0192533	0.0169221	0.0800056	2768.27	68.484	60.192	284.58	FALSE	FALSE	FALSE	FALSE
MLL2 complex	complex	SIGNOR-C88	SIGNOR	697	SIGNOR-C88	NaN	NaN	NaN	0.179449	#VALUE!	#VALUE!	#VALUE!	638.3	#VALUE!	#VALUE!	#VALUE!	FALSE
UBA3	protein	Q8TBC4	UNIPROT	698	Q8TBC4	NaN	NaN	NaN	NaN	#VALUE!	#VALUE!	#VALUE!	#VALUE!	#VALUE!	#VALUE!	#VALUE!	#VALUE!
FLNA	protein	P21333	UNIPROT	699	P21333	3.55783e-11	3.78539e-05	0.825909	0.0481602	1.26552e-07	0.134646	2937.76	171.306	TRUE	FALSE	FALSE	FALSE
TMED10	protein	P49755	UNIPROT	700	P49755	NaN	NaN	NaN	NaN	#VALUE!	#VALUE!	#VALUE!	#VALUE!	#VALUE!	#VALUE!	#VALUE!	#VALUE!
NAE1	protein	Q13564	UNIPROT	701	Q13564	0.131005	0.0248421	0.491664	0.436389	465.986	88.3632	1748.85	1552.24	FALSE	FALSE	FALSE	FALSE
SET	protein	Q01105	UNIPROT	702	Q01105	NaN	3.06291e-06	0.00298305	NaN	#VALUE!	0.0108948	10.6107	#VALUE!	#VALUE!	TRUE	FALSE	#VALUE!
EXTL1	protein	Q92935	UNIPROT	703	Q92935	NaN	NaN	NaN	NaN	#VALUE!	#VALUE!	#VALUE!	#VALUE!	#VALUE!	#VALUE!	#VALUE!	#VALUE!
CCND1	protein	P24385	UNIPROT	704	P24385	0.0162284	0.000289928	0.122973	0.741395	57.7244	1.03127	437.414	2637.14	FALSE	FALSE	FALSE	FALSE
HDAC1	protein	Q13547	UNIPROT	705	Q13547	0.00406227	0.000983209	0.634982	0.758521	14.4495	3.49727	2258.63	2698.06	FALSE	FALSE	FALSE	FALSE
GNB1	protein	P62873	UNIPROT	706	P62873	0.294138	0.973314	0.229187	0.642488	1046.25	3462.08	815.218	2285.33	FALSE	FALSE	FALSE	FALSE
NTF3	protein	P20783	UNIPROT	707	P20783	NaN	NaN	NaN	NaN	#VALUE!	#VALUE!	#VALUE!	#VALUE!	#VALUE!	#VALUE!	#VALUE!	#VALUE!
MAP2K2	protein	P36507	UNIPROT	708	P36507	0.288855	0.0931265	0.986658	0.728154	1027.46	331.251	3509.54	2590.04	FALSE	FALSE	FALSE	FALSE
PPP2R2A	protein	P63151	UNIPROT	709	P63151	6.05136e-05	0.57568	0.12518	0.585566	0.215247	2047.69	445.264	2082.86	FALSE	FALSE	FALSE	FALSE
BMP4	protein	P12644	UNIPROT	710	P12644	0.958858	0.151767	0.0188539	NaN	3410.66	539.837	67.0635	#VALUE!	FALSE	FALSE	FALSE	#VALUE!
HIPK2	protein	Q9H2X6	UNIPROT	711	Q9H2X6	0.307601	0.363161	0.695379	NaN	1094.14	1291.77	2473.46	#VALUE!	FALSE	FALSE	FALSE	#VALUE!
RANBP17	protein	Q9H2T7	UNIPROT	712	Q9H2T7	NaN	NaN	NaN	NaN	#VALUE!	#VALUE!	#VALUE!	#VALUE!	#VALUE!	#VALUE!	#VALUE!	#VALUE!
GUCY1A2-B2	complex	SIGNOR-C137	SIGNOR	713	SIGNOR-C137	0.00241451	0.467928	0.530048	0.974354	8.5884	1664.42	1885.38	3465.78	FALSE	FALSE	FALSE	FALSE
GUCY1A2-B3	complex	SIGNOR-C138	SIGNOR	714	SIGNOR-C138	0.00263475	0.457859	0.584964	0.975173	9.37181	1628.61	2080.72	3468.69	FALSE	FALSE	FALSE	FALSE
GUCY1A3-B2	complex	SIGNOR-C139	SIGNOR	715	SIGNOR-C139	0.00268423	0.493647	0.548246	0.999289	9.54781	1755.9	1950.11	3554.47	FALSE	FALSE	FALSE	FALSE
GUCY1A3-B3	complex	SIGNOR-C140	SIGNOR	716	SIGNOR-C140	0.00270129	0.438915	0.599981	0.968246	9.60847	1561.22	2134.13	3444.05	FALSE	FALSE	FALSE	FALSE
MLF1	protein	P58340	UNIPROT	717	P58340	NaN	NaN	NaN	NaN	#VALUE!	#VALUE!	#VALUE!	#VALUE!	#VALUE!	#VALUE!	#VALUE!	#VALUE!
LIF	protein	P15018	UNIPROT	718	P15018	NaN	NaN	NaN	NaN	#VALUE!	#VALUE!	#VALUE!	#VALUE!	#VALUE!	#VALUE!	#VALUE!	#VALUE!
SETBP1	protein	Q9Y6X0	UNIPROT	719	Q9Y6X0	NaN	NaN	NaN	NaN	#VALUE!	#VALUE!	#VALUE!	#VALUE!	#VALUE!	#VALUE!	#VALUE!	#VALUE!
EIF2AK2	protein	P19525	UNIPROT	720	P19525	0.969781	2.28493e-05	0.476832	0.981533	3449.51	0.0812749	1696.09	3491.31	FALSE	FALSE	FALSE	FALSE
KAT6A	protein	Q92794	UNIPROT	721	Q92794	NaN	NaN	NaN	NaN	#VALUE!	#VALUE!	#VALUE!	#VALUE!	#VALUE!	#VALUE!	#VALUE!	#VALUE!
SRPK2	protein	P78362	UNIPROT	722	P78362	0.184885	0.171829	0.243301	0.0222303	657.636	611.195	865.42	79.0731	FALSE	FALSE	FALSE	FALSE
CSNK2B	protein	P67870	UNIPROT	723	P67870	0.00466375	1.98376e-05	0.00014778	0.0134992	16.589	0.0705623	0.525653	48.0166	FALSE	FALSE	FALSE	FALSE
PDK4	protein	Q16654	UNIPROT	724	Q16654	NaN	NaN	NaN	NaN	#VALUE!	#VALUE!	#VALUE!	#VALUE!	#VALUE!	#VALUE!	#VALUE!	#VALUE!
PIAS1	protein	O75925	UNIPROT	725	O75925	0.0574832	0.205127	0.407353	0.589096	204.468	729.636	1448.95	2095.42	FALSE	FALSE	FALSE	FALSE
XAF1	protein	Q6GPH4	UNIPROT	726	Q6GPH4	NaN	NaN	NaN	NaN	#VALUE!	#VALUE!	#VALUE!	#VALUE!	#VALUE!	#VALUE!	#VALUE!	#VALUE!
FKBP8	protein	Q14318	UNIPROT	727	Q14318	0.0697279	0.000747172	0.213354	0.169057	248.022	2.65769	758.899	601.337	FALSE	FALSE	FALSE	FALSE
PHF6	protein	Q8IWS0	UNIPROT	728	Q8IWS0	NaN	NaN	NaN	NaN	#VALUE!	#VALUE!	#VALUE!	#VALUE!	#VALUE!	#VALUE!	#VALUE!	#VALUE!
MET	protein	P08581	UNIPROT	729	P08581	0.205841	4.60446e-06	0.216416	0.126799	732.175	0.0163781	769.791	451.024	FALSE	TRUE	FALSE	FALSE
Sphingosine 1-phosphate	smallmolecule	CID:5283560	PUBCHEM	730	CID:5283560	NaN	NaN	NaN	NaN	#VALUE!	#VALUE!	#VALUE!	#VALUE!	#VALUE!	#VALUE!	#VALUE!	#VALUE!
CDKN2AIP	protein	Q9NXV6	UNIPROT	731	Q9NXV6	0.381937	0.243575	0.612287	0.197689	1358.55	866.396	2177.9	703.18	FALSE	FALSE	FALSE	FALSE
BRCA1	protein	P38398	UNIPROT	732	P38398	5.02209e-06	2.39968e-07	0.00140315	0.00859314	0.0178636	0.000853568	4.99099	30.5658	TRUE	TRUE	FALSE	FALSE
ELF4	protein	Q99607	UNIPROT	733	Q99607	NaN	NaN	NaN	NaN	#VALUE!	#VALUE!	#VALUE!	#VALUE!	#VALUE!	#VALUE!	#VALUE!	#VALUE!
RUNX1	protein	Q01196	UNIPROT	734	Q01196	0.447564	0.517423	0.59125	0.0850475	1591.99	1840.48	2103.08	302.514	FALSE	FALSE	FALSE	FALSE
MLLT10	protein	P55197	UNIPROT	735	P55197	NaN	NaN	NaN	NaN	#VALUE!	#VALUE!	#VALUE!	#VALUE!	#VALUE!	#VALUE!	#VALUE!	#VALUE!
SS18	protein	Q15532	UNIPROT	736	Q15532	NaN	NaN	NaN	NaN	#VALUE!	#VALUE!	#VALUE!	#VALUE!	#VALUE!	#VALUE!	#VALUE!	#VALUE!
KAT6B	protein	Q8WYB5	UNIPROT	737	Q8WYB5	NaN	NaN	NaN	NaN	#VALUE!	#VALUE!	#VALUE!	#VALUE!	#VALUE!	#VALUE!	#VALUE!	#VALUE!
IL11	protein	P20809	UNIPROT	738	P20809	NaN	NaN	NaN	NaN	#VALUE!	#VALUE!	#VALUE!	#VALUE!	#VALUE!	#VALUE!	#VALUE!	#VALUE!
NCOA1	protein	Q15788	UNIPROT	739	Q15788	0.119333	0.193568	0.726479	0.707141	424.467	688.52	2584.08	2515.3	FALSE	FALSE	FALSE	FALSE
OSM	protein	P13725	UNIPROT	740	P13725	NaN	NaN	NaN	NaN	#VALUE!	#VALUE!	#VALUE!	#VALUE!	#VALUE!	#VALUE!	#VALUE!	#VALUE!
EREG	protein	O14944	UNIPROT	741	O14944	NaN	NaN	NaN	NaN	#VALUE!	#VALUE!	#VALUE!	#VALUE!	#VALUE!	#VALUE!	#VALUE!	#VALUE!
BIRC7	protein	Q96CA5	UNIPROT	742	Q96CA5	NaN	NaN	NaN	NaN	#VALUE!	#VALUE!	#VALUE!	#VALUE!	#VALUE!	#VALUE!	#VALUE!	#VALUE!
TNFSF15	protein	O95150	UNIPROT	743	O95150	0.121434	0.000164091	0.409991	0.113927	431.941	0.583671	1458.34	405.238	FALSE	FALSE	FALSE	FALSE
RIN1	protein	Q13671	UNIPROT	744	Q13671	0.59935	0.12192	0.0874592	0.781394	2131.89	433.67	311.092	2779.42	FALSE	FALSE	FALSE	FALSE
CAMK2D	protein	Q13557	UNIPROT	745	Q13557	NaN	NaN	NaN	NaN	#VALUE!	#VALUE!	#VALUE!	#VALUE!	#VALUE!	#VALUE!	#VALUE!	#VALUE!
CCL21	protein	O00585	UNIPROT	746	O00585	NaN	NaN	NaN	NaN	#VALUE!	#VALUE!	#VALUE!	#VALUE!	#VALUE!	#VALUE!	#VALUE!	#VALUE!
CAV1	protein	Q03135	UNIPROT	747	Q03135	1.19563e-16	7.07076e-15	0.00158975	0.0689549	4.25286e-13	2.51507e-11	5.65475	245.273	TRUE	TRUE	FALSE	FALSE
POT1	protein	Q9NUX5	UNIPROT	748	Q9NUX5	NaN	NaN	NaN	NaN	#VALUE!	#VALUE!	#VALUE!	#VALUE!	#VALUE!	#VALUE!	#VALUE!	#VALUE!
FHIT	protein	P49789	UNIPROT	749	P49789	0.0128897	0.00552615	0.0168794	0.82164	45.8486	19.6565	60.04	2922.57	FALSE	FALSE	FALSE	FALSE
CXCL1	protein	P09341	UNIPROT	750	P09341	0.186472	0.533896	0.495868	0.74697	663.281	1899.07	1763.8	2656.97	FALSE	FALSE	FALSE	FALSE
RPS6KB2	protein	Q9UBS0	UNIPROT	751	Q9UBS0	0.598629	1.80861e-05	0.247153	0.836635	2129.32	0.0643323	879.125	2975.91	FALSE	FALSE	FALSE	FALSE
ITGB4	protein	P16144	UNIPROT	752	P16144	0.480122	0.375045	0.997442	0.425058	1707.79	1334.04	3547.9	1511.93	FALSE	FALSE	FALSE	FALSE
RND1	protein	Q92730	UNIPROT	753	Q92730	0.198483	0.482465	0.456145	0.130324	706.005	1716.13	1622.51	463.564	FALSE	FALSE	FALSE	FALSE
FHL1	protein	Q13642	UNIPROT	754	Q13642	1.18265e-16	1.64119e-12	1.68007e-11	0.031714	4.2067e-13	5.83773e-09	5.97601e-08	112.807	TRUE	TRUE	TRUE	FALSE
SUFU	protein	Q9UMX1	UNIPROT	755	Q9UMX1	2.0561e-05	0.00229064	0.947581	0.334513	0.0731355	8.1478	3370.54	1189.86	FALSE	FALSE	FALSE	FALSE
FLT1	protein	P17948	UNIPROT	756	P17948	0.0804339	0.27501	0.878659	NaN	286.103	978.209	3125.39	#VALUE!	FALSE	FALSE	FALSE	#VALUE!
PTK2	protein	Q05397	UNIPROT	757	Q05397	9.33734e-05	0.282234	0.970603	0.00144007	0.332129	1003.91	3452.44	5.12233	FALSE	FALSE	FALSE	FALSE
NPFF	protein	O15130	UNIPROT	758	O15130	NaN	NaN	NaN	NaN	#VALUE!	#VALUE!	#VALUE!	#VALUE!	#VALUE!	#VALUE!	#VALUE!	#VALUE!
PTPN13	protein	Q12923	UNIPROT	759	Q12923	NaN	NaN	NaN	NaN	#VALUE!	#VALUE!	#VALUE!	#VALUE!	#VALUE!	#VALUE!	#VALUE!	#VALUE!
hydrogen peroxide	smallmolecule	CID:784	PUBCHEM	760	CID:784	NaN	NaN	NaN	NaN	#VALUE!	#VALUE!	#VALUE!	#VALUE!	#VALUE!	#VALUE!	#VALUE!	#VALUE!
NEB	protein	P20929	UNIPROT	761	P20929	0.0833064	0.0375739	0.196021	0.0746251	296.321	133.65	697.245	265.442	FALSE	FALSE	FALSE	FALSE
LEP	protein	P41159	UNIPROT	762	P41159	NaN	NaN	NaN	NaN	#VALUE!	#VALUE!	#VALUE!	#VALUE!	#VALUE!	#VALUE!	#VALUE!	#VALUE!
MAP3K14	protein	Q99558	UNIPROT	763	Q99558	6.44254e-07	0.266577	0.0200246	0.230185	0.00229161	948.213	71.2274	818.767	TRUE	FALSE	FALSE	FALSE
BORA	protein	Q6PGQ7	UNIPROT	764	Q6PGQ7	0.00410538	1.00643e-06	0.000289342	0.0043068	14.6028	0.00357988	1.02919	15.3193	FALSE	TRUE	FALSE	FALSE
NPY	protein	P01303	UNIPROT	765	P01303	NaN	NaN	NaN	NaN	#VALUE!	#VALUE!	#VALUE!	#VALUE!	#VALUE!	#VALUE!	#VALUE!	#VALUE!
EFNA1	protein	P20827	UNIPROT	766	P20827	NaN	NaN	NaN	NaN	#VALUE!	#VALUE!	#VALUE!	#VALUE!	#VALUE!	#VALUE!	#VALUE!	#VALUE!
HSP90AA1	protein	P07900	UNIPROT	767	P07900	1.20224e-05	0.00215454	0.667843	0.0753414	0.0427637	7.66372	2375.52	267.989	TRUE	FALSE	FALSE	FALSE
RFX1	protein	P22670	UNIPROT	768	P22670	NaN	NaN	NaN	NaN	#VALUE!	#VALUE!	#VALUE!	#VALUE!	#VALUE!	#VALUE!	#VALUE!	#VALUE!
FRS2	protein	Q8WU20	UNIPROT	769	Q8WU20	0.250612	0.098551	0.0205058	0.0224255	891.426	350.546	72.9391	79.7675	FALSE	FALSE	FALSE	FALSE
GNA13	protein	Q14344	UNIPROT	770	Q14344	9.53838e-05	0.225666	0.0318868	0.541595	0.33928	802.695	113.421	1926.45	FALSE	FALSE	FALSE	FALSE
HHAT	protein	Q5VTY9	UNIPROT	771	Q5VTY9	NaN	NaN	NaN	NaN	#VALUE!	#VALUE!	#VALUE!	#VALUE!	#VALUE!	#VALUE!	#VALUE!	#VALUE!
RPA2	protein	P15927	UNIPROT	772	P15927	0.0391298	0.609564	0.0437993	0.932931	139.185	2168.22	155.794	3318.44	FALSE	FALSE	FALSE	FALSE
CDK11A	protein	Q9UQ88	UNIPROT	773	Q9UQ88	NaN	NaN	NaN	NaN	#VALUE!	#VALUE!	#VALUE!	#VALUE!	#VALUE!	#VALUE!	#VALUE!	#VALUE!
TOPBP1	protein	Q92547	UNIPROT	774	Q92547	4.69032e-05	8.64832e-06	0.725957	0.457304	0.166835	0.0307621	2582.23	1626.63	FALSE	TRUE	FALSE	FALSE
SMAD2	protein	Q15796	UNIPROT	775	Q15796	0.987396	0.0155231	0.543492	0.0241774	3512.17	55.2157	1933.2	85.9989	FALSE	FALSE	FALSE	FALSE
RAC2	protein	P15153	UNIPROT	776	P15153	6.94371e-06	0.000349117	0.0816708	0.0558058	0.0246988	1.24181	290.503	198.501	TRUE	FALSE	FALSE	FALSE
RAD18	protein	Q9NS91	UNIPROT	777	Q9NS91	0.193655	0.43346	0.700758	0.244343	688.83	1541.82	2492.59	869.128	FALSE	FALSE	FALSE	FALSE
HIST1H2AG	protein	P0C0S8	UNIPROT	778	P0C0S8	0.00127781	0.000635533	0.000679738	0.125842	4.54518	2.26059	2.41783	447.622	FALSE	FALSE	FALSE	FALSE
PE(28:1)	smallmolecule	CID:57339246	PUBCHEM	779	CID:57339246	0.191206	0.00811373	0.233407	0.434681	680.118	28.8605	830.228	1546.16	FALSE	FALSE	FALSE	FALSE
ANGPT2	protein	O15123	UNIPROT	780	O15123	NaN	NaN	NaN	NaN	#VALUE!	#VALUE!	#VALUE!	#VALUE!	#VALUE!	#VALUE!	#VALUE!	#VALUE!
MAPK8IP2	protein	Q13387	UNIPROT	781	Q13387	NaN	NaN	NaN	NaN	#VALUE!	#VALUE!	#VALUE!	#VALUE!	#VALUE!	#VALUE!	#VALUE!	#VALUE!
ACVR2A	protein	P27037	UNIPROT	782	P27037	0.30789	6.15424e-05	0.608463	0.00673416	1095.16	0.218906	2164.3	23.9534	FALSE	FALSE	FALSE	FALSE
EIF3I	protein	Q13347	UNIPROT	783	Q13347	NaN	NaN	NaN	NaN	#VALUE!	#VALUE!	#VALUE!	#VALUE!	#VALUE!	#VALUE!	#VALUE!	#VALUE!
IL1B	protein	P01584	UNIPROT	784	P01584	NaN	NaN	NaN	NaN	#VALUE!	#VALUE!	#VALUE!	#VALUE!	#VALUE!	#VALUE!	#VALUE!	#VALUE!
CXCL8	protein	P10145	UNIPROT	785	P10145	NaN	NaN	NaN	NaN	#VALUE!	#VALUE!	#VALUE!	#VALUE!	#VALUE!	#VALUE!	#VALUE!	#VALUE!
PAK3	protein	O75914	UNIPROT	786	O75914	NaN	NaN	NaN	NaN	#VALUE!	#VALUE!	#VALUE!	#VALUE!	#VALUE!	#VALUE!	#VALUE!	#VALUE!
TIAM1	protein	Q13009	UNIPROT	787	Q13009	0.317753	0.0666069	0.354878	0.12161	1130.25	236.921	1262.3	432.568	FALSE	FALSE	FALSE	FALSE
RNF8	protein	O76064	UNIPROT	788	O76064	0.0874899	0.122424	0.796356	0.0962669	311.201	435.462	2832.64	342.421	FALSE	FALSE	FALSE	FALSE
SKP1	protein	P63208	UNIPROT	789	P63208	0.111686	4.58258e-06	0.105576	0.134357	397.269	0.0163002	375.534	477.907	FALSE	TRUE	FALSE	FALSE
ERCC2	protein	P18074	UNIPROT	790	P18074	0.00594264	0.0386967	0.222899	0.343526	21.138	137.644	792.85	1221.92	FALSE	FALSE	FALSE	FALSE
NR1I3	protein	Q14994	UNIPROT	791	Q14994	0.136243	0.739876	NaN	0.402902	484.617	2631.74	#VALUE!	1433.12	FALSE	FALSE	#VALUE!	FALSE
SMARCA2	protein	P51531	UNIPROT	792	P51531	NaN	NaN	NaN	NaN	#VALUE!	#VALUE!	#VALUE!	#VALUE!	#VALUE!	#VALUE!	#VALUE!	#VALUE!
STK39	protein	Q9UEW8	UNIPROT	793	Q9UEW8	0.475443	0.0706523	0.348714	NaN	1691.15	251.31	1240.38	#VALUE!	FALSE	FALSE	FALSE	#VALUE!
MAP2K5	protein	Q13163	UNIPROT	794	Q13163	0.00704809	0.623697	0.0686983	0.419747	25.0701	2218.49	244.36	1493.04	FALSE	FALSE	FALSE	FALSE
NOTCH3	protein	Q9UM47	UNIPROT	795	Q9UM47	0.00211153	0.482614	0.800957	0.0227467	7.5107	1716.66	2849.01	80.9099	FALSE	FALSE	FALSE	FALSE
MAVS	protein	Q7Z434	UNIPROT	796	Q7Z434	NaN	NaN	NaN	NaN	#VALUE!	#VALUE!	#VALUE!	#VALUE!	#VALUE!	#VALUE!	#VALUE!	#VALUE!
INCENP	protein	Q9NQS7	UNIPROT	797	Q9NQS7	0.000160987	4.76172e-07	4.61087e-06	0.0179635	0.572632	0.00169374	0.0164009	63.8962	FALSE	TRUE	TRUE	FALSE
APOB	protein	P04114	UNIPROT	798	P04114	0.0558277	0.133404	0.0169163	0.169033	198.579	474.518	60.1712	601.251	FALSE	FALSE	FALSE	FALSE
BAX	protein	Q07812	UNIPROT	799	Q07812	0.274832	0.014398	0.654996	0.685145	977.578	51.2136	2329.82	2437.06	FALSE	FALSE	FALSE	FALSE
PROK2	protein	Q9HC23	UNIPROT	800	Q9HC23	NaN	NaN	NaN	NaN	#VALUE!	#VALUE!	#VALUE!	#VALUE!	#VALUE!	#VALUE!	#VALUE!	#VALUE!
GUANOSINE TRIPHOSPHATE	smallmolecule	CID:6830	PUBCHEM	801	CID:6830	NaN	NaN	NaN	NaN	#VALUE!	#VALUE!	#VALUE!	#VALUE!	#VALUE!	#VALUE!	#VALUE!	#VALUE!
TSHB	protein	P01222	UNIPROT	802	P01222	NaN	NaN	NaN	NaN	#VALUE!	#VALUE!	#VALUE!	#VALUE!	#VALUE!	#VALUE!	#VALUE!	#VALUE!
DKK1	protein	O94907	UNIPROT	803	O94907	NaN	NaN	NaN	NaN	#VALUE!	#VALUE!	#VALUE!	#VALUE!	#VALUE!	#VALUE!	#VALUE!	#VALUE!
RXRA	protein	P19793	UNIPROT	804	P19793	0.00108652	0.00187526	0.504061	0.461081	3.86475	6.67028	1792.94	1640.07	FALSE	FALSE	FALSE	FALSE
CHUK	protein	O15111	UNIPROT	805	O15111	1.56654e-05	0.0473732	0.789733	0.36526	0.055722	168.506	2809.08	1299.23	FALSE	FALSE	FALSE	FALSE
PCSK7	protein	Q16549	UNIPROT	806	Q16549	NaN	NaN	NaN	NaN	#VALUE!	#VALUE!	#VALUE!	#VALUE!	#VALUE!	#VALUE!	#VALUE!	#VALUE!
MAPK15	protein	Q8TD08	UNIPROT	807	Q8TD08	0.00812196	0.321349	0.273883	0.754298	28.8898	1143.04	974.202	2683.04	FALSE	FALSE	FALSE	FALSE
UBE2A	protein	P49459	UNIPROT	808	P49459	0.0334434	0.000127012	0.00189106	0.0772174	118.958	0.451783	6.72651	274.662	FALSE	FALSE	FALSE	FALSE
SEMA4D	protein	Q92854	UNIPROT	809	Q92854	NaN	NaN	NaN	NaN	#VALUE!	#VALUE!	#VALUE!	#VALUE!	#VALUE!	#VALUE!	#VALUE!	#VALUE!
CARD11	protein	Q9BXL7	UNIPROT	810	Q9BXL7	0.983704	0.162699	0.102194	0.0533019	3499.03	578.72	363.503	189.595	FALSE	FALSE	FALSE	FALSE
MAML3	protein	Q96JK9	UNIPROT	811	Q96JK9	0.511329	0.225365	0.892699	0.990286	1818.8	801.623	3175.33	3522.45	FALSE	FALSE	FALSE	FALSE
NOTCH4	protein	Q99466	UNIPROT	812	Q99466	0.401242	0.0499886	0.926854	0.0757257	1427.22	177.809	3296.82	269.356	FALSE	FALSE	FALSE	FALSE
AGPAT3	protein	Q9NRZ7	UNIPROT	813	Q9NRZ7	NaN	NaN	NaN	NaN	#VALUE!	#VALUE!	#VALUE!	#VALUE!	#VALUE!	#VALUE!	#VALUE!	#VALUE!
FGR	protein	P09769	UNIPROT	814	P09769	NaN	NaN	NaN	NaN	#VALUE!	#VALUE!	#VALUE!	#VALUE!	#VALUE!	#VALUE!	#VALUE!	#VALUE!
REL	protein	Q04864	UNIPROT	815	Q04864	0.116415	0.751318	0.686533	0.391004	414.089	2672.44	2442	1390.8	FALSE	FALSE	FALSE	FALSE
SRGAP3	protein	O43295	UNIPROT	816	O43295	NaN	NaN	NaN	NaN	#VALUE!	#VALUE!	#VALUE!	#VALUE!	#VALUE!	#VALUE!	#VALUE!	#VALUE!
IFNL1	protein	Q8IU54	UNIPROT	817	Q8IU54	NaN	NaN	NaN	NaN	#VALUE!	#VALUE!	#VALUE!	#VALUE!	#VALUE!	#VALUE!	#VALUE!	#VALUE!
IFNL2	protein	Q8IZJ0	UNIPROT	818	Q8IZJ0	NaN	NaN	NaN	NaN	#VALUE!	#VALUE!	#VALUE!	#VALUE!	#VALUE!	#VALUE!	#VALUE!	#VALUE!
IFNL3	protein	Q8IZI9	UNIPROT	819	Q8IZI9	NaN	NaN	NaN	NaN	#VALUE!	#VALUE!	#VALUE!	#VALUE!	#VALUE!	#VALUE!	#VALUE!	#VALUE!
PYCARD	protein	Q9ULZ3	UNIPROT	820	Q9ULZ3	NaN	NaN	NaN	NaN	#VALUE!	#VALUE!	#VALUE!	#VALUE!	#VALUE!	#VALUE!	#VALUE!	#VALUE!
NCOA2	protein	Q15596	UNIPROT	821	Q15596	NaN	NaN	NaN	NaN	#VALUE!	#VALUE!	#VALUE!	#VALUE!	#VALUE!	#VALUE!	#VALUE!	#VALUE!
GNGT1	protein	P63211	UNIPROT	822	P63211	0.235114	0.849945	0.467171	0.699526	836.301	3023.26	1661.73	2488.21	FALSE	FALSE	FALSE	FALSE
GPI	protein	P06744	UNIPROT	823	P06744	0.364963	0.287496	0.00885669	0.347076	1298.17	1022.62	31.5032	1234.55	FALSE	FALSE	FALSE	FALSE
IL1RAP	protein	Q9NPH3	UNIPROT	824	Q9NPH3	0.9387	0.42749	0.409711	0.829722	3338.95	1520.58	1457.34	2951.32	FALSE	FALSE	FALSE	FALSE
DVL3	protein	Q92997	UNIPROT	825	Q92997	0.562647	0.000237628	0.992634	0.448792	2001.33	0.845242	3530.8	1596.35	FALSE	FALSE	FALSE	FALSE
PRKCG	protein	P05129	UNIPROT	826	P05129	0.157933	0.00182447	0.724025	0.422911	561.766	6.48966	2575.36	1504.29	FALSE	FALSE	FALSE	FALSE
NTN4	protein	Q9HB63	UNIPROT	827	Q9HB63	NaN	NaN	NaN	NaN	#VALUE!	#VALUE!	#VALUE!	#VALUE!	#VALUE!	#VALUE!	#VALUE!	#VALUE!
TNFRSF10B	protein	O14763	UNIPROT	828	O14763	0.745928	0.719436	0.695059	0.763402	2653.27	2559.03	2472.33	2715.42	FALSE	FALSE	FALSE	FALSE
RHOQ	protein	P17081	UNIPROT	829	P17081	NaN	NaN	NaN	NaN	#VALUE!	#VALUE!	#VALUE!	#VALUE!	#VALUE!	#VALUE!	#VALUE!	#VALUE!
CSNK2A2	protein	P19784	UNIPROT	830	P19784	NaN	NaN	NaN	NaN	#VALUE!	#VALUE!	#VALUE!	#VALUE!	#VALUE!	#VALUE!	#VALUE!	#VALUE!
DYRK2	protein	Q92630	UNIPROT	831	Q92630	NaN	NaN	NaN	NaN	#VALUE!	#VALUE!	#VALUE!	#VALUE!	#VALUE!	#VALUE!	#VALUE!	#VALUE!
CDC42	protein	P60953	UNIPROT	832	P60953	0.855379	0.0216132	0.7482	0.235039	3042.58	76.8783	2661.35	836.033	FALSE	FALSE	FALSE	FALSE
PLCG1	protein	P19174	UNIPROT	833	P19174	0.8607	0.400187	0.103863	0.416967	3061.51	1423.47	369.44	1483.15	FALSE	FALSE	FALSE	FALSE
TNFRSF25	protein	Q93038	UNIPROT	834	Q93038	0.0573552	0.155251	0.194501	0.209751	204.013	552.227	691.842	746.085	FALSE	FALSE	FALSE	FALSE
TNFSF10	protein	P50591	UNIPROT	835	P50591	0.644061	0.107473	0.949807	0.528716	2290.93	382.283	3378.46	1880.64	FALSE	FALSE	FALSE	FALSE
RAPGEF5	protein	Q92565	UNIPROT	836	Q92565	NaN	NaN	NaN	NaN	#VALUE!	#VALUE!	#VALUE!	#VALUE!	#VALUE!	#VALUE!	#VALUE!	#VALUE!
GNAQ	protein	P50148	UNIPROT	837	P50148	0.000259599	9.09695e-06	0.452117	0.698481	0.923395	0.0323579	1608.18	2484.5	FALSE	TRUE	FALSE	FALSE
IRS2	protein	Q9Y4H2	UNIPROT	838	Q9Y4H2	0.487948	0.313379	0.963683	0.332683	1735.63	1114.69	3427.82	1183.35	FALSE	FALSE	FALSE	FALSE
MEN1	protein	O00255	UNIPROT	839	O00255	NaN	NaN	NaN	NaN	#VALUE!	#VALUE!	#VALUE!	#VALUE!	#VALUE!	#VALUE!	#VALUE!	#VALUE!
IL10	protein	P22301	UNIPROT	840	P22301	NaN	NaN	NaN	NaN	#VALUE!	#VALUE!	#VALUE!	#VALUE!	#VALUE!	#VALUE!	#VALUE!	#VALUE!
PLCD4	protein	Q9BRC7	UNIPROT	841	Q9BRC7	NaN	NaN	NaN	NaN	#VALUE!	#VALUE!	#VALUE!	#VALUE!	#VALUE!	#VALUE!	#VALUE!	#VALUE!
EFNA5	protein	P52803	UNIPROT	842	P52803	NaN	NaN	NaN	NaN	#VALUE!	#VALUE!	#VALUE!	#VALUE!	#VALUE!	#VALUE!	#VALUE!	#VALUE!
PPP2R5A	protein	Q15172	UNIPROT	843	Q15172	0.255432	0.00143872	0.45921	0.466536	908.572	5.11752	1633.41	1659.47	FALSE	FALSE	FALSE	FALSE
TRAF1	protein	Q13077	UNIPROT	844	Q13077	1.69288e-06	0.00964826	0.664854	0.14851	0.00602156	34.3189	2364.89	528.251	TRUE	FALSE	FALSE	FALSE
RASGEF1A	protein	Q8N9B8	UNIPROT	845	Q8N9B8	NaN	NaN	NaN	NaN	#VALUE!	#VALUE!	#VALUE!	#VALUE!	#VALUE!	#VALUE!	#VALUE!	#VALUE!
ABI1	protein	Q8IZP0	UNIPROT	846	Q8IZP0	0.000121385	0.187242	0.754323	0.463362	0.431767	666.02	2683.13	1648.18	FALSE	FALSE	FALSE	FALSE
EFNA2	protein	O43921	UNIPROT	847	O43921	NaN	NaN	NaN	NaN	#VALUE!	#VALUE!	#VALUE!	#VALUE!	#VALUE!	#VALUE!	#VALUE!	#VALUE!
PDPK2P	protein	Q6A1A2	UNIPROT	848	Q6A1A2	NaN	NaN	NaN	NaN	#VALUE!	#VALUE!	#VALUE!	#VALUE!	#VALUE!	#VALUE!	#VALUE!	#VALUE!
BTC	protein	P35070	UNIPROT	849	P35070	NaN	NaN	NaN	NaN	#VALUE!	#VALUE!	#VALUE!	#VALUE!	#VALUE!	#VALUE!	#VALUE!	#VALUE!
NCOA4	protein	Q13772	UNIPROT	850	Q13772	NaN	NaN	NaN	NaN	#VALUE!	#VALUE!	#VALUE!	#VALUE!	#VALUE!	#VALUE!	#VALUE!	#VALUE!
NTN1	protein	O95631	UNIPROT	851	O95631	NaN	NaN	NaN	NaN	#VALUE!	#VALUE!	#VALUE!	#VALUE!	#VALUE!	#VALUE!	#VALUE!	#VALUE!
CLK2	protein	P49760	UNIPROT	852	P49760	0.0235311	0.0882698	0.234763	0.619478	83.7003	313.976	835.053	2203.48	FALSE	FALSE	FALSE	FALSE
CLK1	protein	P49759	UNIPROT	853	P49759	NaN	NaN	NaN	NaN	#VALUE!	#VALUE!	#VALUE!	#VALUE!	#VALUE!	#VALUE!	#VALUE!	#VALUE!
JAG1	protein	P78504	UNIPROT	854	P78504	0.724741	0.93433	0.845848	0.173067	2577.9	3323.41	3008.68	615.598	FALSE	FALSE	FALSE	FALSE
CSF3	protein	P09919	UNIPROT	855	P09919	NaN	NaN	NaN	NaN	#VALUE!	#VALUE!	#VALUE!	#VALUE!	#VALUE!	#VALUE!	#VALUE!	#VALUE!
GAL	protein	P22466	UNIPROT	856	P22466	NaN	NaN	NaN	NaN	#VALUE!	#VALUE!	#VALUE!	#VALUE!	#VALUE!	#VALUE!	#VALUE!	#VALUE!
GALP	protein	Q9UBC7	UNIPROT	857	Q9UBC7	NaN	NaN	NaN	NaN	#VALUE!	#VALUE!	#VALUE!	#VALUE!	#VALUE!	#VALUE!	#VALUE!	#VALUE!
THBS1	protein	P07996	UNIPROT	858	P07996	NaN	NaN	NaN	NaN	#VALUE!	#VALUE!	#VALUE!	#VALUE!	#VALUE!	#VALUE!	#VALUE!	#VALUE!
TGFB2	protein	P61812	UNIPROT	859	P61812	NaN	NaN	NaN	NaN	#VALUE!	#VALUE!	#VALUE!	#VALUE!	#VALUE!	#VALUE!	#VALUE!	#VALUE!
SHOC2	protein	Q9UQ13	UNIPROT	860	Q9UQ13	NaN	NaN	NaN	NaN	#VALUE!	#VALUE!	#VALUE!	#VALUE!	#VALUE!	#VALUE!	#VALUE!	#VALUE!
MAP4K4	protein	O95819	UNIPROT	861	O95819	NaN	NaN	NaN	NaN	#VALUE!	#VALUE!	#VALUE!	#VALUE!	#VALUE!	#VALUE!	#VALUE!	#VALUE!
KPNB1	protein	Q14974	UNIPROT	862	Q14974	NaN	NaN	NaN	NaN	#VALUE!	#VALUE!	#VALUE!	#VALUE!	#VALUE!	#VALUE!	#VALUE!	#VALUE!
ERBB3	protein	P21860	UNIPROT	863	P21860	5.97084e-11	0.00569879	0.000185672	0.282275	2.12383e-07	20.2706	0.660435	1004.05	TRUE	FALSE	FALSE	FALSE
HIF1AN	protein	Q9NWT6	UNIPROT	864	Q9NWT6	NaN	NaN	NaN	NaN	#VALUE!	#VALUE!	#VALUE!	#VALUE!	#VALUE!	#VALUE!	#VALUE!	#VALUE!
VAV2	protein	P52735	UNIPROT	865	P52735	0.00144373	0.00108743	0.864826	0.206979	5.13533	3.86799	3076.19	736.225	FALSE	FALSE	FALSE	FALSE
GRIP1	protein	Q9Y3R0	UNIPROT	866	Q9Y3R0	NaN	NaN	NaN	NaN	#VALUE!	#VALUE!	#VALUE!	#VALUE!	#VALUE!	#VALUE!	#VALUE!	#VALUE!
NUMA1	protein	Q14980	UNIPROT	867	Q14980	0.109796	0.000460847	0.0172621	0.0738296	390.543	1.63923	61.4012	262.612	FALSE	FALSE	FALSE	FALSE
NTF4	protein	P34130	UNIPROT	868	P34130	NaN	NaN	NaN	NaN	#VALUE!	#VALUE!	#VALUE!	#VALUE!	#VALUE!	#VALUE!	#VALUE!	#VALUE!
RYK	protein	P34925	UNIPROT	869	P34925	0.939504	0.935263	0.110447	0.231575	3341.81	3326.73	392.861	823.713	FALSE	FALSE	FALSE	FALSE
KSR1	protein	Q8IVT5	UNIPROT	870	Q8IVT5	0.169654	0.240613	0.0193807	0.362838	603.461	855.862	68.9372	1290.62	FALSE	FALSE	FALSE	FALSE
MAP3K2	protein	Q9Y2U5	UNIPROT	871	Q9Y2U5	NaN	NaN	NaN	NaN	#VALUE!	#VALUE!	#VALUE!	#VALUE!	#VALUE!	#VALUE!	#VALUE!	#VALUE!
ANGPT1	protein	Q15389	UNIPROT	872	Q15389	NaN	NaN	NaN	NaN	#VALUE!	#VALUE!	#VALUE!	#VALUE!	#VALUE!	#VALUE!	#VALUE!	#VALUE!
BAK1	protein	Q16611	UNIPROT	873	Q16611	0.00242962	0.000943306	0.0941261	0.167436	8.64217	3.35534	334.807	595.57	FALSE	FALSE	FALSE	FALSE
ZIC1	protein	Q15915	UNIPROT	874	Q15915	NaN	NaN	NaN	NaN	#VALUE!	#VALUE!	#VALUE!	#VALUE!	#VALUE!	#VALUE!	#VALUE!	#VALUE!
RTN4	protein	Q9NQC3	UNIPROT	875	Q9NQC3	NaN	NaN	NaN	NaN	#VALUE!	#VALUE!	#VALUE!	#VALUE!	#VALUE!	#VALUE!	#VALUE!	#VALUE!
IFNW1	protein	P05000	UNIPROT	876	P05000	NaN	NaN	NaN	NaN	#VALUE!	#VALUE!	#VALUE!	#VALUE!	#VALUE!	#VALUE!	#VALUE!	#VALUE!
APOE	protein	P02649	UNIPROT	877	P02649	0.192524	0.407988	0.186293	0.484094	684.808	1451.21	662.645	1721.92	FALSE	FALSE	FALSE	FALSE
TFPI	protein	P10646	UNIPROT	878	P10646	NaN	NaN	NaN	NaN	#VALUE!	#VALUE!	#VALUE!	#VALUE!	#VALUE!	#VALUE!	#VALUE!	#VALUE!
ABRAXAS1	protein	Q6UWZ7	UNIPROT	879	Q6UWZ7	0.0190922	0.00842121	0.91819	0.331777	67.911	29.9542	3266	1180.13	FALSE	FALSE	FALSE	FALSE
MARK2	protein	Q7KZI7	UNIPROT	880	Q7KZI7	5.23095e-05	1.01508e-05	0.149657	0.996546	0.186065	0.0361065	532.328	3544.71	FALSE	TRUE	FALSE	FALSE
IFNGR1	protein	P15260	UNIPROT	881	P15260	0.00935551	0.00397077	0.078714	0.897558	33.2775	14.124	279.986	3192.61	FALSE	FALSE	FALSE	FALSE
BMP10	protein	O95393	UNIPROT	882	O95393	NaN	NaN	NaN	NaN	#VALUE!	#VALUE!	#VALUE!	#VALUE!	#VALUE!	#VALUE!	#VALUE!	#VALUE!
GDF2	protein	Q9UK05	UNIPROT	883	Q9UK05	NaN	NaN	NaN	NaN	#VALUE!	#VALUE!	#VALUE!	#VALUE!	#VALUE!	#VALUE!	#VALUE!	#VALUE!
GNG12	protein	Q9UBI6	UNIPROT	884	Q9UBI6	1.34111e-07	0.123496	0.138467	0.837405	0.000477033	439.275	492.526	2978.65	TRUE	FALSE	FALSE	FALSE
MFNG	protein	O00587	UNIPROT	885	O00587	NaN	NaN	NaN	NaN	#VALUE!	#VALUE!	#VALUE!	#VALUE!	#VALUE!	#VALUE!	#VALUE!	#VALUE!
GRP	protein	P07492	UNIPROT	886	P07492	NaN	NaN	NaN	NaN	#VALUE!	#VALUE!	#VALUE!	#VALUE!	#VALUE!	#VALUE!	#VALUE!	#VALUE!
NR0B2	protein	Q15466	UNIPROT	887	Q15466	NaN	NaN	NaN	NaN	#VALUE!	#VALUE!	#VALUE!	#VALUE!	#VALUE!	#VALUE!	#VALUE!	#VALUE!
IL15	protein	P40933	UNIPROT	888	P40933	NaN	NaN	NaN	NaN	#VALUE!	#VALUE!	#VALUE!	#VALUE!	#VALUE!	#VALUE!	#VALUE!	#VALUE!
RABEP1	protein	Q15276	UNIPROT	889	Q15276	NaN	NaN	NaN	NaN	#VALUE!	#VALUE!	#VALUE!	#VALUE!	#VALUE!	#VALUE!	#VALUE!	#VALUE!
FAS	protein	P25445	UNIPROT	890	P25445	0.361277	0.113038	0.420446	0.984811	1285.06	402.075	1495.53	3502.97	FALSE	FALSE	FALSE	FALSE
AR	protein	P10275	UNIPROT	891	P10275	3.984e-12	0.496845	0.232669	0.382006	1.41711e-08	1767.28	827.605	1358.79	TRUE	FALSE	FALSE	FALSE
GRPR	protein	P30550	UNIPROT	892	P30550	8.5296e-05	0.149296	0.0296666	0.209281	0.303398	531.044	105.524	744.412	FALSE	FALSE	FALSE	FALSE
THPO	protein	P40225	UNIPROT	893	P40225	NaN	NaN	NaN	NaN	#VALUE!	#VALUE!	#VALUE!	#VALUE!	#VALUE!	#VALUE!	#VALUE!	#VALUE!
CTF1	protein	Q16619	UNIPROT	894	Q16619	NaN	NaN	NaN	NaN	#VALUE!	#VALUE!	#VALUE!	#VALUE!	#VALUE!	#VALUE!	#VALUE!	#VALUE!
TP53BP2	protein	Q13625	UNIPROT	895	Q13625	NaN	NaN	NaN	NaN	#VALUE!	#VALUE!	#VALUE!	#VALUE!	#VALUE!	#VALUE!	#VALUE!	#VALUE!
MST1	protein	P26927	UNIPROT	896	P26927	NaN	NaN	NaN	NaN	#VALUE!	#VALUE!	#VALUE!	#VALUE!	#VALUE!	#VALUE!	#VALUE!	#VALUE!
HSPG2	protein	P98160	UNIPROT	897	P98160	NaN	NaN	NaN	NaN	#VALUE!	#VALUE!	#VALUE!	#VALUE!	#VALUE!	#VALUE!	#VALUE!	#VALUE!
IGF2	protein	P01344	UNIPROT	898	P01344	NaN	NaN	NaN	NaN	#VALUE!	#VALUE!	#VALUE!	#VALUE!	#VALUE!	#VALUE!	#VALUE!	#VALUE!
SH3GLB1	protein	Q9Y371	UNIPROT	899	Q9Y371	NaN	NaN	NaN	NaN	#VALUE!	#VALUE!	#VALUE!	#VALUE!	#VALUE!	#VALUE!	#VALUE!	#VALUE!
HOOK2	protein	Q96ED9	UNIPROT	900	Q96ED9	NaN	NaN	NaN	NaN	#VALUE!	#VALUE!	#VALUE!	#VALUE!	#VALUE!	#VALUE!	#VALUE!	#VALUE!
VIP	protein	P01282	UNIPROT	901	P01282	NaN	NaN	NaN	NaN	#VALUE!	#VALUE!	#VALUE!	#VALUE!	#VALUE!	#VALUE!	#VALUE!	#VALUE!
AKT3	protein	Q9Y243	UNIPROT	902	Q9Y243	0.0152891	5.35346e-10	0.00837616	0.722344	54.3833	1.90423e-06	29.794	2569.38	FALSE	TRUE	FALSE	FALSE
NEK2	protein	P51955	UNIPROT	903	P51955	1.91583e-12	4.97213e-10	7.78987e-06	0.166433	6.81459e-09	1.76859e-06	0.0277085	592.001	TRUE	TRUE	TRUE	FALSE
MRE11	protein	P49959	UNIPROT	904	P49959	0.0047763	0.0823456	0.044258	0.0396651	16.9893	292.903	157.426	141.089	FALSE	FALSE	FALSE	FALSE
GPC3	protein	P51654	UNIPROT	905	P51654	NaN	NaN	NaN	NaN	#VALUE!	#VALUE!	#VALUE!	#VALUE!	#VALUE!	#VALUE!	#VALUE!	#VALUE!
CNKSR2	protein	Q8WXI2	UNIPROT	906	Q8WXI2	NaN	NaN	NaN	NaN	#VALUE!	#VALUE!	#VALUE!	#VALUE!	#VALUE!	#VALUE!	#VALUE!	#VALUE!
SMAD3	protein	P84022	UNIPROT	907	P84022	0.763944	0.00406697	0.402141	0.753522	2717.35	14.4662	1430.42	2680.28	FALSE	FALSE	FALSE	FALSE
MKNK1	protein	Q9BUB5	UNIPROT	908	Q9BUB5	0.62845	0.0437519	0.00545733	0.129634	2235.4	155.625	19.4117	461.108	FALSE	FALSE	FALSE	FALSE
KAT5	protein	Q92993	UNIPROT	909	Q92993	0.326493	0.00551187	0.655626	0.49038	1161.34	19.6057	2332.06	1744.28	FALSE	FALSE	FALSE	FALSE
PPP4C	protein	P60510	UNIPROT	910	P60510	0.00418511	1.55264e-06	NaN	NaN	14.8864	0.00552273	#VALUE!	#VALUE!	FALSE	TRUE	#VALUE!	#VALUE!
F2RL3	protein	Q96RI0	UNIPROT	911	Q96RI0	1.20678e-08	0.530399	0.06055	0.0109609	4.29252e-05	1886.63	215.376	38.988	TRUE	FALSE	FALSE	FALSE
MKNK2	protein	Q9HBH9	UNIPROT	912	Q9HBH9	0.00999847	0.519282	0.293541	0.0662617	35.5646	1847.08	1044.12	235.693	FALSE	FALSE	FALSE	FALSE
ZIC3	protein	O60481	UNIPROT	913	O60481	NaN	NaN	NaN	NaN	#VALUE!	#VALUE!	#VALUE!	#VALUE!	#VALUE!	#VALUE!	#VALUE!	#VALUE!
RASGEF1B	protein	Q0VAM2	UNIPROT	914	Q0VAM2	NaN	NaN	NaN	NaN	#VALUE!	#VALUE!	#VALUE!	#VALUE!	#VALUE!	#VALUE!	#VALUE!	#VALUE!
RBX1	protein	P62877	UNIPROT	915	P62877	NaN	NaN	NaN	NaN	#VALUE!	#VALUE!	#VALUE!	#VALUE!	#VALUE!	#VALUE!	#VALUE!	#VALUE!
PPP1R15A	protein	O75807	UNIPROT	916	O75807	0.275475	0.0043381	0.608105	0.968019	979.863	15.4306	2163.03	3443.24	FALSE	FALSE	FALSE	FALSE
NRG2	protein	O14511	UNIPROT	917	O14511	NaN	NaN	NaN	NaN	#VALUE!	#VALUE!	#VALUE!	#VALUE!	#VALUE!	#VALUE!	#VALUE!	#VALUE!
AMHR2	protein	Q16671	UNIPROT	918	Q16671	0.111761	0.0930923	0.124093	0.387704	397.533	331.129	441.4	1379.06	FALSE	FALSE	FALSE	FALSE
FIP1L1	protein	Q6UN15	UNIPROT	919	Q6UN15	NaN	NaN	NaN	NaN	#VALUE!	#VALUE!	#VALUE!	#VALUE!	#VALUE!	#VALUE!	#VALUE!	#VALUE!
ADAM12	protein	O43184	UNIPROT	920	O43184	NaN	NaN	NaN	NaN	#VALUE!	#VALUE!	#VALUE!	#VALUE!	#VALUE!	#VALUE!	#VALUE!	#VALUE!
PTPN7	protein	P35236	UNIPROT	921	P35236	0.0974673	0.430185	0.26587	0.0499465	346.691	1530.17	945.699	177.66	FALSE	FALSE	FALSE	FALSE
WDR83	protein	Q9BRX9	UNIPROT	922	Q9BRX9	NaN	NaN	NaN	NaN	#VALUE!	#VALUE!	#VALUE!	#VALUE!	#VALUE!	#VALUE!	#VALUE!	#VALUE!
NRG4	protein	Q8WWG1	UNIPROT	923	Q8WWG1	NaN	NaN	NaN	NaN	#VALUE!	#VALUE!	#VALUE!	#VALUE!	#VALUE!	#VALUE!	#VALUE!	#VALUE!
MSH6	protein	P52701	UNIPROT	924	P52701	NaN	NaN	NaN	NaN	#VALUE!	#VALUE!	#VALUE!	#VALUE!	#VALUE!	#VALUE!	#VALUE!	#VALUE!
GHRL	protein	Q9UBU3	UNIPROT	925	Q9UBU3	NaN	NaN	NaN	NaN	#VALUE!	#VALUE!	#VALUE!	#VALUE!	#VALUE!	#VALUE!	#VALUE!	#VALUE!
IL20RA	protein	Q9UHF4	UNIPROT	926	Q9UHF4	2.83142e-05	0.226296	0.713688	NaN	0.100714	804.934	2538.59	#VALUE!	FALSE	FALSE	FALSE	#VALUE!
IFNLR1	protein	Q8IU57	UNIPROT	927	Q8IU57	0.00840345	0.722664	0.0183127	0.0408352	29.8911	2570.52	65.1383	145.251	FALSE	FALSE	FALSE	FALSE
IL22RA1	protein	Q8N6P7	UNIPROT	928	Q8N6P7	0.000159808	0.000259314	NaN	0.449839	0.568438	0.922382	#VALUE!	1600.08	FALSE	FALSE	#VALUE!	FALSE
SMG1	protein	Q96Q15	UNIPROT	929	Q96Q15	NaN	NaN	NaN	NaN	#VALUE!	#VALUE!	#VALUE!	#VALUE!	#VALUE!	#VALUE!	#VALUE!	#VALUE!
PRCC	protein	Q92733	UNIPROT	930	Q92733	NaN	NaN	NaN	NaN	#VALUE!	#VALUE!	#VALUE!	#VALUE!	#VALUE!	#VALUE!	#VALUE!	#VALUE!
BCAR1	protein	P56945	UNIPROT	931	P56945	0.00758792	1.47869e-09	0.00258732	0.2131	26.9902	5.2597e-06	9.20311	757.996	FALSE	TRUE	FALSE	FALSE
GPHA2	protein	Q96T91	UNIPROT	932	Q96T91	NaN	NaN	NaN	NaN	#VALUE!	#VALUE!	#VALUE!	#VALUE!	#VALUE!	#VALUE!	#VALUE!	#VALUE!
DUSP3	protein	P51452	UNIPROT	933	P51452	0.0140461	0.0011572	0.483042	0.0625014	49.9621	4.11617	1718.18	222.318	FALSE	FALSE	FALSE	FALSE
TYK2	protein	P29597	UNIPROT	934	P29597	0.0432425	0.831042	0.964147	0.629035	153.814	2956.02	3429.47	2237.48	FALSE	FALSE	FALSE	FALSE
NKD1	protein	Q969G9	UNIPROT	935	Q969G9	NaN	NaN	NaN	NaN	#VALUE!	#VALUE!	#VALUE!	#VALUE!	#VALUE!	#VALUE!	#VALUE!	#VALUE!
PTEN	protein	P60484	UNIPROT	936	P60484	0.000507878	0.0128769	0.0743384	0.506237	1.80652	45.8031	264.422	1800.68	FALSE	FALSE	FALSE	FALSE
GRB2	protein	P62993	UNIPROT	937	P62993	0.774355	0.56124	0.908852	0.313188	2754.38	1996.33	3232.79	1114.01	FALSE	FALSE	FALSE	FALSE
POFUT1	protein	Q9H488	UNIPROT	938	Q9H488	NaN	NaN	NaN	NaN	#VALUE!	#VALUE!	#VALUE!	#VALUE!	#VALUE!	#VALUE!	#VALUE!	#VALUE!
MAP3K3	protein	Q99759	UNIPROT	939	Q99759	4.25013e-14	4.23357e-08	0.111432	0.000638312	1.51177e-10	0.000150588	396.362	2.27047	TRUE	TRUE	FALSE	FALSE
AURKC	protein	Q9UQB9	UNIPROT	940	Q9UQB9	NaN	NaN	NaN	NaN	#VALUE!	#VALUE!	#VALUE!	#VALUE!	#VALUE!	#VALUE!	#VALUE!	#VALUE!
IRAK1	protein	P51617	UNIPROT	941	P51617	0.00576014	0.00496344	0.46907	0.180164	20.4888	17.655	1668.48	640.843	FALSE	FALSE	FALSE	FALSE
LAT	protein	O43561	UNIPROT	942	O43561	0.0714445	0.00116678	0.334329	0.0609746	254.128	4.15022	1189.21	216.887	FALSE	FALSE	FALSE	FALSE
PRKACG	protein	P22612	UNIPROT	943	P22612	NaN	NaN	NaN	NaN	#VALUE!	#VALUE!	#VALUE!	#VALUE!	#VALUE!	#VALUE!	#VALUE!	#VALUE!
SMARCC1	protein	Q92922	UNIPROT	944	Q92922	0.00165441	0.0568666	0.291995	0.0314063	5.88473	202.274	1038.63	111.712	FALSE	FALSE	FALSE	FALSE
PRSS21	protein	Q9Y6M0	UNIPROT	945	Q9Y6M0	NaN	NaN	NaN	NaN	#VALUE!	#VALUE!	#VALUE!	#VALUE!	#VALUE!	#VALUE!	#VALUE!	#VALUE!
KTN1	protein	Q86UP2	UNIPROT	946	Q86UP2	NaN	NaN	NaN	NaN	#VALUE!	#VALUE!	#VALUE!	#VALUE!	#VALUE!	#VALUE!	#VALUE!	#VALUE!
NR2E3	protein	Q9Y5X4	UNIPROT	947	Q9Y5X4	NaN	NaN	NaN	NaN	#VALUE!	#VALUE!	#VALUE!	#VALUE!	#VALUE!	#VALUE!	#VALUE!	#VALUE!
MAP3K11	protein	Q16584	UNIPROT	948	Q16584	0.0220546	0.195238	0.602763	0.309806	78.4481	694.462	2144.03	1101.98	FALSE	FALSE	FALSE	FALSE
TGIF1	protein	Q15583	UNIPROT	949	Q15583	NaN	NaN	NaN	NaN	#VALUE!	#VALUE!	#VALUE!	#VALUE!	#VALUE!	#VALUE!	#VALUE!	#VALUE!
BCL3	protein	P20749	UNIPROT	950	P20749	0.775457	0.208406	0.654035	0.0176075	2758.3	741.3	2326.4	62.6298	FALSE	FALSE	FALSE	FALSE
LAMTOR3	protein	Q9UHA4	UNIPROT	951	Q9UHA4	NaN	NaN	NaN	NaN	#VALUE!	#VALUE!	#VALUE!	#VALUE!	#VALUE!	#VALUE!	#VALUE!	#VALUE!
cAMP	smallmolecule	CID:6076	PUBCHEM	952	CID:6076	3.88908e-19	2.48137e-05	0.00231498	0.0162628	1.38334e-15	0.0882622	8.23439	57.8469	TRUE	FALSE	FALSE	FALSE
NR2F1	protein	P10589	UNIPROT	953	P10589	1.371e-14	6.46463e-09	6.78068e-08	0.0526516	4.87665e-11	2.29947e-05	0.000241189	187.282	TRUE	TRUE	TRUE	FALSE
GXYLT1	protein	Q4G148	UNIPROT	954	Q4G148	NaN	NaN	NaN	NaN	#VALUE!	#VALUE!	#VALUE!	#VALUE!	#VALUE!	#VALUE!	#VALUE!	#VALUE!
CDK3	protein	Q00526	UNIPROT	955	Q00526	0.0241931	0.315298	0.851488	0.597084	86.0548	1121.51	3028.74	2123.83	FALSE	FALSE	FALSE	FALSE
MAP1LC3A	protein	Q9H492	UNIPROT	956	Q9H492	0.0794861	0.0056278	0.0699681	0.357314	282.732	20.0181	248.877	1270.97	FALSE	FALSE	FALSE	FALSE
WSB1	protein	Q9Y6I7	UNIPROT	957	Q9Y6I7	NaN	NaN	NaN	NaN	#VALUE!	#VALUE!	#VALUE!	#VALUE!	#VALUE!	#VALUE!	#VALUE!	#VALUE!
RUBCN	protein	Q92622	UNIPROT	958	Q92622	NaN	NaN	NaN	NaN	#VALUE!	#VALUE!	#VALUE!	#VALUE!	#VALUE!	#VALUE!	#VALUE!	#VALUE!
SGK3	protein	Q96BR1	UNIPROT	959	Q96BR1	0.0378699	0.0325462	0.654609	0.937948	134.703	115.767	2328.45	3336.28	FALSE	FALSE	FALSE	FALSE
RPS6KA2	protein	Q15349	UNIPROT	960	Q15349	0.416396	0.511493	0.98312	0.204087	1481.12	1819.38	3496.96	725.937	FALSE	FALSE	FALSE	FALSE
MOB1A	protein	Q9H8S9	UNIPROT	961	Q9H8S9	0.119082	0.338198	0.130228	0.20199	423.574	1202.97	463.22	718.48	FALSE	FALSE	FALSE	FALSE
MOB1B	protein	Q7L9L4	UNIPROT	962	Q7L9L4	0.921804	0.705675	0.410671	0.655563	3278.86	2510.09	1460.76	2331.84	FALSE	FALSE	FALSE	FALSE
SAV1	protein	Q9H4B6	UNIPROT	963	Q9H4B6	0.157096	0.0411507	0.152685	0.145968	558.79	146.373	543.1	519.21	FALSE	FALSE	FALSE	FALSE
ZFP91	protein	Q96JP5	UNIPROT	964	Q96JP5	NaN	NaN	NaN	NaN	#VALUE!	#VALUE!	#VALUE!	#VALUE!	#VALUE!	#VALUE!	#VALUE!	#VALUE!
TCEA1	protein	P23193	UNIPROT	965	P23193	NaN	NaN	NaN	NaN	#VALUE!	#VALUE!	#VALUE!	#VALUE!	#VALUE!	#VALUE!	#VALUE!	#VALUE!
PRKN	protein	O60260	UNIPROT	966	O60260	2.56298e-10	0.109405	0.0617957	0.251051	9.11651e-07	389.154	219.807	892.989	TRUE	FALSE	FALSE	FALSE
IL3	protein	P08700	UNIPROT	967	P08700	NaN	NaN	NaN	NaN	#VALUE!	#VALUE!	#VALUE!	#VALUE!	#VALUE!	#VALUE!	#VALUE!	#VALUE!
EFNB1	protein	P98172	UNIPROT	968	P98172	NaN	NaN	NaN	NaN	#VALUE!	#VALUE!	#VALUE!	#VALUE!	#VALUE!	#VALUE!	#VALUE!	#VALUE!
EIF3F	protein	O00303	UNIPROT	969	O00303	0.0604726	0.879612	0.115112	0.534797	215.101	3128.78	409.452	1902.27	FALSE	FALSE	FALSE	FALSE
TRPM7	protein	Q96QT4	UNIPROT	970	Q96QT4	NaN	NaN	NaN	NaN	#VALUE!	#VALUE!	#VALUE!	#VALUE!	#VALUE!	#VALUE!	#VALUE!	#VALUE!
HDAC6	protein	Q9UBN7	UNIPROT	971	Q9UBN7	0.000444356	0.046892	0.471614	0.126906	1.58058	166.795	1677.53	451.406	FALSE	FALSE	FALSE	FALSE
ALOX5	protein	P09917	UNIPROT	972	P09917	0.401832	0.366148	0.302923	0.9976	1429.32	1302.39	1077.5	3548.46	FALSE	FALSE	FALSE	FALSE
PTGS2	protein	P35354	UNIPROT	973	P35354	0.00253106	0.715818	0.237169	0.867636	9.00298	2546.17	843.609	3086.18	FALSE	FALSE	FALSE	FALSE
SMAD9	protein	O15198	UNIPROT	974	O15198	5.23443e-09	0.00206433	7.08885e-05	0.101524	1.86189e-05	7.34284	0.25215	361.12	TRUE	FALSE	FALSE	FALSE
CSN1S1	protein	P47710	UNIPROT	975	P47710	NaN	NaN	NaN	NaN	#VALUE!	#VALUE!	#VALUE!	#VALUE!	#VALUE!	#VALUE!	#VALUE!	#VALUE!
PYY	protein	P10082	UNIPROT	976	P10082	NaN	NaN	NaN	NaN	#VALUE!	#VALUE!	#VALUE!	#VALUE!	#VALUE!	#VALUE!	#VALUE!	#VALUE!
RAP1GDS1	protein	P52306	UNIPROT	977	P52306	NaN	NaN	NaN	NaN	#VALUE!	#VALUE!	#VALUE!	#VALUE!	#VALUE!	#VALUE!	#VALUE!	#VALUE!
AP2M1	protein	Q96CW1	UNIPROT	978	Q96CW1	0.746602	0.124654	0.990385	0.72187	2655.66	443.396	3522.8	2567.69	FALSE	FALSE	FALSE	FALSE
AGTR1	protein	P30556	UNIPROT	979	P30556	3.02868e-07	0.0577935	0.908618	0.488032	0.0010773	205.571	3231.95	1735.93	TRUE	FALSE	FALSE	FALSE
RACK1	protein	P63244	UNIPROT	980	P63244	0.366381	0.090235	0.99589	0.135385	1303.22	320.966	3542.38	481.564	FALSE	FALSE	FALSE	FALSE
GABARAP	protein	O95166	UNIPROT	981	O95166	0.000774545	2.13847e-06	0.868454	0.445368	2.75505	0.00760654	3089.09	1584.17	FALSE	TRUE	FALSE	FALSE
SWI/SNF complex	complex	SIGNOR-C92	SIGNOR	982	SIGNOR-C92	0.0225227	0.453192	0.342052	0.022756	80.1134	1612	1216.68	80.9432	FALSE	FALSE	FALSE	FALSE
Adenosine 5'-diphosphate	smallmolecule	CID:6022	PUBCHEM	983	CID:6022	NaN	NaN	NaN	NaN	#VALUE!	#VALUE!	#VALUE!	#VALUE!	#VALUE!	#VALUE!	#VALUE!	#VALUE!
XRCC5	protein	P13010	UNIPROT	984	P13010	NaN	NaN	NaN	NaN	#VALUE!	#VALUE!	#VALUE!	#VALUE!	#VALUE!	#VALUE!	#VALUE!	#VALUE!
XRCC6	protein	P12956	UNIPROT	985	P12956	NaN	NaN	NaN	NaN	#VALUE!	#VALUE!	#VALUE!	#VALUE!	#VALUE!	#VALUE!	#VALUE!	#VALUE!
PRKAB1	protein	Q9Y478	UNIPROT	986	Q9Y478	0.660833	0.157252	0.290146	0.880748	2350.58	559.345	1032.05	3132.82	FALSE	FALSE	FALSE	FALSE
TFG	protein	Q92734	UNIPROT	987	Q92734	NaN	NaN	NaN	NaN	#VALUE!	#VALUE!	#VALUE!	#VALUE!	#VALUE!	#VALUE!	#VALUE!	#VALUE!
PDE4DIP	protein	Q5VU43	UNIPROT	988	Q5VU43	NaN	NaN	NaN	NaN	#VALUE!	#VALUE!	#VALUE!	#VALUE!	#VALUE!	#VALUE!	#VALUE!	#VALUE!
NRAS	protein	P01111	UNIPROT	989	P01111	0.00278323	0.0593527	0.304444	0.0716313	9.89996	211.118	1082.91	254.793	FALSE	FALSE	FALSE	FALSE
SOS2	protein	Q07890	UNIPROT	990	Q07890	0.358067	0.00734746	0.657213	0.349884	1273.65	26.1349	2337.71	1244.54	FALSE	FALSE	FALSE	FALSE
EDNRA	protein	P25101	UNIPROT	991	P25101	1.66013e-10	9.37031e-07	0.0353913	0.0482392	5.90507e-07	0.00333302	125.887	171.587	TRUE	TRUE	FALSE	FALSE
HOXB7	protein	P09629	UNIPROT	992	P09629	0.0093541	0.000284227	0.0406669	0.178157	33.2725	1.011	144.652	633.706	FALSE	FALSE	FALSE	FALSE
PCGF2	protein	P35227	UNIPROT	993	P35227	NaN	NaN	NaN	NaN	#VALUE!	#VALUE!	#VALUE!	#VALUE!	#VALUE!	#VALUE!	#VALUE!	#VALUE!
RNF180	protein	Q86T96	UNIPROT	994	Q86T96	NaN	NaN	NaN	NaN	#VALUE!	#VALUE!	#VALUE!	#VALUE!	#VALUE!	#VALUE!	#VALUE!	#VALUE!
TESK2	protein	Q96S53	UNIPROT	995	Q96S53	NaN	NaN	NaN	NaN	#VALUE!	#VALUE!	#VALUE!	#VALUE!	#VALUE!	#VALUE!	#VALUE!	#VALUE!
MARK1	protein	Q9P0L2	UNIPROT	996	Q9P0L2	0.2491	0.0410597	0.547181	0.595718	886.049	146.049	1946.32	2118.97	FALSE	FALSE	FALSE	FALSE
TLE2	protein	Q04725	UNIPROT	997	Q04725	NaN	NaN	NaN	NaN	#VALUE!	#VALUE!	#VALUE!	#VALUE!	#VALUE!	#VALUE!	#VALUE!	#VALUE!
ARRB1	protein	P49407	UNIPROT	998	P49407	0.157425	0.0112919	0.103105	0.330721	559.959	40.1651	366.744	1176.38	FALSE	FALSE	FALSE	FALSE
MAP3K13	protein	O43283	UNIPROT	999	O43283	NaN	NaN	NaN	NaN	#VALUE!	#VALUE!	#VALUE!	#VALUE!	#VALUE!	#VALUE!	#VALUE!	#VALUE!
IL9	protein	P15248	UNIPROT	1000	P15248	NaN	NaN	NaN	NaN	#VALUE!	#VALUE!	#VALUE!	#VALUE!	#VALUE!	#VALUE!	#VALUE!	#VALUE!
RABGEF1	protein	Q9UJ41	UNIPROT	1001	Q9UJ41	0.310695	0.127884	0.506623	0.164137	1105.14	454.882	1802.06	583.834	FALSE	FALSE	FALSE	FALSE
OTUB1	protein	Q96FW1	UNIPROT	1002	Q96FW1	NaN	NaN	NaN	NaN	#VALUE!	#VALUE!	#VALUE!	#VALUE!	#VALUE!	#VALUE!	#VALUE!	#VALUE!
SH3KBP1	protein	Q96B97	UNIPROT	1003	Q96B97	NaN	NaN	NaN	NaN	#VALUE!	#VALUE!	#VALUE!	#VALUE!	#VALUE!	#VALUE!	#VALUE!	#VALUE!
SGK2	protein	Q9HBY8	UNIPROT	1004	Q9HBY8	0.0470043	0.0715636	0.712589	0.726259	167.194	254.552	2534.68	2583.3	FALSE	FALSE	FALSE	FALSE
SENP1	protein	Q9P0U3	UNIPROT	1005	Q9P0U3	NaN	NaN	NaN	NaN	#VALUE!	#VALUE!	#VALUE!	#VALUE!	#VALUE!	#VALUE!	#VALUE!	#VALUE!
KNL1	protein	Q8NG31	UNIPROT	1006	Q8NG31	0.0207742	0.00035221	0.00769943	0.0742993	73.8939	1.25281	27.3869	264.283	FALSE	FALSE	FALSE	FALSE
GNG3	protein	P63215	UNIPROT	1007	P63215	0.529431	0.0987583	0.277106	0.355677	1883.19	351.283	985.665	1265.14	FALSE	FALSE	FALSE	FALSE
KLF4	protein	O43474	UNIPROT	1008	O43474	0.944328	0.1473	0.00648443	NaN	3358.97	523.945	23.0651	#VALUE!	FALSE	FALSE	FALSE	#VALUE!
SIK3	protein	Q9Y2K2	UNIPROT	1009	Q9Y2K2	NaN	0.451787	NaN	NaN	#VALUE!	1607.01	#VALUE!	#VALUE!	#VALUE!	FALSE	#VALUE!	#VALUE!
NEK6	protein	Q9HC98	UNIPROT	1010	Q9HC98	0.78375	0.000164558	0.314875	0.169033	2787.8	0.585332	1120.01	601.251	FALSE	FALSE	FALSE	FALSE
SEMA3F	protein	Q13275	UNIPROT	1011	Q13275	NaN	NaN	NaN	NaN	#VALUE!	#VALUE!	#VALUE!	#VALUE!	#VALUE!	#VALUE!	#VALUE!	#VALUE!
FNTA	protein	P49354	UNIPROT	1012	P49354	NaN	NaN	NaN	NaN	#VALUE!	#VALUE!	#VALUE!	#VALUE!	#VALUE!	#VALUE!	#VALUE!	#VALUE!
PIK3R3	protein	Q92569	UNIPROT	1013	Q92569	2.96527e-06	0.730368	0.676572	0.665012	0.0105475	2597.92	2406.57	2365.45	TRUE	FALSE	FALSE	FALSE
PIM3	protein	Q86V86	UNIPROT	1014	Q86V86	NaN	NaN	NaN	NaN	#VALUE!	#VALUE!	#VALUE!	#VALUE!	#VALUE!	#VALUE!	#VALUE!	#VALUE!
NEDD4L	protein	Q96PU5	UNIPROT	1015	Q96PU5	0.0546513	0.597124	0.448306	0.0677868	194.395	2123.97	1594.63	241.118	FALSE	FALSE	FALSE	FALSE
IL4R	protein	P24394	UNIPROT	1016	P24394	5.6173e-05	0.0375475	0.190971	0.221446	0.199807	133.557	679.285	787.683	FALSE	FALSE	FALSE	FALSE
PRKG2	protein	Q13237	UNIPROT	1017	Q13237	NaN	NaN	NaN	NaN	#VALUE!	#VALUE!	#VALUE!	#VALUE!	#VALUE!	#VALUE!	#VALUE!	#VALUE!
BMPR1A	protein	P36894	UNIPROT	1018	P36894	0.00231908	0.500259	0.209404	0.383791	8.24896	1779.42	744.851	1365.14	FALSE	FALSE	FALSE	FALSE
PPY	protein	P01298	UNIPROT	1019	P01298	NaN	NaN	NaN	NaN	#VALUE!	#VALUE!	#VALUE!	#VALUE!	#VALUE!	#VALUE!	#VALUE!	#VALUE!
SDHAF2	protein	Q9NX18	UNIPROT	1020	Q9NX18	NaN	NaN	NaN	NaN	#VALUE!	#VALUE!	#VALUE!	#VALUE!	#VALUE!	#VALUE!	#VALUE!	#VALUE!
CDH1	protein	P12830	UNIPROT	1021	P12830	7.38858e-08	5.74798e-09	0.0123405	0.0953215	0.000262812	2.04456e-05	43.8951	339.059	TRUE	TRUE	FALSE	FALSE
SEPT7	protein	Q16181	UNIPROT	1022	Q16181	NaN	NaN	NaN	NaN	#VALUE!	#VALUE!	#VALUE!	#VALUE!	#VALUE!	#VALUE!	#VALUE!	#VALUE!
U2AF2	protein	P26368	UNIPROT	1023	P26368	NaN	NaN	NaN	NaN	#VALUE!	#VALUE!	#VALUE!	#VALUE!	#VALUE!	#VALUE!	#VALUE!	#VALUE!
ZRSR2	protein	Q15696	UNIPROT	1024	Q15696	NaN	NaN	NaN	NaN	#VALUE!	#VALUE!	#VALUE!	#VALUE!	#VALUE!	#VALUE!	#VALUE!	#VALUE!
SEPT2	protein	Q15019	UNIPROT	1025	Q15019	0.336004	0.239774	0.0252158	0.302291	1195.17	852.875	89.6926	1075.25	FALSE	FALSE	FALSE	FALSE
SEPT6	protein	Q14141	UNIPROT	1026	Q14141	6.99533e-13	1.38959e-10	0.0315019	0.612346	2.48824e-09	4.94277e-07	112.052	2178.12	TRUE	TRUE	FALSE	FALSE
LAMTOR1	protein	Q6IAA8	UNIPROT	1027	Q6IAA8	NaN	NaN	NaN	NaN	#VALUE!	#VALUE!	#VALUE!	#VALUE!	#VALUE!	#VALUE!	#VALUE!	#VALUE!
LAMTOR2	protein	Q9Y2Q5	UNIPROT	1028	Q9Y2Q5	NaN	NaN	NaN	NaN	#VALUE!	#VALUE!	#VALUE!	#VALUE!	#VALUE!	#VALUE!	#VALUE!	#VALUE!
LAMTOR4	protein	Q0VGL1	UNIPROT	1029	Q0VGL1	NaN	NaN	NaN	NaN	#VALUE!	#VALUE!	#VALUE!	#VALUE!	#VALUE!	#VALUE!	#VALUE!	#VALUE!
LAMTOR5	protein	O43504	UNIPROT	1030	O43504	0.55643	0.304861	0.319047	NaN	1979.22	1084.39	1134.85	#VALUE!	FALSE	FALSE	FALSE	#VALUE!
DPY30	protein	Q9C005	UNIPROT	1031	Q9C005	NaN	NaN	NaN	NaN	#VALUE!	#VALUE!	#VALUE!	#VALUE!	#VALUE!	#VALUE!	#VALUE!	#VALUE!
RBBP5	protein	Q15291	UNIPROT	1032	Q15291	NaN	NaN	NaN	NaN	#VALUE!	#VALUE!	#VALUE!	#VALUE!	#VALUE!	#VALUE!	#VALUE!	#VALUE!
WDR5	protein	P61964	UNIPROT	1033	P61964	NaN	NaN	NaN	NaN	#VALUE!	#VALUE!	#VALUE!	#VALUE!	#VALUE!	#VALUE!	#VALUE!	#VALUE!
MBTPS1	protein	Q14703	UNIPROT	1034	Q14703	NaN	NaN	NaN	NaN	#VALUE!	#VALUE!	#VALUE!	#VALUE!	#VALUE!	#VALUE!	#VALUE!	#VALUE!
IL12B	protein	P29460	UNIPROT	1035	P29460	0.00983126	8.2749e-05	NaN	0.237092	34.9698	0.294338	#VALUE!	843.335	FALSE	FALSE	#VALUE!	FALSE
PDGFRA	protein	P16234	UNIPROT	1036	P16234	8.73465e-06	6.58782e-05	0.000927727	0.411122	0.0310692	0.234329	3.29992	1462.36	TRUE	FALSE	FALSE	FALSE
RING1	protein	Q06587	UNIPROT	1037	Q06587	NaN	NaN	NaN	NaN	#VALUE!	#VALUE!	#VALUE!	#VALUE!	#VALUE!	#VALUE!	#VALUE!	#VALUE!
RCOR1	protein	Q9UKL0	UNIPROT	1038	Q9UKL0	NaN	NaN	NaN	NaN	#VALUE!	#VALUE!	#VALUE!	#VALUE!	#VALUE!	#VALUE!	#VALUE!	#VALUE!
RALGDS	protein	Q12967	UNIPROT	1039	Q12967	NaN	NaN	NaN	NaN	#VALUE!	#VALUE!	#VALUE!	#VALUE!	#VALUE!	#VALUE!	#VALUE!	#VALUE!
AFDN	protein	P55196	UNIPROT	1040	P55196	NaN	NaN	NaN	NaN	#VALUE!	#VALUE!	#VALUE!	#VALUE!	#VALUE!	#VALUE!	#VALUE!	#VALUE!
RLF	protein	Q13129	UNIPROT	1041	Q13129	NaN	NaN	NaN	NaN	#VALUE!	#VALUE!	#VALUE!	#VALUE!	#VALUE!	#VALUE!	#VALUE!	#VALUE!
GABPB2	protein	Q8TAK5	UNIPROT	1042	Q8TAK5	NaN	NaN	NaN	NaN	#VALUE!	#VALUE!	#VALUE!	#VALUE!	#VALUE!	#VALUE!	#VALUE!	#VALUE!
GABPB1	protein	Q06547	UNIPROT	1043	Q06547	NaN	NaN	NaN	NaN	#VALUE!	#VALUE!	#VALUE!	#VALUE!	#VALUE!	#VALUE!	#VALUE!	#VALUE!
TLE1	protein	Q04724	UNIPROT	1044	Q04724	0.362704	0.345484	0.0178947	0.275983	1290.14	1228.89	63.6513	981.67	FALSE	FALSE	FALSE	FALSE
NUP214	protein	P35658	UNIPROT	1045	P35658	NaN	NaN	NaN	NaN	#VALUE!	#VALUE!	#VALUE!	#VALUE!	#VALUE!	#VALUE!	#VALUE!	#VALUE!
INHBA	protein	P08476	UNIPROT	1046	P08476	0.13586	0.0520793	0.161099	0.118671	483.253	185.246	573.028	422.115	FALSE	FALSE	FALSE	FALSE
ACVR1B	protein	P36896	UNIPROT	1047	P36896	0.000105465	0.0767271	0.00192789	0.207791	0.37514	272.918	6.85751	739.114	FALSE	FALSE	FALSE	FALSE
TTF2	protein	Q9UNY4	UNIPROT	1048	Q9UNY4	NaN	NaN	NaN	NaN	#VALUE!	#VALUE!	#VALUE!	#VALUE!	#VALUE!	#VALUE!	#VALUE!	#VALUE!
TAF4	protein	O00268	UNIPROT	1049	O00268	NaN	NaN	NaN	NaN	#VALUE!	#VALUE!	#VALUE!	#VALUE!	#VALUE!	#VALUE!	#VALUE!	#VALUE!
TLRs	proteinfamily	SIGNOR-PF20	SIGNOR	1050	SIGNOR-PF20	NaN	NaN	NaN	NaN	#VALUE!	#VALUE!	#VALUE!	#VALUE!	#VALUE!	#VALUE!	#VALUE!	#VALUE!
DRAP1	protein	Q14919	UNIPROT	1051	Q14919	NaN	NaN	NaN	NaN	#VALUE!	#VALUE!	#VALUE!	#VALUE!	#VALUE!	#VALUE!	#VALUE!	#VALUE!
DR1	protein	Q01658	UNIPROT	1052	Q01658	NaN	NaN	NaN	NaN	#VALUE!	#VALUE!	#VALUE!	#VALUE!	#VALUE!	#VALUE!	#VALUE!	#VALUE!
NACC1	protein	Q96RE7	UNIPROT	1053	Q96RE7	NaN	NaN	NaN	NaN	#VALUE!	#VALUE!	#VALUE!	#VALUE!	#VALUE!	#VALUE!	#VALUE!	#VALUE!
SERPINA1	protein	P01009	UNIPROT	1054	P01009	NaN	NaN	NaN	NaN	#VALUE!	#VALUE!	#VALUE!	#VALUE!	#VALUE!	#VALUE!	#VALUE!	#VALUE!
SERPINC1	protein	P01008	UNIPROT	1055	P01008	NaN	NaN	NaN	NaN	#VALUE!	#VALUE!	#VALUE!	#VALUE!	#VALUE!	#VALUE!	#VALUE!	#VALUE!
DACT2	protein	Q5SW24	UNIPROT	1056	Q5SW24	NaN	NaN	NaN	NaN	#VALUE!	#VALUE!	#VALUE!	#VALUE!	#VALUE!	#VALUE!	#VALUE!	#VALUE!
RASA1	protein	P20936	UNIPROT	1057	P20936	0.0883637	0.30425	0.455362	0.110536	314.31	1082.22	1619.72	393.177	FALSE	FALSE	FALSE	FALSE
DUSP9	protein	Q99956	UNIPROT	1058	Q99956	NaN	NaN	NaN	NaN	#VALUE!	#VALUE!	#VALUE!	#VALUE!	#VALUE!	#VALUE!	#VALUE!	#VALUE!
GABARAPL1	protein	Q9H0R8	UNIPROT	1059	Q9H0R8	2.2383e-08	0.000163847	0.0921222	0.00655825	7.96164e-05	0.582804	327.679	23.3277	TRUE	FALSE	FALSE	FALSE
GABARAPL2	protein	P60520	UNIPROT	1060	P60520	0.0848377	0.0341544	0.544614	0.972321	301.768	121.487	1937.19	3458.55	FALSE	FALSE	FALSE	FALSE
RANBP3	protein	Q9H6Z4	UNIPROT	1061	Q9H6Z4	NaN	NaN	NaN	NaN	#VALUE!	#VALUE!	#VALUE!	#VALUE!	#VALUE!	#VALUE!	#VALUE!	#VALUE!
CDKN2B	protein	P42772	UNIPROT	1062	P42772	NaN	NaN	NaN	NaN	#VALUE!	#VALUE!	#VALUE!	#VALUE!	#VALUE!	#VALUE!	#VALUE!	#VALUE!
DOK4	protein	Q8TEW6	UNIPROT	1063	Q8TEW6	0.00011509	7.55435e-05	0.0264788	0.160447	0.409374	0.268708	94.1853	570.711	FALSE	FALSE	FALSE	FALSE
SNX9	protein	Q9Y5X1	UNIPROT	1064	Q9Y5X1	0.00146159	0.0364439	0.834239	0.261701	5.19886	129.631	2967.39	930.869	FALSE	FALSE	FALSE	FALSE
IL15RA	protein	Q13261	UNIPROT	1065	Q13261	0.995789	0.213071	0.834815	0.648112	3542.02	757.895	2969.44	2305.33	FALSE	FALSE	FALSE	FALSE
EPHA3	protein	P29320	UNIPROT	1066	P29320	5.52762e-12	2.68324e-07	2.21382e-05	0.00218661	1.96617e-08	0.000954429	0.0787455	7.77776	TRUE	TRUE	FALSE	FALSE
DUSP16	protein	Q9BY84	UNIPROT	1067	Q9BY84	0.246765	0.779889	0.754529	0.0510392	877.744	2774.07	2683.86	181.546	FALSE	FALSE	FALSE	FALSE
IL2RB	protein	P14784	UNIPROT	1068	P14784	0.0658275	6.54498e-06	0.18681	0.101527	234.148	0.0232805	664.485	361.131	FALSE	TRUE	FALSE	FALSE
RRAGA	protein	Q7L523	UNIPROT	1069	Q7L523	1.03759e-08	1.67078e-09	0.0369653	0.0175631	3.6907e-05	5.94295e-06	131.486	62.4718	TRUE	TRUE	FALSE	FALSE
RRAGC	protein	Q9HB90	UNIPROT	1070	Q9HB90	NaN	NaN	NaN	NaN	#VALUE!	#VALUE!	#VALUE!	#VALUE!	#VALUE!	#VALUE!	#VALUE!	#VALUE!
RRAGB	protein	Q5VZM2	UNIPROT	1071	Q5VZM2	0.000228663	0.000178578	0.0684285	0.097185	0.813354	0.635204	243.4	345.687	FALSE	FALSE	FALSE	FALSE
SIM2	protein	Q14190	UNIPROT	1072	Q14190	NaN	NaN	NaN	NaN	#VALUE!	#VALUE!	#VALUE!	#VALUE!	#VALUE!	#VALUE!	#VALUE!	#VALUE!
SIM1	protein	P81133	UNIPROT	1073	P81133	NaN	NaN	NaN	NaN	#VALUE!	#VALUE!	#VALUE!	#VALUE!	#VALUE!	#VALUE!	#VALUE!	#VALUE!
ARNT	protein	P27540	UNIPROT	1074	P27540	0.0943862	0.888637	0.892208	0.52616	335.732	3160.88	3173.58	1871.55	FALSE	FALSE	FALSE	FALSE
AHR	protein	P35869	UNIPROT	1075	P35869	0.190411	0.848265	0.0470643	0.160045	677.292	3017.28	167.408	569.28	FALSE	FALSE	FALSE	FALSE
DLX2	protein	Q07687	UNIPROT	1076	Q07687	0.771311	0.700758	0.610556	0.726065	2743.55	2492.6	2171.75	2582.61	FALSE	FALSE	FALSE	FALSE
MSX2	protein	P35548	UNIPROT	1077	P35548	0.000382746	0.00195718	NaN	0.0665043	1.36143	6.96168	#VALUE!	236.556	FALSE	FALSE	#VALUE!	FALSE
WNT16	protein	Q9UBV4	UNIPROT	1078	Q9UBV4	NaN	NaN	NaN	NaN	#VALUE!	#VALUE!	#VALUE!	#VALUE!	#VALUE!	#VALUE!	#VALUE!	#VALUE!
FZD8	protein	Q9H461	UNIPROT	1079	Q9H461	1.44678e-06	0.00714114	0.0986223	0.000315542	0.00514618	25.4011	350.8	1.12238	TRUE	FALSE	FALSE	FALSE
RAD1	protein	O60671	UNIPROT	1080	O60671	NaN	NaN	NaN	NaN	#VALUE!	#VALUE!	#VALUE!	#VALUE!	#VALUE!	#VALUE!	#VALUE!	#VALUE!
CD19	protein	P15391	UNIPROT	1081	P15391	0.00305187	4.42021e-08	0.179159	0.174974	10.8555	0.000157227	637.269	622.381	FALSE	TRUE	FALSE	FALSE
ARPP19	protein	P56211	UNIPROT	1082	P56211	0.00155104	0.46267	0.199668	0.935359	5.51703	1645.72	710.219	3327.07	FALSE	FALSE	FALSE	FALSE
ENSA	protein	O43768	UNIPROT	1083	O43768	0.0131811	0.0358953	0.474769	0.724919	46.8853	127.68	1688.75	2578.54	FALSE	FALSE	FALSE	FALSE
nitric oxide	smallmolecule	CID:145068	PUBCHEM	1084	CID:145068	0.013734	0.156977	0.156058	0.305632	48.8518	558.366	555.098	1087.13	FALSE	FALSE	FALSE	FALSE
GUCY1B2	protein	O75343	UNIPROT	1085	O75343	NaN	NaN	NaN	NaN	#VALUE!	#VALUE!	#VALUE!	#VALUE!	#VALUE!	#VALUE!	#VALUE!	#VALUE!
GUCY1A2	protein	P33402	UNIPROT	1086	P33402	NaN	NaN	NaN	NaN	#VALUE!	#VALUE!	#VALUE!	#VALUE!	#VALUE!	#VALUE!	#VALUE!	#VALUE!
GUCY1B3	protein	Q02153	UNIPROT	1087	Q02153	NaN	NaN	NaN	NaN	#VALUE!	#VALUE!	#VALUE!	#VALUE!	#VALUE!	#VALUE!	#VALUE!	#VALUE!
GRN	protein	P28799	UNIPROT	1088	P28799	NaN	NaN	NaN	NaN	#VALUE!	#VALUE!	#VALUE!	#VALUE!	#VALUE!	#VALUE!	#VALUE!	#VALUE!
AGT	protein	P01019	UNIPROT	1089	P01019	0.000300635	1.96767e-05	0.00296068	0.062921	1.06936	0.0699899	10.5312	223.81	FALSE	FALSE	FALSE	FALSE
GUCY1A3	protein	Q02108	UNIPROT	1090	Q02108	NaN	NaN	NaN	NaN	#VALUE!	#VALUE!	#VALUE!	#VALUE!	#VALUE!	#VALUE!	#VALUE!	#VALUE!
PP2Ca_R1A_Bd	complex	SIGNOR-C133	SIGNOR	1091	SIGNOR-C133	0.155861	0.459787	0.850645	0.76531	554.397	1635.46	3025.74	2722.21	FALSE	FALSE	FALSE	FALSE
MDC1	protein	Q14676	UNIPROT	1092	Q14676	0.0856005	0.00012935	0.06117	0.401514	304.481	0.460097	217.582	1428.19	FALSE	FALSE	FALSE	FALSE
EDN1	protein	P05305	UNIPROT	1093	P05305	NaN	NaN	NaN	NaN	#VALUE!	#VALUE!	#VALUE!	#VALUE!	#VALUE!	#VALUE!	#VALUE!	#VALUE!
TRAF6	protein	Q9Y4K3	UNIPROT	1094	Q9Y4K3	0.08049	0.000700937	0.699093	0.00791455	286.303	2.49323	2486.67	28.1521	FALSE	FALSE	FALSE	FALSE
ELL	protein	P55199	UNIPROT	1095	P55199	0.00903255	0.198215	0.745774	0.324974	32.1288	705.051	2652.72	1155.93	FALSE	FALSE	FALSE	FALSE
ICE1	protein	Q9Y2F5	UNIPROT	1096	Q9Y2F5	NaN	NaN	NaN	NaN	#VALUE!	#VALUE!	#VALUE!	#VALUE!	#VALUE!	#VALUE!	#VALUE!	#VALUE!
IL18	protein	Q14116	UNIPROT	1097	Q14116	NaN	NaN	NaN	NaN	#VALUE!	#VALUE!	#VALUE!	#VALUE!	#VALUE!	#VALUE!	#VALUE!	#VALUE!
MYOG	protein	P15173	UNIPROT	1098	P15173	0.278992	0.108169	0.0480224	0.047716	992.373	384.757	170.816	169.726	FALSE	FALSE	FALSE	FALSE
IL10RA	protein	Q13651	UNIPROT	1099	Q13651	3.05569e-08	1.05527e-13	0.00169679	0.583941	0.000108691	3.75361e-10	6.03548	2077.08	TRUE	TRUE	FALSE	FALSE
CASP8AP2	protein	Q9UKL3	UNIPROT	1100	Q9UKL3	0.536579	0.0301517	0.759546	0.76367	1908.61	107.25	2701.71	2716.37	FALSE	FALSE	FALSE	FALSE
TGFB1	protein	P01137	UNIPROT	1101	P01137	2.43051e-09	0.0859492	0.138989	0.954525	8.64531e-06	305.721	494.385	3395.25	TRUE	FALSE	FALSE	FALSE
PBX1	protein	P40424	UNIPROT	1102	P40424	2.20315e-08	0.166742	8.69832e-05	0.240949	7.83661e-05	593.101	0.309399	857.055	TRUE	FALSE	FALSE	FALSE
EZR	protein	P15311	UNIPROT	1103	P15311	0.139908	0.256603	0.0390141	0.905736	497.651	912.737	138.773	3221.7	FALSE	FALSE	FALSE	FALSE
ADIPOR1	protein	Q96A54	UNIPROT	1104	Q96A54	2.51235e-05	0.0203248	0.38821	0.146746	0.0893641	72.2952	1380.86	521.977	FALSE	FALSE	FALSE	FALSE
CGA	protein	P01215	UNIPROT	1105	P01215	NaN	NaN	NaN	NaN	#VALUE!	#VALUE!	#VALUE!	#VALUE!	#VALUE!	#VALUE!	#VALUE!	#VALUE!
WNT3	protein	P56703	UNIPROT	1106	P56703	NaN	NaN	NaN	NaN	#VALUE!	#VALUE!	#VALUE!	#VALUE!	#VALUE!	#VALUE!	#VALUE!	#VALUE!
LHB	protein	P01229	UNIPROT	1107	P01229	NaN	NaN	NaN	NaN	#VALUE!	#VALUE!	#VALUE!	#VALUE!	#VALUE!	#VALUE!	#VALUE!	#VALUE!
BAIAP2	protein	Q9UQB8	UNIPROT	1108	Q9UQB8	0.123032	0.168116	0.986406	0.150197	437.624	597.987	3508.65	534.251	FALSE	FALSE	FALSE	FALSE
TGFB3	protein	P10600	UNIPROT	1109	P10600	NaN	NaN	NaN	NaN	#VALUE!	#VALUE!	#VALUE!	#VALUE!	#VALUE!	#VALUE!	#VALUE!	#VALUE!
NR1I2	protein	O75469	UNIPROT	1110	O75469	0.149399	0.147537	0.655594	0.193204	531.413	524.787	2331.95	687.228	FALSE	FALSE	FALSE	FALSE
VEGFC	protein	P49767	UNIPROT	1111	P49767	1.55566e-09	0.000848366	0.126087	0.683876	5.53347e-06	3.01764	448.49	2432.55	TRUE	FALSE	FALSE	FALSE
C5	protein	P01031	UNIPROT	1112	P01031	NaN	NaN	NaN	NaN	#VALUE!	#VALUE!	#VALUE!	#VALUE!	#VALUE!	#VALUE!	#VALUE!	#VALUE!
CXCL12	protein	P48061	UNIPROT	1113	P48061	NaN	NaN	NaN	NaN	#VALUE!	#VALUE!	#VALUE!	#VALUE!	#VALUE!	#VALUE!	#VALUE!	#VALUE!
WNT10A	protein	Q9GZT5	UNIPROT	1114	Q9GZT5	NaN	NaN	NaN	NaN	#VALUE!	#VALUE!	#VALUE!	#VALUE!	#VALUE!	#VALUE!	#VALUE!	#VALUE!
WNT10B	protein	O00744	UNIPROT	1115	O00744	NaN	NaN	NaN	NaN	#VALUE!	#VALUE!	#VALUE!	#VALUE!	#VALUE!	#VALUE!	#VALUE!	#VALUE!
WNT4	protein	P56705	UNIPROT	1116	P56705	0.321565	0.463973	0.000647418	0.959738	1143.81	1650.35	2.30287	3413.79	FALSE	FALSE	FALSE	FALSE
WNT6	protein	Q9Y6F9	UNIPROT	1117	Q9Y6F9	NaN	NaN	NaN	NaN	#VALUE!	#VALUE!	#VALUE!	#VALUE!	#VALUE!	#VALUE!	#VALUE!	#VALUE!
WNT7B	protein	P56706	UNIPROT	1118	P56706	NaN	NaN	NaN	NaN	#VALUE!	#VALUE!	#VALUE!	#VALUE!	#VALUE!	#VALUE!	#VALUE!	#VALUE!
WNT8A	protein	Q9H1J5	UNIPROT	1119	Q9H1J5	0.00409815	0.741672	NaN	0.550777	14.5771	2638.13	#VALUE!	1959.11	FALSE	FALSE	#VALUE!	FALSE
WNT8B	protein	Q93098	UNIPROT	1120	Q93098	NaN	NaN	NaN	NaN	#VALUE!	#VALUE!	#VALUE!	#VALUE!	#VALUE!	#VALUE!	#VALUE!	#VALUE!
UCHL1	protein	P09936	UNIPROT	1121	P09936	NaN	NaN	NaN	NaN	#VALUE!	#VALUE!	#VALUE!	#VALUE!	#VALUE!	#VALUE!	#VALUE!	#VALUE!
UBC	protein	P0CG48	UNIPROT	1122	P0CG48	0.0505404	0.590569	0.0901202	NaN	179.772	2100.65	320.557	#VALUE!	FALSE	FALSE	FALSE	#VALUE!
KIT	protein	P10721	UNIPROT	1123	P10721	1.74981e-06	1.13374e-08	0.0597234	0.0119389	0.00622409	4.03273e-05	212.436	42.4666	TRUE	TRUE	FALSE	FALSE
RUNX3	protein	Q13761	UNIPROT	1124	Q13761	0.181449	0.288403	0.104896	0.279108	645.414	1025.85	373.115	992.788	FALSE	FALSE	FALSE	FALSE
JDP2	protein	Q8WYK2	UNIPROT	1125	Q8WYK2	NaN	NaN	NaN	NaN	#VALUE!	#VALUE!	#VALUE!	#VALUE!	#VALUE!	#VALUE!	#VALUE!	#VALUE!
SBDS	protein	Q9Y3A5	UNIPROT	1126	Q9Y3A5	NaN	NaN	NaN	NaN	#VALUE!	#VALUE!	#VALUE!	#VALUE!	#VALUE!	#VALUE!	#VALUE!	#VALUE!
DDB2	protein	Q92466	UNIPROT	1127	Q92466	0.503116	0.771293	0.718668	0.418395	1789.58	2743.49	2556.3	1488.23	FALSE	FALSE	FALSE	FALSE
MDK	protein	P21741	UNIPROT	1128	P21741	NaN	NaN	NaN	NaN	#VALUE!	#VALUE!	#VALUE!	#VALUE!	#VALUE!	#VALUE!	#VALUE!	#VALUE!
SEMA3A	protein	Q14563	UNIPROT	1129	Q14563	NaN	NaN	NaN	NaN	#VALUE!	#VALUE!	#VALUE!	#VALUE!	#VALUE!	#VALUE!	#VALUE!	#VALUE!
DTX4	protein	Q9Y2E6	UNIPROT	1130	Q9Y2E6	NaN	NaN	NaN	NaN	#VALUE!	#VALUE!	#VALUE!	#VALUE!	#VALUE!	#VALUE!	#VALUE!	#VALUE!
TRIM24	protein	O15164	UNIPROT	1131	O15164	NaN	NaN	NaN	NaN	#VALUE!	#VALUE!	#VALUE!	#VALUE!	#VALUE!	#VALUE!	#VALUE!	#VALUE!
IL6ST	protein	P40189	UNIPROT	1132	P40189	6.88171e-11	1.34249e-08	0.00859374	0.645575	2.44782e-07	4.77522e-05	30.5679	2296.31	TRUE	TRUE	FALSE	FALSE
estradiol	smallmolecule	CID:5757	PUBCHEM	1133	CID:5757	3.16392e-05	0.188202	0.934067	0.0036205	0.112541	669.435	3322.48	12.8781	FALSE	FALSE	FALSE	FALSE
CyclinD/CDK4	complex	SIGNOR-C18	SIGNOR	1134	SIGNOR-C18	0.013197	0.000175415	0.105018	0.38946	46.9419	0.623952	373.55	1385.31	FALSE	FALSE	FALSE	FALSE
MYC	protein	P01106	UNIPROT	1135	P01106	0.0184842	0.000508285	0.221745	0.0575888	65.7484	1.80797	788.745	204.843	FALSE	FALSE	FALSE	FALSE
IL26	protein	Q9NPH9	UNIPROT	1136	Q9NPH9	NaN	NaN	NaN	NaN	#VALUE!	#VALUE!	#VALUE!	#VALUE!	#VALUE!	#VALUE!	#VALUE!	#VALUE!
SRSF3	protein	P84103	UNIPROT	1137	P84103	NaN	NaN	NaN	NaN	#VALUE!	#VALUE!	#VALUE!	#VALUE!	#VALUE!	#VALUE!	#VALUE!	#VALUE!
TTL	protein	Q8NG68	UNIPROT	1138	Q8NG68	0.0965398	0.844408	NaN	0.845162	343.392	3003.56	#VALUE!	3006.24	FALSE	FALSE	#VALUE!	FALSE
RELN	protein	P78509	UNIPROT	1139	P78509	NaN	NaN	NaN	NaN	#VALUE!	#VALUE!	#VALUE!	#VALUE!	#VALUE!	#VALUE!	#VALUE!	#VALUE!
MTSS1	protein	O43312	UNIPROT	1140	O43312	NaN	NaN	NaN	NaN	#VALUE!	#VALUE!	#VALUE!	#VALUE!	#VALUE!	#VALUE!	#VALUE!	#VALUE!
CCNY	protein	Q8ND76	UNIPROT	1141	Q8ND76	NaN	NaN	NaN	NaN	#VALUE!	#VALUE!	#VALUE!	#VALUE!	#VALUE!	#VALUE!	#VALUE!	#VALUE!
WNT2B	protein	Q93097	UNIPROT	1142	Q93097	NaN	NaN	NaN	NaN	#VALUE!	#VALUE!	#VALUE!	#VALUE!	#VALUE!	#VALUE!	#VALUE!	#VALUE!
H2AFX	protein	P16104	UNIPROT	1143	P16104	0.00116939	0.000108509	0.421717	0.160567	4.15951	0.385968	1500.05	571.136	FALSE	FALSE	FALSE	FALSE
POMC	protein	P01189	UNIPROT	1144	P01189	NaN	NaN	NaN	NaN	#VALUE!	#VALUE!	#VALUE!	#VALUE!	#VALUE!	#VALUE!	#VALUE!	#VALUE!
TARBP2	protein	Q15633	UNIPROT	1145	Q15633	NaN	NaN	NaN	NaN	#VALUE!	#VALUE!	#VALUE!	#VALUE!	#VALUE!	#VALUE!	#VALUE!	#VALUE!
PRPF4B	protein	Q13523	UNIPROT	1146	Q13523	NaN	NaN	NaN	NaN	#VALUE!	#VALUE!	#VALUE!	#VALUE!	#VALUE!	#VALUE!	#VALUE!	#VALUE!
DNM2	protein	P50570	UNIPROT	1147	P50570	0.000404441	5.70363e-06	0.0572259	0.243872	1.4386	0.0202878	203.552	867.453	FALSE	TRUE	FALSE	FALSE
EIF4E	protein	P06730	UNIPROT	1148	P06730	0.000811124	0.0749453	0.073328	0.173148	2.88517	266.58	260.828	615.886	FALSE	FALSE	FALSE	FALSE
EIF4G1	protein	Q04637	UNIPROT	1149	Q04637	NaN	NaN	NaN	NaN	#VALUE!	#VALUE!	#VALUE!	#VALUE!	#VALUE!	#VALUE!	#VALUE!	#VALUE!
GNAS	protein	Q5JWF2	UNIPROT	1150	Q5JWF2	NaN	NaN	NaN	NaN	#VALUE!	#VALUE!	#VALUE!	#VALUE!	#VALUE!	#VALUE!	#VALUE!	#VALUE!
DNAJC3	protein	Q13217	UNIPROT	1151	Q13217	NaN	NaN	NaN	NaN	#VALUE!	#VALUE!	#VALUE!	#VALUE!	#VALUE!	#VALUE!	#VALUE!	#VALUE!
RAB33B	protein	Q9H082	UNIPROT	1152	Q9H082	NaN	NaN	NaN	NaN	#VALUE!	#VALUE!	#VALUE!	#VALUE!	#VALUE!	#VALUE!	#VALUE!	#VALUE!
PELI2	protein	Q9HAT8	UNIPROT	1153	Q9HAT8	0.935848	0.88455	0.0578981	0.769758	3328.81	3146.34	205.943	2738.03	FALSE	FALSE	FALSE	FALSE
PELI3	protein	Q8N2H9	UNIPROT	1154	Q8N2H9	0.00954734	0.257416	0.2197	0.0273811	33.9599	915.63	781.472	97.3946	FALSE	FALSE	FALSE	FALSE
AIMP1	protein	Q12904	UNIPROT	1155	Q12904	0.059045	0.00519086	0.0523198	0.763286	210.023	18.4639	186.102	2715.01	FALSE	FALSE	FALSE	FALSE
DDX5	protein	P17844	UNIPROT	1156	P17844	0.275005	0.00159327	0.087933	0.172179	978.191	5.66725	312.778	612.439	FALSE	FALSE	FALSE	FALSE
CRL4(CRBN)	complex	SIGNOR-C119	SIGNOR	1157	SIGNOR-C119	1.71465e-07	2.70012e-07	0.0580114	0.500437	0.000609901	0.000960431	206.347	1780.05	TRUE	TRUE	FALSE	FALSE
CTGF	protein	P29279	UNIPROT	1158	P29279	NaN	NaN	NaN	NaN	#VALUE!	#VALUE!	#VALUE!	#VALUE!	#VALUE!	#VALUE!	#VALUE!	#VALUE!
SOCS6	protein	O14544	UNIPROT	1159	O14544	NaN	NaN	NaN	NaN	#VALUE!	#VALUE!	#VALUE!	#VALUE!	#VALUE!	#VALUE!	#VALUE!	#VALUE!
Diacylglycerol	smallmolecule	CID:6026790	PUBCHEM	1160	CID:6026790	0.490426	0.108268	0.646071	0.420287	1744.45	385.108	2298.07	1494.96	FALSE	FALSE	FALSE	FALSE
g-secretase	complex	SIGNOR-C98	SIGNOR	1161	SIGNOR-C98	0.0432791	0.000115953	0.262241	0.676873	153.944	0.412444	932.79	2407.64	FALSE	FALSE	FALSE	FALSE
RASSF1	protein	Q9NS23	UNIPROT	1162	Q9NS23	0.402005	0.934671	0.0479228	0.274782	1429.93	3324.63	170.461	977.401	FALSE	FALSE	FALSE	FALSE
PTN	protein	P21246	UNIPROT	1163	P21246	NaN	NaN	NaN	NaN	#VALUE!	#VALUE!	#VALUE!	#VALUE!	#VALUE!	#VALUE!	#VALUE!	#VALUE!
RPL10	protein	P27635	UNIPROT	1164	P27635	NaN	NaN	NaN	NaN	#VALUE!	#VALUE!	#VALUE!	#VALUE!	#VALUE!	#VALUE!	#VALUE!	#VALUE!
CyclinA2/CDK2	complex	SIGNOR-C83	SIGNOR	1165	SIGNOR-C83	0.00474401	0.00563016	0.767757	0.427015	16.8744	20.0265	2730.91	1518.89	FALSE	FALSE	FALSE	FALSE
NMBR	protein	P28336	UNIPROT	1166	P28336	0.108089	0.415481	NaN	NaN	384.472	1477.87	#VALUE!	#VALUE!	FALSE	FALSE	#VALUE!	#VALUE!
DDB1	protein	Q16531	UNIPROT	1167	Q16531	NaN	NaN	NaN	NaN	#VALUE!	#VALUE!	#VALUE!	#VALUE!	#VALUE!	#VALUE!	#VALUE!	#VALUE!
IL5RA	protein	Q01344	UNIPROT	1168	Q01344	0.14639	0.345614	NaN	0.237445	520.709	1229.35	#VALUE!	844.592	FALSE	FALSE	#VALUE!	FALSE
SDCBP	protein	O00560	UNIPROT	1169	O00560	NaN	NaN	NaN	NaN	#VALUE!	#VALUE!	#VALUE!	#VALUE!	#VALUE!	#VALUE!	#VALUE!	#VALUE!
CUL4A	protein	Q13619	UNIPROT	1170	Q13619	7.29221e-07	3.17511e-06	0.0514213	0.329044	0.00259384	0.0112939	182.906	1170.41	TRUE	TRUE	FALSE	FALSE
CRBN	protein	Q96SW2	UNIPROT	1171	Q96SW2	NaN	NaN	NaN	NaN	#VALUE!	#VALUE!	#VALUE!	#VALUE!	#VALUE!	#VALUE!	#VALUE!	#VALUE!
JAZF1	protein	Q86VZ6	UNIPROT	1172	Q86VZ6	NaN	NaN	NaN	NaN	#VALUE!	#VALUE!	#VALUE!	#VALUE!	#VALUE!	#VALUE!	#VALUE!	#VALUE!
UBASH3B	protein	Q8TF42	UNIPROT	1173	Q8TF42	NaN	NaN	NaN	NaN	#VALUE!	#VALUE!	#VALUE!	#VALUE!	#VALUE!	#VALUE!	#VALUE!	#VALUE!
ATG13	protein	O75143	UNIPROT	1174	O75143	0.15449	0.0737127	0.261153	0.212016	549.519	262.196	928.923	754.141	FALSE	FALSE	FALSE	FALSE
RB1CC1	protein	Q8TDY2	UNIPROT	1175	Q8TDY2	0.6016	0.156988	0.672938	0.0393113	2139.89	558.407	2393.64	139.83	FALSE	FALSE	FALSE	FALSE
CAMK1	protein	Q14012	UNIPROT	1176	Q14012	0.15477	0.760263	0.212212	0.118205	550.517	2704.25	754.837	420.455	FALSE	FALSE	FALSE	FALSE
TNFRSF10A	protein	O00220	UNIPROT	1177	O00220	0.1074	0.00228074	0.941447	0.763402	382.023	8.11259	3348.73	2715.42	FALSE	FALSE	FALSE	FALSE
ROR2	protein	Q01974	UNIPROT	1178	Q01974	3.44971e-12	5.65693e-06	0.0477307	0.00967319	1.22706e-08	0.0201217	169.778	34.4075	TRUE	TRUE	FALSE	FALSE
IL13	protein	P35225	UNIPROT	1179	P35225	NaN	NaN	NaN	NaN	#VALUE!	#VALUE!	#VALUE!	#VALUE!	#VALUE!	#VALUE!	#VALUE!	#VALUE!
FKBP1A	protein	P62942	UNIPROT	1180	P62942	NaN	NaN	NaN	NaN	#VALUE!	#VALUE!	#VALUE!	#VALUE!	#VALUE!	#VALUE!	#VALUE!	#VALUE!
IL13RA1	protein	P78552	UNIPROT	1181	P78552	0.503947	0.225666	0.141078	0.269329	1792.54	802.696	501.813	958.005	FALSE	FALSE	FALSE	FALSE
SUB1	protein	P53999	UNIPROT	1182	P53999	NaN	NaN	NaN	NaN	#VALUE!	#VALUE!	#VALUE!	#VALUE!	#VALUE!	#VALUE!	#VALUE!	#VALUE!
IL10RB	protein	Q08334	UNIPROT	1183	Q08334	0.0118719	0.280478	0.898562	0.987298	42.2284	997.661	3196.19	3511.82	FALSE	FALSE	FALSE	FALSE
TRIM11	protein	Q96F44	UNIPROT	1184	Q96F44	NaN	NaN	NaN	NaN	#VALUE!	#VALUE!	#VALUE!	#VALUE!	#VALUE!	#VALUE!	#VALUE!	#VALUE!
ATG10	protein	Q9H0Y0	UNIPROT	1185	Q9H0Y0	NaN	NaN	NaN	NaN	#VALUE!	#VALUE!	#VALUE!	#VALUE!	#VALUE!	#VALUE!	#VALUE!	#VALUE!
IL2RG	protein	P31785	UNIPROT	1186	P31785	0.0260843	0.150123	0.148778	0.479587	92.7818	533.987	529.204	1705.89	FALSE	FALSE	FALSE	FALSE
IL7R	protein	P16871	UNIPROT	1187	P16871	0.00291629	2.74486e-09	0.0016796	0.0426615	10.3732	9.76346e-06	5.97433	151.747	FALSE	TRUE	FALSE	FALSE
DLX5	protein	P56178	UNIPROT	1188	P56178	0.00809379	0.0144101	0.928517	0.0899099	28.7896	51.2566	3302.73	319.81	FALSE	FALSE	FALSE	FALSE
SMC3	protein	Q9UQE7	UNIPROT	1189	Q9UQE7	NaN	NaN	NaN	NaN	#VALUE!	#VALUE!	#VALUE!	#VALUE!	#VALUE!	#VALUE!	#VALUE!	#VALUE!
NME1	protein	P15531	UNIPROT	1190	P15531	1.36641e-06	0.00100125	0.0113384	0.0745379	0.0048603	3.56143	40.3307	265.131	TRUE	FALSE	FALSE	FALSE
SDC3	protein	O75056	UNIPROT	1191	O75056	NaN	NaN	NaN	NaN	#VALUE!	#VALUE!	#VALUE!	#VALUE!	#VALUE!	#VALUE!	#VALUE!	#VALUE!
RLN2	protein	P04090	UNIPROT	1192	P04090	NaN	NaN	NaN	NaN	#VALUE!	#VALUE!	#VALUE!	#VALUE!	#VALUE!	#VALUE!	#VALUE!	#VALUE!
TBL1XR1	protein	Q9BZK7	UNIPROT	1193	Q9BZK7	NaN	NaN	NaN	NaN	#VALUE!	#VALUE!	#VALUE!	#VALUE!	#VALUE!	#VALUE!	#VALUE!	#VALUE!
MARK3	protein	P27448	UNIPROT	1194	P27448	0.0243453	0.454737	0.451047	0.194959	86.5961	1617.5	1604.38	693.468	FALSE	FALSE	FALSE	FALSE
NSD1	protein	Q96L73	UNIPROT	1195	Q96L73	NaN	NaN	NaN	NaN	#VALUE!	#VALUE!	#VALUE!	#VALUE!	#VALUE!	#VALUE!	#VALUE!	#VALUE!
THRAP3	protein	Q9Y2W1	UNIPROT	1196	Q9Y2W1	NaN	NaN	NaN	NaN	#VALUE!	#VALUE!	#VALUE!	#VALUE!	#VALUE!	#VALUE!	#VALUE!	#VALUE!
NBN	protein	O60934	UNIPROT	1197	O60934	0.000252076	0.206181	0.866696	0.237855	0.896633	733.386	3082.84	846.051	FALSE	FALSE	FALSE	FALSE
GNB3	protein	P16520	UNIPROT	1198	P16520	0.0758123	0.768035	0.265948	0.0449747	269.664	2731.9	945.977	159.975	FALSE	FALSE	FALSE	FALSE
WNT2	protein	P09544	UNIPROT	1199	P09544	NaN	NaN	NaN	NaN	#VALUE!	#VALUE!	#VALUE!	#VALUE!	#VALUE!	#VALUE!	#VALUE!	#VALUE!
PKA	proteinfamily	SIGNOR-PF17	SIGNOR	1200	SIGNOR-PF17	NaN	NaN	NaN	NaN	#VALUE!	#VALUE!	#VALUE!	#VALUE!	#VALUE!	#VALUE!	#VALUE!	#VALUE!
RSPO2	protein	Q6UXX9	UNIPROT	1201	Q6UXX9	NaN	NaN	NaN	NaN	#VALUE!	#VALUE!	#VALUE!	#VALUE!	#VALUE!	#VALUE!	#VALUE!	#VALUE!
PHKG1	protein	Q16816	UNIPROT	1202	Q16816	NaN	NaN	NaN	NaN	#VALUE!	#VALUE!	#VALUE!	#VALUE!	#VALUE!	#VALUE!	#VALUE!	#VALUE!
RSPO3	protein	Q9BXY4	UNIPROT	1203	Q9BXY4	NaN	NaN	NaN	NaN	#VALUE!	#VALUE!	#VALUE!	#VALUE!	#VALUE!	#VALUE!	#VALUE!	#VALUE!
PTK7	protein	Q13308	UNIPROT	1204	Q13308	0.100147	0.689347	0.115888	0.372842	356.224	2452.01	412.212	1326.2	FALSE	FALSE	FALSE	FALSE
RSPO1	protein	Q2MKA7	UNIPROT	1205	Q2MKA7	NaN	NaN	NaN	NaN	#VALUE!	#VALUE!	#VALUE!	#VALUE!	#VALUE!	#VALUE!	#VALUE!	#VALUE!
BFAR	protein	Q9NZS9	UNIPROT	1206	Q9NZS9	NaN	NaN	NaN	NaN	#VALUE!	#VALUE!	#VALUE!	#VALUE!	#VALUE!	#VALUE!	#VALUE!	#VALUE!
SPAG9	protein	O60271	UNIPROT	1207	O60271	0.365047	0.572956	0.105388	0.170253	1298.47	2038	374.866	605.588	FALSE	FALSE	FALSE	FALSE
MIF	protein	P14174	UNIPROT	1208	P14174	NaN	NaN	NaN	NaN	#VALUE!	#VALUE!	#VALUE!	#VALUE!	#VALUE!	#VALUE!	#VALUE!	#VALUE!
CDON	protein	Q4KMG0	UNIPROT	1209	Q4KMG0	2.77911e-07	0.954616	0.391273	0.0361537	0.000988529	3395.57	1391.76	128.599	TRUE	FALSE	FALSE	FALSE
DUSP8	protein	Q13202	UNIPROT	1210	Q13202	NaN	NaN	NaN	NaN	#VALUE!	#VALUE!	#VALUE!	#VALUE!	#VALUE!	#VALUE!	#VALUE!	#VALUE!
CASP12	protein	Q6UXS9	UNIPROT	1211	Q6UXS9	NaN	NaN	NaN	NaN	#VALUE!	#VALUE!	#VALUE!	#VALUE!	#VALUE!	#VALUE!	#VALUE!	#VALUE!
AMOT	protein	Q4VCS5	UNIPROT	1212	Q4VCS5	NaN	NaN	NaN	NaN	#VALUE!	#VALUE!	#VALUE!	#VALUE!	#VALUE!	#VALUE!	#VALUE!	#VALUE!
CLK4	protein	Q9HAZ1	UNIPROT	1213	Q9HAZ1	NaN	NaN	NaN	NaN	#VALUE!	#VALUE!	#VALUE!	#VALUE!	#VALUE!	#VALUE!	#VALUE!	#VALUE!
CTNNA2	protein	P26232	UNIPROT	1214	P26232	NaN	NaN	NaN	NaN	#VALUE!	#VALUE!	#VALUE!	#VALUE!	#VALUE!	#VALUE!	#VALUE!	#VALUE!
VRK2	protein	Q86Y07	UNIPROT	1215	Q86Y07	NaN	NaN	NaN	NaN	#VALUE!	#VALUE!	#VALUE!	#VALUE!	#VALUE!	#VALUE!	#VALUE!	#VALUE!
CDH2	protein	P19022	UNIPROT	1216	P19022	0.038171	0.00957091	0.227013	0.00856091	135.774	34.0437	807.486	30.4512	FALSE	FALSE	FALSE	FALSE
TRIM21	protein	P19474	UNIPROT	1217	P19474	NaN	NaN	NaN	NaN	#VALUE!	#VALUE!	#VALUE!	#VALUE!	#VALUE!	#VALUE!	#VALUE!	#VALUE!
KEAP1	protein	Q14145	UNIPROT	1218	Q14145	NaN	NaN	NaN	NaN	#VALUE!	#VALUE!	#VALUE!	#VALUE!	#VALUE!	#VALUE!	#VALUE!	#VALUE!
IRAK3	protein	Q9Y616	UNIPROT	1219	Q9Y616	NaN	NaN	NaN	NaN	#VALUE!	#VALUE!	#VALUE!	#VALUE!	#VALUE!	#VALUE!	#VALUE!	#VALUE!
NIN	protein	Q8N4C6	UNIPROT	1220	Q8N4C6	4.03169e-05	0.607805	0.00512741	0.00341315	0.143407	2161.96	18.2382	12.1406	FALSE	FALSE	FALSE	FALSE
RPN1	protein	P04843	UNIPROT	1221	P04843	NaN	NaN	NaN	NaN	#VALUE!	#VALUE!	#VALUE!	#VALUE!	#VALUE!	#VALUE!	#VALUE!	#VALUE!
PRMT1	protein	Q99873	UNIPROT	1222	Q99873	NaN	NaN	NaN	NaN	#VALUE!	#VALUE!	#VALUE!	#VALUE!	#VALUE!	#VALUE!	#VALUE!	#VALUE!
JAG2	protein	Q9Y219	UNIPROT	1223	Q9Y219	0.29023	0.0437941	0.00500749	0.424362	1032.35	155.776	17.8117	1509.46	FALSE	FALSE	FALSE	FALSE
GUCA2A	protein	Q02747	UNIPROT	1224	Q02747	NaN	NaN	NaN	NaN	#VALUE!	#VALUE!	#VALUE!	#VALUE!	#VALUE!	#VALUE!	#VALUE!	#VALUE!
GUCA2B	protein	Q16661	UNIPROT	1225	Q16661	NaN	NaN	NaN	NaN	#VALUE!	#VALUE!	#VALUE!	#VALUE!	#VALUE!	#VALUE!	#VALUE!	#VALUE!
ARAF	protein	P10398	UNIPROT	1226	P10398	0.423911	0.440842	0.00127912	0.817579	1507.85	1568.07	4.54984	2908.13	FALSE	FALSE	FALSE	FALSE
DVL1P1	protein	P54792	UNIPROT	1227	P54792	NaN	NaN	NaN	NaN	#VALUE!	#VALUE!	#VALUE!	#VALUE!	#VALUE!	#VALUE!	#VALUE!	#VALUE!
ATG101	protein	Q9BSB4	UNIPROT	1228	Q9BSB4	NaN	NaN	NaN	NaN	#VALUE!	#VALUE!	#VALUE!	#VALUE!	#VALUE!	#VALUE!	#VALUE!	#VALUE!
EPHA2	protein	P29317	UNIPROT	1229	P29317	0.0307066	3.64164e-08	0.00899814	0.00917742	109.223	0.000129533	32.0064	32.6441	FALSE	TRUE	FALSE	FALSE
CDC25C	protein	P30307	UNIPROT	1230	P30307	2.83669e-12	4.17343e-06	0.000849534	0.162783	1.00901e-08	0.0148449	3.02179	579.019	TRUE	TRUE	FALSE	FALSE
CYLD	protein	Q9NQC7	UNIPROT	1231	Q9NQC7	2.22546e-06	2.05262e-08	NaN	0.0217201	0.00791596	7.30117e-05	#VALUE!	77.2584	TRUE	TRUE	#VALUE!	FALSE
CD40	protein	P25942	UNIPROT	1232	P25942	0.415361	0.108844	0.716941	0.135498	1477.44	387.157	2550.16	481.968	FALSE	FALSE	FALSE	FALSE
PMCH	protein	P20382	UNIPROT	1233	P20382	NaN	NaN	NaN	NaN	#VALUE!	#VALUE!	#VALUE!	#VALUE!	#VALUE!	#VALUE!	#VALUE!	#VALUE!
RARG	protein	P13631	UNIPROT	1234	P13631	0.0693844	0.000552372	0.275723	0.938206	246.8	1.96479	980.747	3337.2	FALSE	FALSE	FALSE	FALSE
BARD1	protein	Q99728	UNIPROT	1235	Q99728	NaN	NaN	NaN	NaN	#VALUE!	#VALUE!	#VALUE!	#VALUE!	#VALUE!	#VALUE!	#VALUE!	#VALUE!
SIAH1	protein	Q8IUQ4	UNIPROT	1236	Q8IUQ4	0.062981	0.548418	0.894135	0.206261	224.023	1950.72	3180.44	733.67	FALSE	FALSE	FALSE	FALSE
EDA	protein	Q92838	UNIPROT	1237	Q92838	NaN	NaN	NaN	NaN	#VALUE!	#VALUE!	#VALUE!	#VALUE!	#VALUE!	#VALUE!	#VALUE!	#VALUE!
PTH	protein	P01270	UNIPROT	1238	P01270	NaN	NaN	NaN	NaN	#VALUE!	#VALUE!	#VALUE!	#VALUE!	#VALUE!	#VALUE!	#VALUE!	#VALUE!
TLK1	protein	Q9UKI8	UNIPROT	1239	Q9UKI8	0.0446034	0.0390217	0.187285	0.679891	158.654	138.8	666.172	2418.37	FALSE	FALSE	FALSE	FALSE
AMH	protein	P03971	UNIPROT	1240	P03971	NaN	NaN	NaN	NaN	#VALUE!	#VALUE!	#VALUE!	#VALUE!	#VALUE!	#VALUE!	#VALUE!	#VALUE!
ATG7	protein	O95352	UNIPROT	1241	O95352	NaN	NaN	NaN	NaN	#VALUE!	#VALUE!	#VALUE!	#VALUE!	#VALUE!	#VALUE!	#VALUE!	#VALUE!
ATG16L1	protein	Q676U5	UNIPROT	1242	Q676U5	0.56626	0.750769	0.842048	0.404382	2014.19	2670.48	2995.16	1438.39	FALSE	FALSE	FALSE	FALSE
GPC4	protein	O75487	UNIPROT	1243	O75487	NaN	NaN	NaN	NaN	#VALUE!	#VALUE!	#VALUE!	#VALUE!	#VALUE!	#VALUE!	#VALUE!	#VALUE!
BLVRA	protein	P53004	UNIPROT	1244	P53004	NaN	NaN	NaN	NaN	#VALUE!	#VALUE!	#VALUE!	#VALUE!	#VALUE!	#VALUE!	#VALUE!	#VALUE!
F2R	protein	P25116	UNIPROT	1245	P25116	3.9936e-05	0.874262	0.0971513	NaN	0.142052	3109.75	345.567	#VALUE!	FALSE	FALSE	FALSE	#VALUE!
PKM	protein	P14618	UNIPROT	1246	P14618	NaN	NaN	NaN	NaN	#VALUE!	#VALUE!	#VALUE!	#VALUE!	#VALUE!	#VALUE!	#VALUE!	#VALUE!
HABP4	protein	Q5JVS0	UNIPROT	1247	Q5JVS0	9.51334e-05	0.14007	0.821679	0.513088	0.338389	498.23	2922.71	1825.05	FALSE	FALSE	FALSE	FALSE
TNIK	protein	Q9UKE5	UNIPROT	1248	Q9UKE5	NaN	NaN	NaN	NaN	#VALUE!	#VALUE!	#VALUE!	#VALUE!	#VALUE!	#VALUE!	#VALUE!	#VALUE!
REST	protein	Q13127	UNIPROT	1249	Q13127	0.606596	0.567753	0.160983	NaN	2157.66	2019.5	572.617	#VALUE!	FALSE	FALSE	FALSE	#VALUE!
CTNND1	protein	O60716	UNIPROT	1250	O60716	0.00048823	0.0174762	0.431465	0.306536	1.73663	62.1628	1534.72	1090.35	FALSE	FALSE	FALSE	FALSE
PTGER1	protein	P34995	UNIPROT	1251	P34995	NaN	NaN	NaN	NaN	#VALUE!	#VALUE!	#VALUE!	#VALUE!	#VALUE!	#VALUE!	#VALUE!	#VALUE!
TTBK1	protein	Q5TCY1	UNIPROT	1252	Q5TCY1	NaN	NaN	NaN	NaN	#VALUE!	#VALUE!	#VALUE!	#VALUE!	#VALUE!	#VALUE!	#VALUE!	#VALUE!
AGRP	protein	O00253	UNIPROT	1253	O00253	NaN	NaN	NaN	NaN	#VALUE!	#VALUE!	#VALUE!	#VALUE!	#VALUE!	#VALUE!	#VALUE!	#VALUE!
PP2B	proteinfamily	SIGNOR-PF18	SIGNOR	1254	SIGNOR-PF18	0.211951	0.00679291	0.283851	0.103904	753.91	24.1624	1009.66	369.585	FALSE	FALSE	FALSE	FALSE
HOOK3	protein	Q86VS8	UNIPROT	1255	Q86VS8	NaN	NaN	NaN	NaN	#VALUE!	#VALUE!	#VALUE!	#VALUE!	#VALUE!	#VALUE!	#VALUE!	#VALUE!
CCNE1	protein	P24864	UNIPROT	1256	P24864	0.00739276	0.00129224	0.000267148	0.0526648	26.2961	4.59648	0.950244	187.329	FALSE	FALSE	FALSE	FALSE
EIF2AK4	protein	Q9P2K8	UNIPROT	1257	Q9P2K8	0.728279	0.800446	0.704791	0.141016	2590.49	2847.19	2506.94	501.593	FALSE	FALSE	FALSE	FALSE
BMX	protein	P51813	UNIPROT	1258	P51813	4.27132e-07	2.00086e-09	0.164184	0.373964	0.00151931	7.11707e-06	584.003	1330.19	TRUE	TRUE	FALSE	FALSE
EIF2AK3	protein	Q9NZJ5	UNIPROT	1259	Q9NZJ5	0.0401001	0.318325	NaN	0.71431	142.636	1132.28	#VALUE!	2540.8	FALSE	FALSE	#VALUE!	FALSE
NEK11	protein	Q8NG66	UNIPROT	1260	Q8NG66	0.00396878	0.000567283	0.0459564	0.00665137	14.1169	2.01783	163.467	23.6589	FALSE	FALSE	FALSE	FALSE
NF2	protein	P35240	UNIPROT	1261	P35240	0.930186	0.0162309	0.204041	0.6022	3308.67	57.7335	725.773	2142.02	FALSE	FALSE	FALSE	FALSE
BAZ1B	protein	Q9UIG0	UNIPROT	1262	Q9UIG0	0.00248771	0.0269489	0.710008	0.304435	8.84877	95.8574	2525.5	1082.88	FALSE	FALSE	FALSE	FALSE
PIMREG	protein	Q9BSJ6	UNIPROT	1263	Q9BSJ6	5.15409e-08	1.61368e-10	0.51899	NaN	0.000183331	5.73986e-07	1846.05	#VALUE!	TRUE	TRUE	FALSE	#VALUE!
TNFSF13B	protein	Q9Y275	UNIPROT	1264	Q9Y275	NaN	NaN	NaN	NaN	#VALUE!	#VALUE!	#VALUE!	#VALUE!	#VALUE!	#VALUE!	#VALUE!	#VALUE!
PTH1R	protein	Q03431	UNIPROT	1265	Q03431	1.70333e-15	0.683013	0.00374261	0.313532	6.05874e-12	2429.48	13.3125	1115.23	TRUE	FALSE	FALSE	FALSE
RNF43	protein	Q68DV7	UNIPROT	1266	Q68DV7	NaN	NaN	NaN	NaN	#VALUE!	#VALUE!	#VALUE!	#VALUE!	#VALUE!	#VALUE!	#VALUE!	#VALUE!
SDC4	protein	P31431	UNIPROT	1267	P31431	0.0361629	0.0066578	0.354145	0.520569	128.632	23.6818	1259.69	1851.66	FALSE	FALSE	FALSE	FALSE
USP24	protein	Q9UPU5	UNIPROT	1268	Q9UPU5	NaN	NaN	NaN	NaN	#VALUE!	#VALUE!	#VALUE!	#VALUE!	#VALUE!	#VALUE!	#VALUE!	#VALUE!
EXT1	protein	Q16394	UNIPROT	1269	Q16394	NaN	NaN	NaN	NaN	#VALUE!	#VALUE!	#VALUE!	#VALUE!	#VALUE!	#VALUE!	#VALUE!	#VALUE!
HDAC3	protein	O15379	UNIPROT	1270	O15379	0.52227	0.351961	0.478083	0.34566	1857.71	1251.92	1700.54	1229.51	FALSE	FALSE	FALSE	FALSE
POU5F1	protein	Q01860	UNIPROT	1271	Q01860	0.62203	0.382117	0.737306	0.953729	2212.56	1359.19	2622.6	3392.41	FALSE	FALSE	FALSE	FALSE
SOX2	protein	P48431	UNIPROT	1272	P48431	NaN	NaN	NaN	NaN	#VALUE!	#VALUE!	#VALUE!	#VALUE!	#VALUE!	#VALUE!	#VALUE!	#VALUE!
MSH2	protein	P43246	UNIPROT	1273	P43246	NaN	NaN	NaN	NaN	#VALUE!	#VALUE!	#VALUE!	#VALUE!	#VALUE!	#VALUE!	#VALUE!	#VALUE!
RAD51C	protein	O43502	UNIPROT	1274	O43502	NaN	NaN	NaN	NaN	#VALUE!	#VALUE!	#VALUE!	#VALUE!	#VALUE!	#VALUE!	#VALUE!	#VALUE!
SDHA	protein	P31040	UNIPROT	1275	P31040	NaN	NaN	NaN	NaN	#VALUE!	#VALUE!	#VALUE!	#VALUE!	#VALUE!	#VALUE!	#VALUE!	#VALUE!
AGO2	protein	Q9UKV8	UNIPROT	1276	Q9UKV8	0.0678079	0.756061	0.316718	0.457542	241.193	2689.31	1126.56	1627.48	FALSE	FALSE	FALSE	FALSE
DICER1	protein	Q9UPY3	UNIPROT	1277	Q9UPY3	0.691319	0.0436428	0.650694	0.481386	2459.02	155.238	2314.52	1712.29	FALSE	FALSE	FALSE	FALSE
CEP350	protein	Q5VT06	UNIPROT	1278	Q5VT06	NaN	NaN	NaN	NaN	#VALUE!	#VALUE!	#VALUE!	#VALUE!	#VALUE!	#VALUE!	#VALUE!	#VALUE!
ERCC1	protein	P07992	UNIPROT	1279	P07992	NaN	NaN	NaN	NaN	#VALUE!	#VALUE!	#VALUE!	#VALUE!	#VALUE!	#VALUE!	#VALUE!	#VALUE!
ACD	protein	Q96AP0	UNIPROT	1280	Q96AP0	NaN	NaN	NaN	NaN	#VALUE!	#VALUE!	#VALUE!	#VALUE!	#VALUE!	#VALUE!	#VALUE!	#VALUE!
ZBTB32	protein	Q9Y2Y4	UNIPROT	1281	Q9Y2Y4	NaN	NaN	NaN	NaN	#VALUE!	#VALUE!	#VALUE!	#VALUE!	#VALUE!	#VALUE!	#VALUE!	#VALUE!
PATJ	protein	Q8NI35	UNIPROT	1282	Q8NI35	NaN	NaN	NaN	NaN	#VALUE!	#VALUE!	#VALUE!	#VALUE!	#VALUE!	#VALUE!	#VALUE!	#VALUE!
LIN7C	protein	Q9NUP9	UNIPROT	1283	Q9NUP9	NaN	NaN	NaN	NaN	#VALUE!	#VALUE!	#VALUE!	#VALUE!	#VALUE!	#VALUE!	#VALUE!	#VALUE!
MLL/SET subcomplex	complex	SIGNOR-C87	SIGNOR	1284	SIGNOR-C87	NaN	NaN	NaN	NaN	#VALUE!	#VALUE!	#VALUE!	#VALUE!	#VALUE!	#VALUE!	#VALUE!	#VALUE!
CCNB1	protein	P14635	UNIPROT	1285	P14635	0.908575	0.0711596	0.00138356	0.0556214	3231.8	253.115	4.92134	197.845	FALSE	FALSE	FALSE	FALSE
PAX6	protein	P26367	UNIPROT	1286	P26367	0.204442	0.381539	0.655485	0.122275	727.199	1357.13	2331.56	434.931	FALSE	FALSE	FALSE	FALSE
BMPR1B	protein	O00238	UNIPROT	1287	O00238	3.82478e-06	0.0644187	0.12799	0.132311	0.0136047	229.137	455.261	470.63	TRUE	FALSE	FALSE	FALSE
NXF1	protein	Q9UBU9	UNIPROT	1288	Q9UBU9	0.0844703	0.863736	0.0299882	0.843115	300.461	3072.31	106.668	2998.96	FALSE	FALSE	FALSE	FALSE
RBM15	protein	Q96T37	UNIPROT	1289	Q96T37	NaN	NaN	NaN	NaN	#VALUE!	#VALUE!	#VALUE!	#VALUE!	#VALUE!	#VALUE!	#VALUE!	#VALUE!
MLH1	protein	P40692	UNIPROT	1290	P40692	NaN	NaN	NaN	NaN	#VALUE!	#VALUE!	#VALUE!	#VALUE!	#VALUE!	#VALUE!	#VALUE!	#VALUE!
PMS1	protein	P54277	UNIPROT	1291	P54277	NaN	NaN	NaN	NaN	#VALUE!	#VALUE!	#VALUE!	#VALUE!	#VALUE!	#VALUE!	#VALUE!	#VALUE!
PMS2	protein	P54278	UNIPROT	1292	P54278	NaN	NaN	NaN	NaN	#VALUE!	#VALUE!	#VALUE!	#VALUE!	#VALUE!	#VALUE!	#VALUE!	#VALUE!
ZBTB16	protein	Q05516	UNIPROT	1293	Q05516	0.00459943	0.0988227	0.318693	0.557379	16.3602	351.512	1133.59	1982.6	FALSE	FALSE	FALSE	FALSE
EXT2	protein	Q93063	UNIPROT	1294	Q93063	NaN	NaN	NaN	NaN	#VALUE!	#VALUE!	#VALUE!	#VALUE!	#VALUE!	#VALUE!	#VALUE!	#VALUE!
RAD51B	protein	O15315	UNIPROT	1295	O15315	NaN	NaN	NaN	NaN	#VALUE!	#VALUE!	#VALUE!	#VALUE!	#VALUE!	#VALUE!	#VALUE!	#VALUE!
RFWD2	protein	Q8NHY2	UNIPROT	1296	Q8NHY2	0.722196	0.0248351	0.670052	0.412802	2568.85	88.3384	2383.38	1468.34	FALSE	FALSE	FALSE	FALSE
CPSF1	protein	Q10570	UNIPROT	1297	Q10570	NaN	NaN	NaN	NaN	#VALUE!	#VALUE!	#VALUE!	#VALUE!	#VALUE!	#VALUE!	#VALUE!	#VALUE!
DNMT1	protein	P26358	UNIPROT	1298	P26358	0.000420733	0.00466046	0.00191281	0.130123	1.49655	16.5772	6.80387	462.846	FALSE	FALSE	FALSE	FALSE
DNMT3A	protein	Q9Y6K1	UNIPROT	1299	Q9Y6K1	0.816662	0.384455	0.751661	0.585895	2904.87	1367.51	2673.66	2084.03	FALSE	FALSE	FALSE	FALSE
DNMT3B	protein	Q9UBC3	UNIPROT	1300	Q9UBC3	NaN	NaN	NaN	NaN	#VALUE!	#VALUE!	#VALUE!	#VALUE!	#VALUE!	#VALUE!	#VALUE!	#VALUE!
SDHB	protein	P21912	UNIPROT	1301	P21912	0.000326323	0.156133	0.0955926	0.104579	1.16073	555.364	340.023	371.987	FALSE	FALSE	FALSE	FALSE
SDHC	protein	Q99643	UNIPROT	1302	Q99643	NaN	NaN	NaN	NaN	#VALUE!	#VALUE!	#VALUE!	#VALUE!	#VALUE!	#VALUE!	#VALUE!	#VALUE!
SDHD	protein	O14521	UNIPROT	1303	O14521	NaN	NaN	NaN	NaN	#VALUE!	#VALUE!	#VALUE!	#VALUE!	#VALUE!	#VALUE!	#VALUE!	#VALUE!
ARID1A	protein	O14497	UNIPROT	1304	O14497	NaN	NaN	NaN	NaN	#VALUE!	#VALUE!	#VALUE!	#VALUE!	#VALUE!	#VALUE!	#VALUE!	#VALUE!
SMARCC2	protein	Q8TAQ2	UNIPROT	1305	Q8TAQ2	0.142166	0.859864	0.187391	0.773571	505.684	3058.54	666.55	2751.59	FALSE	FALSE	FALSE	FALSE
SMARCD1	protein	Q96GM5	UNIPROT	1306	Q96GM5	NaN	NaN	NaN	NaN	#VALUE!	#VALUE!	#VALUE!	#VALUE!	#VALUE!	#VALUE!	#VALUE!	#VALUE!
SMARCE1	protein	Q969G3	UNIPROT	1307	Q969G3	0.00102496	0.00613436	0.322794	0.120544	3.64579	21.8199	1148.18	428.773	FALSE	FALSE	FALSE	FALSE
PRKAB2	protein	O43741	UNIPROT	1308	O43741	NaN	NaN	NaN	NaN	#VALUE!	#VALUE!	#VALUE!	#VALUE!	#VALUE!	#VALUE!	#VALUE!	#VALUE!
PRKAG2	protein	Q9UGJ0	UNIPROT	1309	Q9UGJ0	NaN	NaN	NaN	NaN	#VALUE!	#VALUE!	#VALUE!	#VALUE!	#VALUE!	#VALUE!	#VALUE!	#VALUE!
PICALM	protein	Q13492	UNIPROT	1310	Q13492	7.58604e-06	5.08657e-07	0.884087	0.954746	0.0269836	0.00180929	3144.7	3396.03	TRUE	TRUE	FALSE	FALSE
GMPS	protein	P49915	UNIPROT	1311	P49915	1.97543e-05	0.000100182	NaN	NaN	0.0702661	0.356349	#VALUE!	#VALUE!	FALSE	FALSE	#VALUE!	#VALUE!
PRKAG3	protein	Q9UGI9	UNIPROT	1312	Q9UGI9	0.481818	0.521365	0.0949113	0.200146	1713.83	1854.5	337.599	711.921	FALSE	FALSE	FALSE	FALSE
ERCC4	protein	Q92889	UNIPROT	1313	Q92889	0.0106436	0.131472	0.564642	0.882052	37.8594	467.647	2008.43	3137.46	FALSE	FALSE	FALSE	FALSE
KHSRP	protein	Q92945	UNIPROT	1314	Q92945	0.0029682	0.105191	0.505021	0.388896	10.5579	374.164	1796.36	1383.3	FALSE	FALSE	FALSE	FALSE
PPM1L	protein	Q5SGD2	UNIPROT	1315	Q5SGD2	NaN	NaN	NaN	NaN	#VALUE!	#VALUE!	#VALUE!	#VALUE!	#VALUE!	#VALUE!	#VALUE!	#VALUE!
MDM4	protein	O15151	UNIPROT	1316	O15151	0.368131	0.401361	0.489331	0.682774	1309.44	1427.64	1740.55	2428.63	FALSE	FALSE	FALSE	FALSE
EEF1A1	protein	P68104	UNIPROT	1317	P68104	1.42588e-07	0.835998	0.574925	0.543011	0.000507186	2973.65	2045.01	1931.49	TRUE	FALSE	FALSE	FALSE
CCNA2	protein	P20248	UNIPROT	1318	P20248	0.00578676	0.00112236	0.885812	0.205823	20.5835	3.99222	3150.83	732.111	FALSE	FALSE	FALSE	FALSE
S1PR2	protein	O95136	UNIPROT	1319	O95136	1.02083e-09	0.280663	0.180862	0.37666	3.63108e-06	998.317	643.327	1339.78	TRUE	FALSE	FALSE	FALSE
MPP5	protein	Q8N3R9	UNIPROT	1320	Q8N3R9	NaN	NaN	NaN	NaN	#VALUE!	#VALUE!	#VALUE!	#VALUE!	#VALUE!	#VALUE!	#VALUE!	#VALUE!
AKT1S1	protein	Q96B36	UNIPROT	1321	Q96B36	0.294081	0.0106309	0.227205	0.575238	1046.05	37.8141	808.169	2046.12	FALSE	FALSE	FALSE	FALSE
LIFR	protein	P42702	UNIPROT	1322	P42702	5.68347e-05	0.861265	0.0654869	0.0479338	0.202161	3063.52	232.937	170.501	FALSE	FALSE	FALSE	FALSE
MLST8	protein	Q9BVC4	UNIPROT	1323	Q9BVC4	NaN	NaN	NaN	NaN	#VALUE!	#VALUE!	#VALUE!	#VALUE!	#VALUE!	#VALUE!	#VALUE!	#VALUE!
PRR5	protein	P85299	UNIPROT	1324	P85299	NaN	NaN	NaN	NaN	#VALUE!	#VALUE!	#VALUE!	#VALUE!	#VALUE!	#VALUE!	#VALUE!	#VALUE!
RICTOR	protein	Q6R327	UNIPROT	1325	Q6R327	0.286464	0.545309	0.468504	0.234608	1018.95	1939.66	1666.47	834.502	FALSE	FALSE	FALSE	FALSE
RPTOR	protein	Q8N122	UNIPROT	1326	Q8N122	0.73524	0.0175407	0.478464	0.170044	2615.25	62.3924	1701.9	604.845	FALSE	FALSE	FALSE	FALSE
CDX2	protein	Q99626	UNIPROT	1327	Q99626	0.0273107	1.3854e-06	0.00143099	0.0252753	97.1443	0.00492786	5.09002	89.9042	FALSE	TRUE	FALSE	FALSE
SLX4	protein	Q8IY92	UNIPROT	1328	Q8IY92	NaN	NaN	NaN	NaN	#VALUE!	#VALUE!	#VALUE!	#VALUE!	#VALUE!	#VALUE!	#VALUE!	#VALUE!
PTH2	protein	Q96A98	UNIPROT	1329	Q96A98	NaN	NaN	NaN	NaN	#VALUE!	#VALUE!	#VALUE!	#VALUE!	#VALUE!	#VALUE!	#VALUE!	#VALUE!
YWHAB	protein	P31946	UNIPROT	1330	P31946	0.749752	0.197837	0.0909365	0.148569	2666.87	703.707	323.461	528.46	FALSE	FALSE	FALSE	FALSE
TAB2	protein	Q9NYJ8	UNIPROT	1331	Q9NYJ8	0.761183	0.640671	0.961243	0.651094	2707.53	2278.87	3419.14	2315.94	FALSE	FALSE	FALSE	FALSE
TAB3	protein	Q8N5C8	UNIPROT	1332	Q8N5C8	0.305346	0.227804	0.979834	0.655302	1086.12	810.3	3485.27	2330.91	FALSE	FALSE	FALSE	FALSE
RPL11	protein	P62913	UNIPROT	1333	P62913	NaN	NaN	NaN	NaN	#VALUE!	#VALUE!	#VALUE!	#VALUE!	#VALUE!	#VALUE!	#VALUE!	#VALUE!
RPL5	protein	P46777	UNIPROT	1334	P46777	NaN	NaN	NaN	NaN	#VALUE!	#VALUE!	#VALUE!	#VALUE!	#VALUE!	#VALUE!	#VALUE!	#VALUE!
AREG	protein	P15514	UNIPROT	1335	P15514	0.103057	0.725365	0.000369965	0.664421	366.575	2580.12	1.31596	2363.34	FALSE	FALSE	FALSE	FALSE
GNA12	protein	Q03113	UNIPROT	1336	Q03113	2.0594e-08	0.857753	0.000360654	0.57636	7.32527e-05	3051.03	1.28285	2050.11	TRUE	FALSE	FALSE	FALSE
TAOK3	protein	Q9H2K8	UNIPROT	1337	Q9H2K8	NaN	NaN	NaN	NaN	#VALUE!	#VALUE!	#VALUE!	#VALUE!	#VALUE!	#VALUE!	#VALUE!	#VALUE!
RASGEF1C	protein	Q8N431	UNIPROT	1338	Q8N431	NaN	NaN	NaN	NaN	#VALUE!	#VALUE!	#VALUE!	#VALUE!	#VALUE!	#VALUE!	#VALUE!	#VALUE!
EFNB3	protein	Q15768	UNIPROT	1339	Q15768	NaN	NaN	NaN	NaN	#VALUE!	#VALUE!	#VALUE!	#VALUE!	#VALUE!	#VALUE!	#VALUE!	#VALUE!
GDNF	protein	P39905	UNIPROT	1340	P39905	NaN	NaN	NaN	NaN	#VALUE!	#VALUE!	#VALUE!	#VALUE!	#VALUE!	#VALUE!	#VALUE!	#VALUE!
NRTN	protein	Q99748	UNIPROT	1341	Q99748	NaN	NaN	NaN	NaN	#VALUE!	#VALUE!	#VALUE!	#VALUE!	#VALUE!	#VALUE!	#VALUE!	#VALUE!
PSEN1	protein	P49768	UNIPROT	1342	P49768	5.26982e-05	0.264053	0.171126	0.0940915	0.187448	939.235	608.697	334.683	FALSE	FALSE	FALSE	FALSE
BIK	protein	Q13323	UNIPROT	1343	Q13323	NaN	NaN	NaN	NaN	#VALUE!	#VALUE!	#VALUE!	#VALUE!	#VALUE!	#VALUE!	#VALUE!	#VALUE!
KPNA6	protein	O60684	UNIPROT	1344	O60684	NaN	NaN	NaN	NaN	#VALUE!	#VALUE!	#VALUE!	#VALUE!	#VALUE!	#VALUE!	#VALUE!	#VALUE!
SLIT1	protein	O75093	UNIPROT	1345	O75093	NaN	NaN	NaN	NaN	#VALUE!	#VALUE!	#VALUE!	#VALUE!	#VALUE!	#VALUE!	#VALUE!	#VALUE!
PATZ1	protein	Q9HBE1	UNIPROT	1346	Q9HBE1	NaN	NaN	NaN	NaN	#VALUE!	#VALUE!	#VALUE!	#VALUE!	#VALUE!	#VALUE!	#VALUE!	#VALUE!
ARFGAP1	protein	Q8N6T3	UNIPROT	1347	Q8N6T3	0.0038294	0.442716	0.707482	NaN	13.6212	1574.74	2516.51	#VALUE!	FALSE	FALSE	FALSE	#VALUE!
GRK5	protein	P34947	UNIPROT	1348	P34947	NaN	NaN	NaN	NaN	#VALUE!	#VALUE!	#VALUE!	#VALUE!	#VALUE!	#VALUE!	#VALUE!	#VALUE!
DLK1	protein	P80370	UNIPROT	1349	P80370	NaN	NaN	NaN	NaN	#VALUE!	#VALUE!	#VALUE!	#VALUE!	#VALUE!	#VALUE!	#VALUE!	#VALUE!
CDKN2C	protein	P42773	UNIPROT	1350	P42773	NaN	NaN	NaN	NaN	#VALUE!	#VALUE!	#VALUE!	#VALUE!	#VALUE!	#VALUE!	#VALUE!	#VALUE!
DMPK	protein	Q09013	UNIPROT	1351	Q09013	NaN	NaN	NaN	NaN	#VALUE!	#VALUE!	#VALUE!	#VALUE!	#VALUE!	#VALUE!	#VALUE!	#VALUE!
RASSF5	protein	Q8WWW0	UNIPROT	1352	Q8WWW0	NaN	NaN	NaN	NaN	#VALUE!	#VALUE!	#VALUE!	#VALUE!	#VALUE!	#VALUE!	#VALUE!	#VALUE!
MUSK	protein	O15146	UNIPROT	1353	O15146	3.03963e-15	0.419009	0.013962	0.519729	1.0812e-11	1490.42	49.6629	1848.68	TRUE	FALSE	FALSE	FALSE
VEGFA	protein	P15692	UNIPROT	1354	P15692	NaN	NaN	NaN	NaN	#VALUE!	#VALUE!	#VALUE!	#VALUE!	#VALUE!	#VALUE!	#VALUE!	#VALUE!
RYBP	protein	Q8N488	UNIPROT	1355	Q8N488	NaN	NaN	NaN	NaN	#VALUE!	#VALUE!	#VALUE!	#VALUE!	#VALUE!	#VALUE!	#VALUE!	#VALUE!
INPPL1	protein	O15357	UNIPROT	1356	O15357	0.0354816	0.00269093	0.000652146	0.125028	126.208	9.57164	2.31968	444.724	FALSE	FALSE	FALSE	FALSE
SIRT3	protein	Q9NTG7	UNIPROT	1357	Q9NTG7	NaN	NaN	NaN	NaN	#VALUE!	#VALUE!	#VALUE!	#VALUE!	#VALUE!	#VALUE!	#VALUE!	#VALUE!
HRK	protein	O00198	UNIPROT	1358	O00198	NaN	NaN	NaN	NaN	#VALUE!	#VALUE!	#VALUE!	#VALUE!	#VALUE!	#VALUE!	#VALUE!	#VALUE!
ULK2	protein	Q8IYT8	UNIPROT	1359	Q8IYT8	0.127314	0.635577	0.0775305	0.651256	452.856	2260.75	275.776	2316.52	FALSE	FALSE	FALSE	FALSE
SF1	protein	Q15637	UNIPROT	1360	Q15637	0.569074	0.883051	0.475615	0.841588	2024.2	3141.01	1691.76	2993.53	FALSE	FALSE	FALSE	FALSE
PRMT5	protein	O14744	UNIPROT	1361	O14744	0.545043	0.58198	0.71683	0.387124	1938.72	2070.1	2549.76	1377	FALSE	FALSE	FALSE	FALSE
FBXO11	protein	Q86XK2	UNIPROT	1362	Q86XK2	NaN	NaN	NaN	NaN	#VALUE!	#VALUE!	#VALUE!	#VALUE!	#VALUE!	#VALUE!	#VALUE!	#VALUE!
FUS	protein	P35637	UNIPROT	1363	P35637	0.969552	0.206166	0.286038	0.464429	3448.7	733.334	1017.44	1651.97	FALSE	FALSE	FALSE	FALSE
GRK4	protein	P32298	UNIPROT	1364	P32298	NaN	NaN	NaN	NaN	#VALUE!	#VALUE!	#VALUE!	#VALUE!	#VALUE!	#VALUE!	#VALUE!	#VALUE!
PRKACB	protein	P22694	UNIPROT	1365	P22694	NaN	NaN	NaN	NaN	#VALUE!	#VALUE!	#VALUE!	#VALUE!	#VALUE!	#VALUE!	#VALUE!	#VALUE!
TP53INP2	protein	Q8IXH6	UNIPROT	1366	Q8IXH6	NaN	NaN	NaN	NaN	#VALUE!	#VALUE!	#VALUE!	#VALUE!	#VALUE!	#VALUE!	#VALUE!	#VALUE!
NFKB2	protein	Q00653	UNIPROT	1367	Q00653	0.674351	0.0335133	0.143666	0.280786	2398.67	119.207	511.02	998.754	FALSE	FALSE	FALSE	FALSE
TNFRSF10D	protein	Q9UBN6	UNIPROT	1368	Q9UBN6	NaN	NaN	NaN	NaN	#VALUE!	#VALUE!	#VALUE!	#VALUE!	#VALUE!	#VALUE!	#VALUE!	#VALUE!
FGFR2	protein	P21802	UNIPROT	1369	P21802	0.750175	0.0040798	0.0446479	0.347079	2668.37	14.5119	158.812	1234.56	FALSE	FALSE	FALSE	FALSE
DNER	protein	Q8NFT8	UNIPROT	1370	Q8NFT8	NaN	NaN	NaN	NaN	#VALUE!	#VALUE!	#VALUE!	#VALUE!	#VALUE!	#VALUE!	#VALUE!	#VALUE!
SRSF7	protein	Q16629	UNIPROT	1371	Q16629	NaN	NaN	NaN	NaN	#VALUE!	#VALUE!	#VALUE!	#VALUE!	#VALUE!	#VALUE!	#VALUE!	#VALUE!
GNG2	protein	P59768	UNIPROT	1372	P59768	4.07936e-12	0.861759	0.00801432	0.137448	1.45103e-08	3065.28	28.5069	488.901	TRUE	FALSE	FALSE	FALSE
NUDT3	protein	O95989	UNIPROT	1373	O95989	NaN	NaN	NaN	NaN	#VALUE!	#VALUE!	#VALUE!	#VALUE!	#VALUE!	#VALUE!	#VALUE!	#VALUE!
FAM107A	protein	O95990	UNIPROT	1374	O95990	NaN	NaN	NaN	NaN	#VALUE!	#VALUE!	#VALUE!	#VALUE!	#VALUE!	#VALUE!	#VALUE!	#VALUE!
SIRT6	protein	Q8N6T7	UNIPROT	1375	Q8N6T7	NaN	NaN	NaN	NaN	#VALUE!	#VALUE!	#VALUE!	#VALUE!	#VALUE!	#VALUE!	#VALUE!	#VALUE!
BRCA2	protein	P51587	UNIPROT	1376	P51587	2.50492e-06	5.22687e-08	0.420559	0.0249614	0.00891002	0.00018592	1495.93	88.7878	TRUE	TRUE	FALSE	FALSE
STAT5A	protein	P42229	UNIPROT	1377	P42229	8.81515e-06	0.0327922	0.93396	0.317267	0.0313555	116.642	3322.09	1128.52	TRUE	FALSE	FALSE	FALSE
FER	protein	P16591	UNIPROT	1378	P16591	NaN	NaN	NaN	NaN	#VALUE!	#VALUE!	#VALUE!	#VALUE!	#VALUE!	#VALUE!	#VALUE!	#VALUE!
CCNK	protein	O75909	UNIPROT	1379	O75909	NaN	NaN	NaN	NaN	#VALUE!	#VALUE!	#VALUE!	#VALUE!	#VALUE!	#VALUE!	#VALUE!	#VALUE!
MAF	protein	O75444	UNIPROT	1380	O75444	8.2351e-09	0.599399	0.116182	0.640375	2.92922e-05	2132.06	413.261	2277.81	TRUE	FALSE	FALSE	FALSE
CDK13	protein	Q14004	UNIPROT	1381	Q14004	NaN	NaN	NaN	NaN	#VALUE!	#VALUE!	#VALUE!	#VALUE!	#VALUE!	#VALUE!	#VALUE!	#VALUE!
ACTL6A	protein	O96019	UNIPROT	1382	O96019	NaN	NaN	NaN	NaN	#VALUE!	#VALUE!	#VALUE!	#VALUE!	#VALUE!	#VALUE!	#VALUE!	#VALUE!
LMO2	protein	P25791	UNIPROT	1383	P25791	NaN	NaN	NaN	NaN	#VALUE!	#VALUE!	#VALUE!	#VALUE!	#VALUE!	#VALUE!	#VALUE!	#VALUE!
LMO1	protein	P25800	UNIPROT	1384	P25800	NaN	NaN	NaN	NaN	#VALUE!	#VALUE!	#VALUE!	#VALUE!	#VALUE!	#VALUE!	#VALUE!	#VALUE!
FGFR3	protein	P22607	UNIPROT	1385	P22607	0.00102683	0.00302376	0.00334848	0.574774	3.65242	10.7555	11.9106	2044.47	FALSE	FALSE	FALSE	FALSE
MASTL	protein	Q96GX5	UNIPROT	1386	Q96GX5	4.10542e-08	4.55222e-05	0.231473	0.00746301	0.00014603	0.161922	823.35	26.5459	TRUE	FALSE	FALSE	FALSE
PP2Ca_R1A_Bd	complex	SIGNOR-C134	SIGNOR	1387	SIGNOR-C134	0.166268	0.797903	0.872588	0.730666	591.415	2838.14	3103.8	2598.98	FALSE	FALSE	FALSE	FALSE
CD40LG	protein	P29965	UNIPROT	1388	P29965	NaN	NaN	NaN	NaN	#VALUE!	#VALUE!	#VALUE!	#VALUE!	#VALUE!	#VALUE!	#VALUE!	#VALUE!
IER3	protein	P46695	UNIPROT	1389	P46695	0.246765	0.107479	0.619919	0.740024	877.744	382.301	2205.05	2632.27	FALSE	FALSE	FALSE	FALSE
TSC1/TSC2	complex	SIGNOR-C101	SIGNOR	1390	SIGNOR-C101	0.0277474	0.068664	0.441979	0.321985	98.6977	244.238	1572.12	1145.3	FALSE	FALSE	FALSE	FALSE
PP2Ca_R1A_Ba	complex	SIGNOR-C132	SIGNOR	1391	SIGNOR-C132	0.217349	0.58719	0.7747	0.716857	773.11	2088.63	2755.61	2549.86	FALSE	FALSE	FALSE	FALSE
PIK3CA	protein	P42336	UNIPROT	1392	P42336	0.00209455	0.0162219	0.0922768	0.0372003	7.45031	57.7012	328.229	132.321	FALSE	FALSE	FALSE	FALSE
PPM1E	protein	Q8WY54	UNIPROT	1393	Q8WY54	NaN	NaN	NaN	NaN	#VALUE!	#VALUE!	#VALUE!	#VALUE!	#VALUE!	#VALUE!	#VALUE!	#VALUE!
MUTYH	protein	Q9UIF7	UNIPROT	1394	Q9UIF7	NaN	NaN	NaN	NaN	#VALUE!	#VALUE!	#VALUE!	#VALUE!	#VALUE!	#VALUE!	#VALUE!	#VALUE!
PTPN3	protein	P26045	UNIPROT	1395	P26045	NaN	NaN	NaN	NaN	#VALUE!	#VALUE!	#VALUE!	#VALUE!	#VALUE!	#VALUE!	#VALUE!	#VALUE!
GRK1	protein	Q15835	UNIPROT	1396	Q15835	NaN	NaN	NaN	NaN	#VALUE!	#VALUE!	#VALUE!	#VALUE!	#VALUE!	#VALUE!	#VALUE!	#VALUE!
GRK6	protein	P43250	UNIPROT	1397	P43250	NaN	NaN	NaN	NaN	#VALUE!	#VALUE!	#VALUE!	#VALUE!	#VALUE!	#VALUE!	#VALUE!	#VALUE!
GTF2H1	protein	P32780	UNIPROT	1398	P32780	NaN	NaN	NaN	NaN	#VALUE!	#VALUE!	#VALUE!	#VALUE!	#VALUE!	#VALUE!	#VALUE!	#VALUE!
PPM1F	protein	P49593	UNIPROT	1399	P49593	NaN	NaN	NaN	NaN	#VALUE!	#VALUE!	#VALUE!	#VALUE!	#VALUE!	#VALUE!	#VALUE!	#VALUE!
SEMA3C	protein	Q99985	UNIPROT	1400	Q99985	NaN	NaN	NaN	NaN	#VALUE!	#VALUE!	#VALUE!	#VALUE!	#VALUE!	#VALUE!	#VALUE!	#VALUE!
IL1A	protein	P01583	UNIPROT	1401	P01583	NaN	NaN	NaN	NaN	#VALUE!	#VALUE!	#VALUE!	#VALUE!	#VALUE!	#VALUE!	#VALUE!	#VALUE!
TFAP4	protein	Q01664	UNIPROT	1402	Q01664	NaN	NaN	NaN	NaN	#VALUE!	#VALUE!	#VALUE!	#VALUE!	#VALUE!	#VALUE!	#VALUE!	#VALUE!
PSPC1	protein	Q8WXF1	UNIPROT	1403	Q8WXF1	NaN	NaN	NaN	NaN	#VALUE!	#VALUE!	#VALUE!	#VALUE!	#VALUE!	#VALUE!	#VALUE!	#VALUE!
GANT61	smallmolecule	CID:421610	PUBCHEM	1404	CID:421610	NaN	NaN	NaN	NaN	#VALUE!	#VALUE!	#VALUE!	#VALUE!	#VALUE!	#VALUE!	#VALUE!	#VALUE!
FSTL3	protein	O95633	UNIPROT	1405	O95633	NaN	NaN	NaN	NaN	#VALUE!	#VALUE!	#VALUE!	#VALUE!	#VALUE!	#VALUE!	#VALUE!	#VALUE!
BVES	protein	Q8NE79	UNIPROT	1406	Q8NE79	NaN	NaN	NaN	NaN	#VALUE!	#VALUE!	#VALUE!	#VALUE!	#VALUE!	#VALUE!	#VALUE!	#VALUE!
CX3CL1	protein	P78423	UNIPROT	1407	P78423	NaN	NaN	NaN	NaN	#VALUE!	#VALUE!	#VALUE!	#VALUE!	#VALUE!	#VALUE!	#VALUE!	#VALUE!
PTP4A2	protein	Q12974	UNIPROT	1408	Q12974	NaN	NaN	NaN	NaN	#VALUE!	#VALUE!	#VALUE!	#VALUE!	#VALUE!	#VALUE!	#VALUE!	#VALUE!
NRG3	protein	P56975	UNIPROT	1409	P56975	NaN	NaN	NaN	NaN	#VALUE!	#VALUE!	#VALUE!	#VALUE!	#VALUE!	#VALUE!	#VALUE!	#VALUE!
EIF4A2	protein	Q14240	UNIPROT	1410	Q14240	NaN	NaN	NaN	NaN	#VALUE!	#VALUE!	#VALUE!	#VALUE!	#VALUE!	#VALUE!	#VALUE!	#VALUE!
TET2	protein	Q6N021	UNIPROT	1411	Q6N021	0.00617565	0.833789	0.617158	0.0795657	21.9668	2965.79	2195.23	283.015	FALSE	FALSE	FALSE	FALSE
BRCC3	protein	P46736	UNIPROT	1412	P46736	NaN	NaN	NaN	NaN	#VALUE!	#VALUE!	#VALUE!	#VALUE!	#VALUE!	#VALUE!	#VALUE!	#VALUE!
S1PR3	protein	Q99500	UNIPROT	1413	Q99500	1.7391e-13	4.17573e-06	0.0215214	0.027637	6.18599e-10	0.0148531	76.5516	98.3047	TRUE	TRUE	FALSE	FALSE
DET1	protein	Q7L5Y6	UNIPROT	1414	Q7L5Y6	NaN	NaN	NaN	NaN	#VALUE!	#VALUE!	#VALUE!	#VALUE!	#VALUE!	#VALUE!	#VALUE!	#VALUE!
FOXF2	protein	Q12947	UNIPROT	1415	Q12947	4.8906e-08	1.23003e-05	0.102453	0.164055	0.000173958	0.0437522	364.425	583.542	TRUE	TRUE	FALSE	FALSE
FBXO5	protein	Q9UKT4	UNIPROT	1416	Q9UKT4	0.524569	6.07575e-05	0.000207023	0.231633	1865.89	0.216115	0.736382	823.92	FALSE	FALSE	FALSE	FALSE
Adenosine triphosphate	smallmolecule	CID:5957	PUBCHEM	1417	CID:5957	NaN	NaN	NaN	NaN	#VALUE!	#VALUE!	#VALUE!	#VALUE!	#VALUE!	#VALUE!	#VALUE!	#VALUE!
DFFA	protein	O00273	UNIPROT	1418	O00273	0.253781	0.0241375	0.996744	0.631647	902.698	85.857	3545.42	2246.77	FALSE	FALSE	FALSE	FALSE
CD74	protein	P04233	UNIPROT	1419	P04233	0.0632614	0.635597	6.32026e-05	0.0167685	225.021	2260.82	0.224812	59.6454	FALSE	FALSE	FALSE	FALSE
HIPK3	protein	Q9H422	UNIPROT	1420	Q9H422	NaN	NaN	NaN	NaN	#VALUE!	#VALUE!	#VALUE!	#VALUE!	#VALUE!	#VALUE!	#VALUE!	#VALUE!
MIB2	protein	Q96AX9	UNIPROT	1421	Q96AX9	NaN	NaN	NaN	NaN	#VALUE!	#VALUE!	#VALUE!	#VALUE!	#VALUE!	#VALUE!	#VALUE!	#VALUE!
RGS6	protein	P49758	UNIPROT	1422	P49758	NaN	NaN	NaN	NaN	#VALUE!	#VALUE!	#VALUE!	#VALUE!	#VALUE!	#VALUE!	#VALUE!	#VALUE!
TNFRSF10C	protein	O14798	UNIPROT	1423	O14798	NaN	NaN	NaN	NaN	#VALUE!	#VALUE!	#VALUE!	#VALUE!	#VALUE!	#VALUE!	#VALUE!	#VALUE!
INVS	protein	Q9Y283	UNIPROT	1424	Q9Y283	NaN	NaN	NaN	NaN	#VALUE!	#VALUE!	#VALUE!	#VALUE!	#VALUE!	#VALUE!	#VALUE!	#VALUE!
RAD9A	protein	Q99638	UNIPROT	1425	Q99638	0.0539467	0.0247053	0.0185759	0.514963	191.888	87.8768	66.0744	1831.72	FALSE	FALSE	FALSE	FALSE
STMN1	protein	P16949	UNIPROT	1426	P16949	2.83205e-05	0.25343	4.42514e-05	0.634556	0.100736	901.449	0.157402	2257.12	FALSE	FALSE	FALSE	FALSE
FHL2	protein	Q14192	UNIPROT	1427	Q14192	0.0753943	0.505984	0.710394	0.598157	268.178	1799.78	2526.87	2127.64	FALSE	FALSE	FALSE	FALSE
FOXA1	protein	P55317	UNIPROT	1428	P55317	0.000614053	0.0493752	0.701053	0.909608	2.18419	175.627	2493.65	3235.48	FALSE	FALSE	FALSE	FALSE
ELOC	protein	Q15369	UNIPROT	1429	Q15369	NaN	NaN	NaN	NaN	#VALUE!	#VALUE!	#VALUE!	#VALUE!	#VALUE!	#VALUE!	#VALUE!	#VALUE!
XXYLT1	protein	Q8NBI6	UNIPROT	1430	Q8NBI6	NaN	NaN	NaN	NaN	#VALUE!	#VALUE!	#VALUE!	#VALUE!	#VALUE!	#VALUE!	#VALUE!	#VALUE!
SHPRH	protein	Q149N8	UNIPROT	1431	Q149N8	NaN	NaN	NaN	NaN	#VALUE!	#VALUE!	#VALUE!	#VALUE!	#VALUE!	#VALUE!	#VALUE!	#VALUE!
PDGFB	protein	P01127	UNIPROT	1432	P01127	NaN	NaN	NaN	NaN	#VALUE!	#VALUE!	#VALUE!	#VALUE!	#VALUE!	#VALUE!	#VALUE!	#VALUE!
MBTPS2	protein	O43462	UNIPROT	1433	O43462	NaN	NaN	NaN	NaN	#VALUE!	#VALUE!	#VALUE!	#VALUE!	#VALUE!	#VALUE!	#VALUE!	#VALUE!
TP53INP1	protein	Q96A56	UNIPROT	1434	Q96A56	NaN	NaN	NaN	NaN	#VALUE!	#VALUE!	#VALUE!	#VALUE!	#VALUE!	#VALUE!	#VALUE!	#VALUE!
RIPK2	protein	O43353	UNIPROT	1435	O43353	0.102748	0.460807	0.786028	0.854997	365.475	1639.09	2795.9	3041.22	FALSE	FALSE	FALSE	FALSE
MAPK6	protein	Q16659	UNIPROT	1436	Q16659	0.000312951	0.218023	0.0116099	0.0591499	1.11317	775.508	41.2962	210.396	FALSE	FALSE	FALSE	FALSE
ICK	protein	Q9UPZ9	UNIPROT	1437	Q9UPZ9	0.110929	0.0059871	0.479997	0.215786	394.576	21.2961	1707.35	767.552	FALSE	FALSE	FALSE	FALSE
FURIN	protein	P09958	UNIPROT	1438	P09958	NaN	NaN	NaN	NaN	#VALUE!	#VALUE!	#VALUE!	#VALUE!	#VALUE!	#VALUE!	#VALUE!	#VALUE!
DUSP6	protein	Q16828	UNIPROT	1439	Q16828	0.471995	0.0303533	0.829158	0.141632	1678.89	107.967	2949.32	503.786	FALSE	FALSE	FALSE	FALSE
SMARCB1	protein	Q12824	UNIPROT	1440	Q12824	0.240178	0.148056	0.472208	0.138717	854.314	526.635	1679.64	493.416	FALSE	FALSE	FALSE	FALSE
IFNGR2	protein	P38484	UNIPROT	1441	P38484	0.634436	0.301705	0.68696	0.789629	2256.69	1073.16	2443.52	2808.71	FALSE	FALSE	FALSE	FALSE
RARB	protein	P10826	UNIPROT	1442	P10826	4.53947e-06	4.52493e-09	0.470757	0.175649	0.0161469	1.60952e-05	1674.48	624.784	TRUE	TRUE	FALSE	FALSE
HCRT	protein	O43612	UNIPROT	1443	O43612	NaN	NaN	NaN	NaN	#VALUE!	#VALUE!	#VALUE!	#VALUE!	#VALUE!	#VALUE!	#VALUE!	#VALUE!
ANKRD6	protein	Q9Y2G4	UNIPROT	1444	Q9Y2G4	NaN	NaN	NaN	NaN	#VALUE!	#VALUE!	#VALUE!	#VALUE!	#VALUE!	#VALUE!	#VALUE!	#VALUE!
YWHAE	protein	P62258	UNIPROT	1445	P62258	NaN	NaN	NaN	NaN	#VALUE!	#VALUE!	#VALUE!	#VALUE!	#VALUE!	#VALUE!	#VALUE!	#VALUE!
Guanosine 5'-diphosphate	smallmolecule	CID:8977	PUBCHEM	1446	CID:8977	NaN	NaN	NaN	NaN	#VALUE!	#VALUE!	#VALUE!	#VALUE!	#VALUE!	#VALUE!	#VALUE!	#VALUE!
YWHAH	protein	Q04917	UNIPROT	1447	Q04917	NaN	NaN	NaN	NaN	#VALUE!	#VALUE!	#VALUE!	#VALUE!	#VALUE!	#VALUE!	#VALUE!	#VALUE!
KREMEN2	protein	Q8NCW0	UNIPROT	1448	Q8NCW0	0.00238778	0.00159605	0.000149949	0.17299	8.49333	5.67714	0.53337	615.327	FALSE	FALSE	FALSE	FALSE
KDM5A	protein	P29375	UNIPROT	1449	P29375	NaN	NaN	NaN	NaN	#VALUE!	#VALUE!	#VALUE!	#VALUE!	#VALUE!	#VALUE!	#VALUE!	#VALUE!
NR3C1	protein	P04150	UNIPROT	1450	P04150	1.39464e-13	1.32387e-09	0.117534	0.0176314	4.96073e-10	4.70899e-06	418.068	62.7148	TRUE	TRUE	FALSE	FALSE
TNFRSF1A	protein	P19438	UNIPROT	1451	P19438	0.0078342	0.498515	0.524608	0.858442	27.8662	1773.22	1866.03	3053.48	FALSE	FALSE	FALSE	FALSE
TNFRSF1B	protein	P20333	UNIPROT	1452	P20333	0.0247247	0.348919	0.383507	0.978594	87.9457	1241.11	1364.13	3480.86	FALSE	FALSE	FALSE	FALSE
SPEN	protein	Q96T58	UNIPROT	1453	Q96T58	0.237916	0.837926	0.23568	0.931114	846.269	2980.5	838.315	3311.97	FALSE	FALSE	FALSE	FALSE
HSPA2	protein	P54652	UNIPROT	1454	P54652	NaN	NaN	NaN	NaN	#VALUE!	#VALUE!	#VALUE!	#VALUE!	#VALUE!	#VALUE!	#VALUE!	#VALUE!
ADAM17	protein	P78536	UNIPROT	1455	P78536	0.291156	0.000730274	0.494318	0.299555	1035.64	2.59759	1758.29	1065.52	FALSE	FALSE	FALSE	FALSE
LTB	protein	Q06643	UNIPROT	1456	Q06643	NaN	NaN	NaN	NaN	#VALUE!	#VALUE!	#VALUE!	#VALUE!	#VALUE!	#VALUE!	#VALUE!	#VALUE!
CBY1	protein	Q9Y3M2	UNIPROT	1457	Q9Y3M2	NaN	NaN	NaN	NaN	#VALUE!	#VALUE!	#VALUE!	#VALUE!	#VALUE!	#VALUE!	#VALUE!	#VALUE!
GLI3	protein	P10071	UNIPROT	1458	P10071	4.38e-15	0.421908	0.767463	0.534018	1.55797e-11	1500.73	2729.87	1899.5	TRUE	FALSE	FALSE	FALSE
FLT4	protein	P35916	UNIPROT	1459	P35916	7.60367e-06	0.146112	0.00258625	0.0914169	0.0270463	519.721	9.19931	325.17	TRUE	FALSE	FALSE	FALSE
SOS1	protein	Q07889	UNIPROT	1460	Q07889	0.271377	0.926715	0.54142	0.568971	965.288	3296.32	1925.83	2023.83	FALSE	FALSE	FALSE	FALSE
ACTR2	protein	P61160	UNIPROT	1461	P61160	0.151733	0.150643	0.734702	0.845309	539.713	535.836	2613.33	3006.76	FALSE	FALSE	FALSE	FALSE
ACTR3	protein	P61158	UNIPROT	1462	P61158	NaN	NaN	NaN	NaN	#VALUE!	#VALUE!	#VALUE!	#VALUE!	#VALUE!	#VALUE!	#VALUE!	#VALUE!
MCL1	protein	Q07820	UNIPROT	1463	Q07820	0.366186	0.444832	0.76708	0.053481	1302.52	1582.27	2728.5	190.232	FALSE	FALSE	FALSE	FALSE
ARPC2	protein	O15144	UNIPROT	1464	O15144	NaN	NaN	NaN	NaN	#VALUE!	#VALUE!	#VALUE!	#VALUE!	#VALUE!	#VALUE!	#VALUE!	#VALUE!
ARPC1A	protein	Q92747	UNIPROT	1465	Q92747	NaN	NaN	NaN	NaN	#VALUE!	#VALUE!	#VALUE!	#VALUE!	#VALUE!	#VALUE!	#VALUE!	#VALUE!
ARPC3	protein	O15145	UNIPROT	1466	O15145	NaN	NaN	NaN	NaN	#VALUE!	#VALUE!	#VALUE!	#VALUE!	#VALUE!	#VALUE!	#VALUE!	#VALUE!
ARPC4	protein	P59998	UNIPROT	1467	P59998	NaN	NaN	NaN	NaN	#VALUE!	#VALUE!	#VALUE!	#VALUE!	#VALUE!	#VALUE!	#VALUE!	#VALUE!
ARPC5	protein	O15511	UNIPROT	1468	O15511	NaN	NaN	NaN	NaN	#VALUE!	#VALUE!	#VALUE!	#VALUE!	#VALUE!	#VALUE!	#VALUE!	#VALUE!
TAOK	proteinfamily	SIGNOR-PF21	SIGNOR	1469	SIGNOR-PF21	NaN	NaN	NaN	NaN	#VALUE!	#VALUE!	#VALUE!	#VALUE!	#VALUE!	#VALUE!	#VALUE!	#VALUE!
OXT	protein	P01178	UNIPROT	1470	P01178	NaN	NaN	NaN	NaN	#VALUE!	#VALUE!	#VALUE!	#VALUE!	#VALUE!	#VALUE!	#VALUE!	#VALUE!
CTTN	protein	Q14247	UNIPROT	1471	Q14247	0.010113	0.841407	0.0281625	0.25536	35.972	2992.88	100.174	908.317	FALSE	FALSE	FALSE	FALSE
RNF10	protein	Q8N5U6	UNIPROT	1472	Q8N5U6	NaN	NaN	NaN	NaN	#VALUE!	#VALUE!	#VALUE!	#VALUE!	#VALUE!	#VALUE!	#VALUE!	#VALUE!
FRZB	protein	Q92765	UNIPROT	1473	Q92765	NaN	NaN	NaN	NaN	#VALUE!	#VALUE!	#VALUE!	#VALUE!	#VALUE!	#VALUE!	#VALUE!	#VALUE!
NPM1	protein	P06748	UNIPROT	1474	P06748	0.00398041	0.124241	0.838765	0.403561	14.1583	441.925	2983.49	1435.47	FALSE	FALSE	FALSE	FALSE
FLT3LG	protein	P49771	UNIPROT	1475	P49771	NaN	NaN	NaN	NaN	#VALUE!	#VALUE!	#VALUE!	#VALUE!	#VALUE!	#VALUE!	#VALUE!	#VALUE!
FLT3	protein	P36888	UNIPROT	1476	P36888	2.5839e-07	6.26779e-09	0.00145372	0.000727837	0.000919094	2.22945e-05	5.17088	2.58891	TRUE	TRUE	FALSE	FALSE
WIF1	protein	Q9Y5W5	UNIPROT	1477	Q9Y5W5	NaN	NaN	NaN	NaN	#VALUE!	#VALUE!	#VALUE!	#VALUE!	#VALUE!	#VALUE!	#VALUE!	#VALUE!
KLF8	protein	O95600	UNIPROT	1478	O95600	NaN	NaN	NaN	NaN	#VALUE!	#VALUE!	#VALUE!	#VALUE!	#VALUE!	#VALUE!	#VALUE!	#VALUE!
COL1A1	protein	P02452	UNIPROT	1479	P02452	NaN	NaN	NaN	NaN	#VALUE!	#VALUE!	#VALUE!	#VALUE!	#VALUE!	#VALUE!	#VALUE!	#VALUE!
ZFPM2	protein	Q8WW38	UNIPROT	1480	Q8WW38	NaN	NaN	NaN	NaN	#VALUE!	#VALUE!	#VALUE!	#VALUE!	#VALUE!	#VALUE!	#VALUE!	#VALUE!
DUSP10	protein	Q9Y6W6	UNIPROT	1481	Q9Y6W6	NaN	NaN	NaN	NaN	#VALUE!	#VALUE!	#VALUE!	#VALUE!	#VALUE!	#VALUE!	#VALUE!	#VALUE!
SFRP1	protein	Q8N474	UNIPROT	1482	Q8N474	NaN	NaN	NaN	NaN	#VALUE!	#VALUE!	#VALUE!	#VALUE!	#VALUE!	#VALUE!	#VALUE!	#VALUE!
SOX17	protein	Q9H6I2	UNIPROT	1483	Q9H6I2	NaN	NaN	NaN	NaN	#VALUE!	#VALUE!	#VALUE!	#VALUE!	#VALUE!	#VALUE!	#VALUE!	#VALUE!
PAXIP1	protein	Q6ZW49	UNIPROT	1484	Q6ZW49	NaN	NaN	NaN	NaN	#VALUE!	#VALUE!	#VALUE!	#VALUE!	#VALUE!	#VALUE!	#VALUE!	#VALUE!
SOX3	protein	P41225	UNIPROT	1485	P41225	NaN	NaN	NaN	NaN	#VALUE!	#VALUE!	#VALUE!	#VALUE!	#VALUE!	#VALUE!	#VALUE!	#VALUE!
RBCK1	protein	Q9BYM8	UNIPROT	1486	Q9BYM8	NaN	NaN	NaN	NaN	#VALUE!	#VALUE!	#VALUE!	#VALUE!	#VALUE!	#VALUE!	#VALUE!	#VALUE!
MYD88	protein	Q99836	UNIPROT	1487	Q99836	0.780619	0.76255	0.0338976	0.531177	2776.66	2712.39	120.574	1889.39	FALSE	FALSE	FALSE	FALSE
arachidonic acid	smallmolecule	CID:444899	PUBCHEM	1488	CID:444899	0.297127	0.0166444	0.100822	0.120018	1056.88	59.2043	358.623	426.904	FALSE	FALSE	FALSE	FALSE
ITSN1	protein	Q15811	UNIPROT	1489	Q15811	NaN	NaN	NaN	NaN	#VALUE!	#VALUE!	#VALUE!	#VALUE!	#VALUE!	#VALUE!	#VALUE!	#VALUE!
INHA	protein	P05111	UNIPROT	1490	P05111	NaN	NaN	NaN	NaN	#VALUE!	#VALUE!	#VALUE!	#VALUE!	#VALUE!	#VALUE!	#VALUE!	#VALUE!
LTBR	protein	P36941	UNIPROT	1491	P36941	0.000133055	0.384107	0.131537	0.397352	0.473277	1366.27	467.877	1413.38	FALSE	FALSE	FALSE	FALSE
TJP2	protein	Q9UDY2	UNIPROT	1492	Q9UDY2	NaN	NaN	NaN	NaN	#VALUE!	#VALUE!	#VALUE!	#VALUE!	#VALUE!	#VALUE!	#VALUE!	#VALUE!
KITLG	protein	P21583	UNIPROT	1493	P21583	NaN	NaN	NaN	NaN	#VALUE!	#VALUE!	#VALUE!	#VALUE!	#VALUE!	#VALUE!	#VALUE!	#VALUE!
ATG14	protein	Q6ZNE5	UNIPROT	1494	Q6ZNE5	NaN	NaN	NaN	NaN	#VALUE!	#VALUE!	#VALUE!	#VALUE!	#VALUE!	#VALUE!	#VALUE!	#VALUE!
CYP19A1	protein	P11511	UNIPROT	1495	P11511	4.67711e-06	0.332031	0.674597	0.0210984	0.0166365	1181.03	2399.54	75.0469	TRUE	FALSE	FALSE	FALSE
HES1	protein	Q14469	UNIPROT	1496	Q14469	0.000503944	0.207992	0.0200529	0.015557	1.79253	739.826	71.328	55.3363	FALSE	FALSE	FALSE	FALSE
HEY2	protein	Q9UBP5	UNIPROT	1497	Q9UBP5	NaN	NaN	NaN	NaN	#VALUE!	#VALUE!	#VALUE!	#VALUE!	#VALUE!	#VALUE!	#VALUE!	#VALUE!
TNFAIP3	protein	P21580	UNIPROT	1498	P21580	3.68594e-06	0.0229662	0.628164	0.90139	0.0131109	81.6907	2234.38	3206.25	TRUE	FALSE	FALSE	FALSE
CTNNA1	protein	P35221	UNIPROT	1499	P35221	0.0360006	0.427747	0.0433313	0.575501	128.054	1521.5	154.129	2047.06	FALSE	FALSE	FALSE	FALSE
PLA2G4A	protein	P47712	UNIPROT	1500	P47712	0.0841327	0.0203281	0.0168563	0.118854	299.26	72.307	59.9578	422.763	FALSE	FALSE	FALSE	FALSE
RNF11	protein	Q9Y3C5	UNIPROT	1501	Q9Y3C5	0.573069	0.0719393	0.919851	0.12703	2038.41	255.888	3271.91	451.847	FALSE	FALSE	FALSE	FALSE
SNIP1	protein	Q8TAD8	UNIPROT	1502	Q8TAD8	NaN	NaN	NaN	NaN	#VALUE!	#VALUE!	#VALUE!	#VALUE!	#VALUE!	#VALUE!	#VALUE!	#VALUE!
CTNNBIP1	protein	Q9NSA3	UNIPROT	1503	Q9NSA3	NaN	NaN	NaN	NaN	#VALUE!	#VALUE!	#VALUE!	#VALUE!	#VALUE!	#VALUE!	#VALUE!	#VALUE!
POU3F4	protein	P49335	UNIPROT	1504	P49335	NaN	NaN	NaN	NaN	#VALUE!	#VALUE!	#VALUE!	#VALUE!	#VALUE!	#VALUE!	#VALUE!	#VALUE!
IL12A	protein	P29459	UNIPROT	1505	P29459	NaN	NaN	NaN	NaN	#VALUE!	#VALUE!	#VALUE!	#VALUE!	#VALUE!	#VALUE!	#VALUE!	#VALUE!
DHH	protein	O43323	UNIPROT	1506	O43323	8.12653e-15	0.0133208	NaN	0.557473	2.89061e-11	47.3821	#VALUE!	1982.93	TRUE	FALSE	#VALUE!	FALSE
VHL	protein	P40337	UNIPROT	1507	P40337	0.360402	0.00168584	0.110058	0.349417	1281.95	5.99653	391.477	1242.88	FALSE	FALSE	FALSE	FALSE
ISL1	protein	P61371	UNIPROT	1508	P61371	2.9149e-10	0.018991	NaN	NaN	1.03683e-06	67.5509	#VALUE!	#VALUE!	TRUE	FALSE	#VALUE!	#VALUE!
LHX3	protein	Q9UBR4	UNIPROT	1509	Q9UBR4	NaN	NaN	NaN	NaN	#VALUE!	#VALUE!	#VALUE!	#VALUE!	#VALUE!	#VALUE!	#VALUE!	#VALUE!
LATS1	protein	O95835	UNIPROT	1510	O95835	0.368778	0.0729088	0.160918	0.657515	1311.74	259.337	572.384	2338.78	FALSE	FALSE	FALSE	FALSE
HSP90AB1	protein	P08238	UNIPROT	1511	P08238	1.76326e-07	0.0333375	0.0362879	0.109506	0.000627192	118.581	129.076	389.514	TRUE	FALSE	FALSE	FALSE
BTG2	protein	P78543	UNIPROT	1512	P78543	NaN	NaN	NaN	NaN	#VALUE!	#VALUE!	#VALUE!	#VALUE!	#VALUE!	#VALUE!	#VALUE!	#VALUE!
BTG1	protein	P62324	UNIPROT	1513	P62324	NaN	NaN	NaN	NaN	#VALUE!	#VALUE!	#VALUE!	#VALUE!	#VALUE!	#VALUE!	#VALUE!	#VALUE!
LHX1	protein	P48742	UNIPROT	1514	P48742	NaN	NaN	NaN	NaN	#VALUE!	#VALUE!	#VALUE!	#VALUE!	#VALUE!	#VALUE!	#VALUE!	#VALUE!
FOXA2	protein	Q9Y261	UNIPROT	1515	Q9Y261	8.97267e-06	0.623459	0.0615996	0.975921	0.0319158	2217.64	219.11	3471.35	TRUE	FALSE	FALSE	FALSE
NCL	protein	P19338	UNIPROT	1516	P19338	NaN	NaN	NaN	NaN	#VALUE!	#VALUE!	#VALUE!	#VALUE!	#VALUE!	#VALUE!	#VALUE!	#VALUE!
SCAND1	protein	P57086	UNIPROT	1517	P57086	NaN	NaN	NaN	NaN	#VALUE!	#VALUE!	#VALUE!	#VALUE!	#VALUE!	#VALUE!	#VALUE!	#VALUE!
RFX5	protein	P48382	UNIPROT	1518	P48382	NaN	NaN	NaN	NaN	#VALUE!	#VALUE!	#VALUE!	#VALUE!	#VALUE!	#VALUE!	#VALUE!	#VALUE!
RFXAP	protein	O00287	UNIPROT	1519	O00287	NaN	NaN	NaN	NaN	#VALUE!	#VALUE!	#VALUE!	#VALUE!	#VALUE!	#VALUE!	#VALUE!	#VALUE!
RFXANK	protein	O14593	UNIPROT	1520	O14593	NaN	NaN	NaN	NaN	#VALUE!	#VALUE!	#VALUE!	#VALUE!	#VALUE!	#VALUE!	#VALUE!	#VALUE!
CENPK	protein	Q9BS16	UNIPROT	1521	Q9BS16	NaN	NaN	NaN	NaN	#VALUE!	#VALUE!	#VALUE!	#VALUE!	#VALUE!	#VALUE!	#VALUE!	#VALUE!
CDK8	protein	P49336	UNIPROT	1522	P49336	0.30478	0.0128294	0.258191	0.222455	1084.1	45.634	918.387	791.274	FALSE	FALSE	FALSE	FALSE
SPRY2	protein	O43597	UNIPROT	1523	O43597	0.403622	0.0948635	0.208928	0.801339	1435.68	337.429	743.155	2850.36	FALSE	FALSE	FALSE	FALSE
CASP7	protein	P55210	UNIPROT	1524	P55210	0.000136935	0.0610606	0.495351	0.198383	0.487078	217.193	1761.97	705.649	FALSE	FALSE	FALSE	FALSE
XPO1	protein	O14980	UNIPROT	1525	O14980	NaN	NaN	NaN	NaN	#VALUE!	#VALUE!	#VALUE!	#VALUE!	#VALUE!	#VALUE!	#VALUE!	#VALUE!
CRB3	protein	Q9BUF7	UNIPROT	1526	Q9BUF7	NaN	NaN	NaN	NaN	#VALUE!	#VALUE!	#VALUE!	#VALUE!	#VALUE!	#VALUE!	#VALUE!	#VALUE!
AES	protein	Q08117	UNIPROT	1527	Q08117	NaN	NaN	NaN	NaN	#VALUE!	#VALUE!	#VALUE!	#VALUE!	#VALUE!	#VALUE!	#VALUE!	#VALUE!
HAP1	protein	P54257	UNIPROT	1528	P54257	NaN	NaN	NaN	NaN	#VALUE!	#VALUE!	#VALUE!	#VALUE!	#VALUE!	#VALUE!	#VALUE!	#VALUE!
PROS1	protein	P07225	UNIPROT	1529	P07225	NaN	NaN	NaN	NaN	#VALUE!	#VALUE!	#VALUE!	#VALUE!	#VALUE!	#VALUE!	#VALUE!	#VALUE!
CDC25B	protein	P30305	UNIPROT	1530	P30305	4.41665e-06	0.000150772	0.0615624	0.357361	0.01571	0.536295	218.977	1271.13	TRUE	FALSE	FALSE	FALSE
FHL5	protein	Q5TD97	UNIPROT	1531	Q5TD97	NaN	NaN	NaN	NaN	#VALUE!	#VALUE!	#VALUE!	#VALUE!	#VALUE!	#VALUE!	#VALUE!	#VALUE!
SUZ12/EZH2	complex	SIGNOR-C77	SIGNOR	1532	SIGNOR-C77	0.196637	0.0718254	0.318927	0.027133	699.437	255.483	1134.42	96.512	FALSE	FALSE	FALSE	FALSE
PAX1	protein	P15863	UNIPROT	1533	P15863	NaN	NaN	NaN	NaN	#VALUE!	#VALUE!	#VALUE!	#VALUE!	#VALUE!	#VALUE!	#VALUE!	#VALUE!
PAX3	protein	P23760	UNIPROT	1534	P23760	0.0101505	0.123492	0.000785483	0.0731599	36.1054	439.261	2.79396	260.23	FALSE	FALSE	FALSE	FALSE
KLF11	protein	O14901	UNIPROT	1535	O14901	NaN	NaN	NaN	NaN	#VALUE!	#VALUE!	#VALUE!	#VALUE!	#VALUE!	#VALUE!	#VALUE!	#VALUE!
YY1	protein	P25490	UNIPROT	1536	P25490	0.033201	3.03694e-06	0.275308	0.0434647	118.096	0.0108024	979.27	154.604	FALSE	TRUE	FALSE	FALSE
KLF10	protein	Q13118	UNIPROT	1537	Q13118	NaN	NaN	NaN	NaN	#VALUE!	#VALUE!	#VALUE!	#VALUE!	#VALUE!	#VALUE!	#VALUE!	#VALUE!
KLF9	protein	Q13886	UNIPROT	1538	Q13886	NaN	NaN	NaN	NaN	#VALUE!	#VALUE!	#VALUE!	#VALUE!	#VALUE!	#VALUE!	#VALUE!	#VALUE!
KLF13	protein	Q9Y2Y9	UNIPROT	1539	Q9Y2Y9	NaN	0.615183	0.267311	0.464841	#VALUE!	2188.21	950.825	1653.44	#VALUE!	FALSE	FALSE	FALSE
KLF16	protein	Q9BXK1	UNIPROT	1540	Q9BXK1	NaN	NaN	NaN	NaN	#VALUE!	#VALUE!	#VALUE!	#VALUE!	#VALUE!	#VALUE!	#VALUE!	#VALUE!
GZMA	protein	P12544	UNIPROT	1541	P12544	NaN	NaN	NaN	NaN	#VALUE!	#VALUE!	#VALUE!	#VALUE!	#VALUE!	#VALUE!	#VALUE!	#VALUE!
HTRA2	protein	O43464	UNIPROT	1542	O43464	0.171612	0.62918	0.00235584	0.968488	610.424	2237.99	8.37971	3444.91	FALSE	FALSE	FALSE	FALSE
IRF1	protein	P10914	UNIPROT	1543	P10914	0.052518	0.806491	0.86832	0.218514	186.806	2868.69	3088.62	777.253	FALSE	FALSE	FALSE	FALSE
HOXB8	protein	P17481	UNIPROT	1544	P17481	NaN	NaN	NaN	NaN	#VALUE!	#VALUE!	#VALUE!	#VALUE!	#VALUE!	#VALUE!	#VALUE!	#VALUE!
ATXN7	protein	O15265	UNIPROT	1545	O15265	NaN	NaN	NaN	NaN	#VALUE!	#VALUE!	#VALUE!	#VALUE!	#VALUE!	#VALUE!	#VALUE!	#VALUE!
TRAF7	protein	Q6Q0C0	UNIPROT	1546	Q6Q0C0	NaN	NaN	NaN	NaN	#VALUE!	#VALUE!	#VALUE!	#VALUE!	#VALUE!	#VALUE!	#VALUE!	#VALUE!
SS18L1	protein	O75177	UNIPROT	1547	O75177	NaN	NaN	NaN	NaN	#VALUE!	#VALUE!	#VALUE!	#VALUE!	#VALUE!	#VALUE!	#VALUE!	#VALUE!
SPOP	protein	O43791	UNIPROT	1548	O43791	NaN	NaN	NaN	NaN	#VALUE!	#VALUE!	#VALUE!	#VALUE!	#VALUE!	#VALUE!	#VALUE!	#VALUE!
NCOA3	protein	Q9Y6Q9	UNIPROT	1549	Q9Y6Q9	0.0672499	0.207216	0.00754086	0.224013	239.208	737.068	26.8228	796.815	FALSE	FALSE	FALSE	FALSE
STANOLONE	smallmolecule	CID:10635	PUBCHEM	1550	CID:10635	0.000232775	1.99276e-05	0.090959	9.4656e-06	0.827982	0.0708824	323.541	0.0336692	FALSE	FALSE	FALSE	TRUE
NKX3-1	protein	Q99801	UNIPROT	1551	Q99801	0.472495	0.48035	0.771122	0.631483	1680.67	1708.6	2742.88	2246.18	FALSE	FALSE	FALSE	FALSE
testosterone	smallmolecule	CID:6013	PUBCHEM	1552	CID:6013	NaN	NaN	NaN	NaN	#VALUE!	#VALUE!	#VALUE!	#VALUE!	#VALUE!	#VALUE!	#VALUE!	#VALUE!
TEC	protein	P42680	UNIPROT	1553	P42680	0.000305223	1.55632e-08	0.0021253	0.0538815	1.08568	5.53581e-05	7.55971	191.657	FALSE	TRUE	FALSE	FALSE
TBX2	protein	Q13207	UNIPROT	1554	Q13207	NaN	NaN	NaN	NaN	#VALUE!	#VALUE!	#VALUE!	#VALUE!	#VALUE!	#VALUE!	#VALUE!	#VALUE!
SRD5A1	protein	P18405	UNIPROT	1555	P18405	0.000150311	1.23996e-05	0.0336112	4.57523e-05	0.534657	0.0441055	119.555	0.162741	FALSE	TRUE	FALSE	FALSE
APP	protein	P05067	UNIPROT	1556	P05067	0.827451	0.990416	0.373403	0.643457	2943.24	3522.91	1328.2	2288.78	FALSE	FALSE	FALSE	FALSE
GRIN2A	protein	Q12879	UNIPROT	1557	Q12879	0.826204	0.0140758	0.000964197	0.294164	2938.81	50.0675	3.42965	1046.34	FALSE	FALSE	FALSE	FALSE
CAPN1	protein	P07384	UNIPROT	1558	P07384	0.391344	2.91919e-08	0.116215	0.0804902	1392.01	0.000103836	413.376	286.304	FALSE	TRUE	FALSE	FALSE
CAST	protein	P20810	UNIPROT	1559	P20810	NaN	NaN	NaN	NaN	#VALUE!	#VALUE!	#VALUE!	#VALUE!	#VALUE!	#VALUE!	#VALUE!	#VALUE!
CAPN3	protein	P20807	UNIPROT	1560	P20807	0.0164825	4.23311e-05	0.118254	0.126156	58.6281	0.150572	420.63	448.738	FALSE	FALSE	FALSE	FALSE
CAPN2	protein	P17655	UNIPROT	1561	P17655	0.898208	0.752373	0.419061	0.168102	3194.93	2676.19	1490.6	597.94	FALSE	FALSE	FALSE	FALSE
NOS3	protein	P29474	UNIPROT	1562	P29474	0.1121	0.0323332	0.0669362	0.451821	398.74	115.009	238.092	1607.13	FALSE	FALSE	FALSE	FALSE
CEBPA	protein	P49715	UNIPROT	1563	P49715	0.388866	0.714248	7.61538e-06	0.698579	1383.2	2540.58	0.0270879	2484.84	FALSE	FALSE	TRUE	FALSE
alpha-ketoglutarate	smallmolecule	CID:164533	PUBCHEM	1564	CID:164533	0.0151543	0.404795	0.588554	0.12472	53.904	1439.86	2093.49	443.63	FALSE	FALSE	FALSE	FALSE
CBFB	protein	Q13951	UNIPROT	1565	Q13951	NaN	NaN	NaN	NaN	#VALUE!	#VALUE!	#VALUE!	#VALUE!	#VALUE!	#VALUE!	#VALUE!	#VALUE!
MECOM	protein	Q03112	UNIPROT	1566	Q03112	NaN	NaN	NaN	NaN	#VALUE!	#VALUE!	#VALUE!	#VALUE!	#VALUE!	#VALUE!	#VALUE!	#VALUE!
Calcineurin	complex	SIGNOR-C155	SIGNOR	1567	SIGNOR-C155	0.322887	0.170565	0.999484	0.291492	1148.51	606.699	3555.17	1036.84	FALSE	FALSE	FALSE	FALSE
RCAN1	protein	P53805	UNIPROT	1568	P53805	0.0697949	0.0568557	0.823098	0.850852	248.261	202.236	2927.76	3026.48	FALSE	FALSE	FALSE	FALSE
NAMPT	protein	P43490	UNIPROT	1569	P43490	NaN	NaN	NaN	NaN	#VALUE!	#VALUE!	#VALUE!	#VALUE!	#VALUE!	#VALUE!	#VALUE!	#VALUE!
RALA	protein	P11233	UNIPROT	1570	P11233	0.000561571	0.00847468	0.1167	0.317499	1.99751	30.1445	415.101	1129.34	FALSE	FALSE	FALSE	FALSE
PPARG	protein	P37231	UNIPROT	1571	P37231	3.70673e-05	0.004881	0.38715	0.0053966	0.131848	17.3617	1377.09	19.1957	FALSE	FALSE	FALSE	FALSE
PDZD8	protein	Q8NEN9	UNIPROT	1572	Q8NEN9	NaN	NaN	NaN	NaN	#VALUE!	#VALUE!	#VALUE!	#VALUE!	#VALUE!	#VALUE!	#VALUE!	#VALUE!
MSN	protein	P26038	UNIPROT	1573	P26038	6.37621e-08	2.13144e-06	0.426039	0.747683	0.000226802	0.00758153	1515.42	2659.51	TRUE	TRUE	FALSE	FALSE
RIT1	protein	Q92963	UNIPROT	1574	Q92963	0.90119	0.935189	0.396279	0.169033	3205.53	3326.47	1409.57	601.251	FALSE	FALSE	FALSE	FALSE
HDAC8	protein	Q9BY41	UNIPROT	1575	Q9BY41	4.65561e-05	0.00769665	0.286624	0.148038	0.1656	27.377	1019.52	526.573	FALSE	FALSE	FALSE	FALSE
MRAP	protein	Q8TCY5	UNIPROT	1576	Q8TCY5	NaN	NaN	NaN	NaN	#VALUE!	#VALUE!	#VALUE!	#VALUE!	#VALUE!	#VALUE!	#VALUE!	#VALUE!
DEPTOR	protein	Q8TB45	UNIPROT	1577	Q8TB45	0.0946751	0.643254	0.710405	0.987921	336.759	2288.06	2526.91	3514.03	FALSE	FALSE	FALSE	FALSE
STYX	protein	Q8WUJ0	UNIPROT	1578	Q8WUJ0	NaN	NaN	NaN	NaN	#VALUE!	#VALUE!	#VALUE!	#VALUE!	#VALUE!	#VALUE!	#VALUE!	#VALUE!
FKBP5	protein	Q13451	UNIPROT	1579	Q13451	NaN	NaN	NaN	NaN	#VALUE!	#VALUE!	#VALUE!	#VALUE!	#VALUE!	#VALUE!	#VALUE!	#VALUE!
HSPA1A	protein	P0DMV8	UNIPROT	1580	P0DMV8	NaN	NaN	NaN	NaN	#VALUE!	#VALUE!	#VALUE!	#VALUE!	#VALUE!	#VALUE!	#VALUE!	#VALUE!
MRAP2	protein	Q96G30	UNIPROT	1581	Q96G30	NaN	NaN	NaN	NaN	#VALUE!	#VALUE!	#VALUE!	#VALUE!	#VALUE!	#VALUE!	#VALUE!	#VALUE!
ASIP	protein	P42127	UNIPROT	1582	P42127	NaN	NaN	NaN	NaN	#VALUE!	#VALUE!	#VALUE!	#VALUE!	#VALUE!	#VALUE!	#VALUE!	#VALUE!
FST	protein	P19883	UNIPROT	1583	P19883	NaN	NaN	NaN	NaN	#VALUE!	#VALUE!	#VALUE!	#VALUE!	#VALUE!	#VALUE!	#VALUE!	#VALUE!
CCL3	protein	P10147	UNIPROT	1584	P10147	NaN	NaN	NaN	NaN	#VALUE!	#VALUE!	#VALUE!	#VALUE!	#VALUE!	#VALUE!	#VALUE!	#VALUE!
TPSAB1	protein	Q15661	UNIPROT	1585	Q15661	NaN	NaN	NaN	NaN	#VALUE!	#VALUE!	#VALUE!	#VALUE!	#VALUE!	#VALUE!	#VALUE!	#VALUE!
YWHAZ	protein	P63104	UNIPROT	1586	P63104	1.0754e-06	2.30186e-06	0.0111444	0.141925	0.0038252	0.00818772	39.6405	504.828	TRUE	TRUE	FALSE	FALSE
YWHAG	protein	P61981	UNIPROT	1587	P61981	0.41056	0.199371	0.612586	0.238612	1460.36	709.163	2178.97	848.742	FALSE	FALSE	FALSE	FALSE
NOD2	protein	Q9HC29	UNIPROT	1588	Q9HC29	0.980377	0.00804898	0.477029	0.776927	3487.2	28.6302	1696.79	2763.53	FALSE	FALSE	FALSE	FALSE
HBB	protein	P68871	UNIPROT	1589	P68871	0.479714	0.143754	0.370078	0.678132	1706.34	511.333	1316.37	2412.12	FALSE	FALSE	FALSE	FALSE
HBA1	protein	P69905	UNIPROT	1590	P69905	0.910699	0.866338	0.203694	0.930816	3239.36	3081.56	724.54	3310.91	FALSE	FALSE	FALSE	FALSE
AHSP	protein	Q9NZD4	UNIPROT	1591	Q9NZD4	NaN	NaN	NaN	NaN	#VALUE!	#VALUE!	#VALUE!	#VALUE!	#VALUE!	#VALUE!	#VALUE!	#VALUE!
ARSA	protein	P15289	UNIPROT	1592	P15289	NaN	NaN	NaN	NaN	#VALUE!	#VALUE!	#VALUE!	#VALUE!	#VALUE!	#VALUE!	#VALUE!	#VALUE!
NOD1	protein	Q9Y239	UNIPROT	1593	Q9Y239	NaN	NaN	NaN	NaN	#VALUE!	#VALUE!	#VALUE!	#VALUE!	#VALUE!	#VALUE!	#VALUE!	#VALUE!
HMOX1	protein	P09601	UNIPROT	1594	P09601	NaN	NaN	NaN	NaN	#VALUE!	#VALUE!	#VALUE!	#VALUE!	#VALUE!	#VALUE!	#VALUE!	#VALUE!
HMOX2	protein	P30519	UNIPROT	1595	P30519	0.299706	0.346826	0.018467	0.317485	1066.06	1233.66	65.6871	1129.29	FALSE	FALSE	FALSE	FALSE
FOXC1	protein	Q12948	UNIPROT	1596	Q12948	NaN	NaN	NaN	NaN	#VALUE!	#VALUE!	#VALUE!	#VALUE!	#VALUE!	#VALUE!	#VALUE!	#VALUE!
CD163	protein	Q86VB7	UNIPROT	1597	Q86VB7	0.192935	0.000144089	0.933895	0.563573	686.269	0.512526	3321.86	2004.63	FALSE	FALSE	FALSE	FALSE
APOA5	protein	Q6Q788	UNIPROT	1598	Q6Q788	NaN	NaN	NaN	NaN	#VALUE!	#VALUE!	#VALUE!	#VALUE!	#VALUE!	#VALUE!	#VALUE!	#VALUE!
FBN1	protein	P35555	UNIPROT	1599	P35555	8.56504e-09	3.84927e-07	0.257131	0.019537	3.04659e-05	0.00136919	914.615	69.4932	TRUE	TRUE	FALSE	FALSE
GDF5	protein	P43026	UNIPROT	1600	P43026	0.000399654	0.0460063	NaN	NaN	1.42157	163.644	#VALUE!	#VALUE!	FALSE	FALSE	#VALUE!	#VALUE!
KRT1	protein	P04264	UNIPROT	1601	P04264	0.000123874	0.0135098	0.139797	0.254282	0.440619	48.0543	497.259	904.48	FALSE	FALSE	FALSE	FALSE
LTBP2	protein	Q14767	UNIPROT	1602	Q14767	NaN	NaN	NaN	NaN	#VALUE!	#VALUE!	#VALUE!	#VALUE!	#VALUE!	#VALUE!	#VALUE!	#VALUE!
ITGA6	protein	P23229	UNIPROT	1603	P23229	NaN	NaN	NaN	NaN	#VALUE!	#VALUE!	#VALUE!	#VALUE!	#VALUE!	#VALUE!	#VALUE!	#VALUE!
KRT14	protein	P02533	UNIPROT	1604	P02533	NaN	NaN	NaN	NaN	#VALUE!	#VALUE!	#VALUE!	#VALUE!	#VALUE!	#VALUE!	#VALUE!	#VALUE!
HSPA1B	protein	P0DMV9	UNIPROT	1605	P0DMV9	NaN	NaN	NaN	NaN	#VALUE!	#VALUE!	#VALUE!	#VALUE!	#VALUE!	#VALUE!	#VALUE!	#VALUE!
UFD1	protein	Q92890	UNIPROT	1606	Q92890	0.167126	7.25516e-05	0.505113	0.0633681	594.467	0.258066	1796.69	225.4	FALSE	FALSE	FALSE	FALSE
NPLOC4	protein	Q8TAT6	UNIPROT	1607	Q8TAT6	0.250205	0.000118055	0.807024	0.0613897	889.981	0.419923	2870.58	218.363	FALSE	FALSE	FALSE	FALSE
VCP	protein	P55072	UNIPROT	1608	P55072	0.0294185	4.43506e-06	0.236311	0.356269	104.642	0.0157755	840.557	1267.25	FALSE	TRUE	FALSE	FALSE
heme	smallmolecule	CID:444098	PUBCHEM	1609	CID:444098	NaN	NaN	0.0443413	NaN	#VALUE!	#VALUE!	157.722	#VALUE!	#VALUE!	#VALUE!	FALSE	#VALUE!
ERCC6	protein	Q03468	UNIPROT	1610	Q03468	4.82091e-06	0.663504	0.0154111	0.635468	0.017148	2360.08	54.8174	2260.36	TRUE	FALSE	FALSE	FALSE
NODAL	protein	Q96S42	UNIPROT	1611	Q96S42	0.838396	0.0184698	0.200392	NaN	2982.17	65.6972	712.793	#VALUE!	FALSE	FALSE	FALSE	#VALUE!
ADAMTS13	protein	Q76LX8	UNIPROT	1612	Q76LX8	NaN	NaN	NaN	NaN	#VALUE!	#VALUE!	#VALUE!	#VALUE!	#VALUE!	#VALUE!	#VALUE!	#VALUE!
VWF	protein	P04275	UNIPROT	1613	P04275	2.47767e-07	6.15828e-08	0.0398251	0.0162879	0.000881309	0.00021905	141.658	57.936	TRUE	TRUE	FALSE	FALSE
FGG	protein	P02679	UNIPROT	1614	P02679	0.0264846	0.6808	0.0735677	0.0847956	94.2058	2421.61	261.68	301.618	FALSE	FALSE	FALSE	FALSE
OFD1	protein	O75665	UNIPROT	1615	O75665	NaN	NaN	NaN	NaN	#VALUE!	#VALUE!	#VALUE!	#VALUE!	#VALUE!	#VALUE!	#VALUE!	#VALUE!
ERCC5	protein	P28715	UNIPROT	1616	P28715	NaN	NaN	NaN	NaN	#VALUE!	#VALUE!	#VALUE!	#VALUE!	#VALUE!	#VALUE!	#VALUE!	#VALUE!
TOLLIP	protein	Q9H0E2	UNIPROT	1617	Q9H0E2	0.561888	3.21471e-09	0.0250367	0.849981	1998.64	1.14347e-05	89.0557	3023.38	FALSE	TRUE	FALSE	FALSE
Ionizing radiation	stimulus	SIGNOR-ST16	SIGNOR	1618	SIGNOR-ST16	NaN	NaN	NaN	NaN	#VALUE!	#VALUE!	#VALUE!	#VALUE!	#VALUE!	#VALUE!	#VALUE!	#VALUE!
ELE1-RET	protein	Q99931	UNIPROT	1619	Q99931	NaN	NaN	NaN	NaN	#VALUE!	#VALUE!	#VALUE!	#VALUE!	#VALUE!	#VALUE!	#VALUE!	#VALUE!
CCDC6-RETa	protein	J7MDF2	UNIPROT	1620	J7MDF2	NaN	NaN	NaN	NaN	#VALUE!	#VALUE!	#VALUE!	#VALUE!	#VALUE!	#VALUE!	#VALUE!	#VALUE!
CDR2	protein	Q01850	UNIPROT	1621	Q01850	0.506809	0.0295522	0.557553	0.018609	1802.72	105.117	1983.22	66.1923	FALSE	FALSE	FALSE	FALSE
ANAPC1	protein	Q9H1A4	UNIPROT	1622	Q9H1A4	0.00113067	3.55735e-06	0.228491	0.228903	4.0218	0.0126535	812.741	814.208	FALSE	TRUE	FALSE	FALSE
ANAPC2	protein	Q9UJX6	UNIPROT	1623	Q9UJX6	0.0515533	0.0156781	0.735366	0.852447	183.375	55.7671	2615.7	3032.15	FALSE	FALSE	FALSE	FALSE
CDC27	protein	P30260	UNIPROT	1624	P30260	0.0231502	0.109881	0.000670277	0.0129936	82.3454	390.846	2.38418	46.2182	FALSE	FALSE	FALSE	FALSE
ANAPC4	protein	Q9UJX5	UNIPROT	1625	Q9UJX5	NaN	NaN	NaN	NaN	#VALUE!	#VALUE!	#VALUE!	#VALUE!	#VALUE!	#VALUE!	#VALUE!	#VALUE!
ANAPC5	protein	Q9UJX4	UNIPROT	1626	Q9UJX4	NaN	NaN	NaN	NaN	#VALUE!	#VALUE!	#VALUE!	#VALUE!	#VALUE!	#VALUE!	#VALUE!	#VALUE!
CDC16	protein	Q13042	UNIPROT	1627	Q13042	0.00633173	0.00906338	0.000306804	0.205327	22.522	32.2385	1.0913	730.347	FALSE	FALSE	FALSE	FALSE
ANAPC7	protein	Q9UJX3	UNIPROT	1628	Q9UJX3	0.0962944	0.124447	0.481731	0.323111	342.519	442.659	1713.52	1149.31	FALSE	FALSE	FALSE	FALSE
CDC23	protein	Q9UJX2	UNIPROT	1629	Q9UJX2	0.00125874	0.917981	0.112577	0.207037	4.47733	3265.26	400.437	736.43	FALSE	FALSE	FALSE	FALSE
ANAPC10	protein	Q9UM13	UNIPROT	1630	Q9UM13	NaN	NaN	NaN	NaN	#VALUE!	#VALUE!	#VALUE!	#VALUE!	#VALUE!	#VALUE!	#VALUE!	#VALUE!
ANAPC11	protein	Q9NYG5	UNIPROT	1631	Q9NYG5	NaN	NaN	NaN	NaN	#VALUE!	#VALUE!	#VALUE!	#VALUE!	#VALUE!	#VALUE!	#VALUE!	#VALUE!
CDC26	protein	Q8NHZ8	UNIPROT	1632	Q8NHZ8	NaN	NaN	NaN	NaN	#VALUE!	#VALUE!	#VALUE!	#VALUE!	#VALUE!	#VALUE!	#VALUE!	#VALUE!
ANAPC13	protein	Q9BS18	UNIPROT	1633	Q9BS18	NaN	NaN	NaN	NaN	#VALUE!	#VALUE!	#VALUE!	#VALUE!	#VALUE!	#VALUE!	#VALUE!	#VALUE!
CDC20	protein	Q12834	UNIPROT	1634	Q12834	0.0968645	0.0932362	0.14677	0.00547178	344.547	331.641	522.06	19.4631	FALSE	FALSE	FALSE	FALSE
BUB1	protein	O43683	UNIPROT	1635	O43683	5.43686e-13	6.40097e-09	0.0122924	0.055924	1.93389e-09	2.27683e-05	43.7242	198.922	TRUE	TRUE	FALSE	FALSE
BMP2	protein	P12643	UNIPROT	1636	P12643	0.309458	0.954717	0.954364	0.889989	1100.74	3395.93	3394.67	3165.69	FALSE	FALSE	FALSE	FALSE
SLK	protein	Q9H2G2	UNIPROT	1637	Q9H2G2	0.405272	0.0014283	0.674597	0.179546	1441.55	5.08047	2399.54	638.647	FALSE	FALSE	FALSE	FALSE
APC	complex	SIGNOR-C150	SIGNOR	1638	SIGNOR-C150	0.000164077	0.199371	0.645314	0.39558	0.583624	709.162	2295.38	1407.08	FALSE	FALSE	FALSE	FALSE
SMCR8	protein	Q8TEV9	UNIPROT	1639	Q8TEV9	NaN	NaN	NaN	NaN	#VALUE!	#VALUE!	#VALUE!	#VALUE!	#VALUE!	#VALUE!	#VALUE!	#VALUE!
PLN	protein	P26678	UNIPROT	1640	P26678	1.79353e-12	2.40796e-13	0.0183221	0.288899	6.37957e-09	8.56511e-10	65.1717	1027.61	TRUE	TRUE	FALSE	FALSE
FKBP4	protein	Q02790	UNIPROT	1641	Q02790	6.21873e-08	0.0394056	0.000225735	0.0204438	0.0002212	140.166	0.802941	72.7185	TRUE	FALSE	FALSE	FALSE
CENPE	protein	Q02224	UNIPROT	1642	Q02224	1.17633e-08	1.01303e-06	0.00948188	0.0106184	4.18419e-05	0.00360335	33.7271	37.7695	TRUE	TRUE	FALSE	FALSE
KNSTRN	protein	Q9Y448	UNIPROT	1643	Q9Y448	1.91847e-05	0.00379706	0.187525	0.0848108	0.0682398	13.5061	667.025	301.672	FALSE	FALSE	FALSE	FALSE
LY96	protein	Q9Y6Y9	UNIPROT	1644	Q9Y6Y9	NaN	NaN	NaN	NaN	#VALUE!	#VALUE!	#VALUE!	#VALUE!	#VALUE!	#VALUE!	#VALUE!	#VALUE!
TIRAP	protein	P58753	UNIPROT	1645	P58753	0.120349	0.128697	0.36779	0.208882	428.082	457.776	1308.23	742.995	FALSE	FALSE	FALSE	FALSE
SARM1	protein	Q6SZW1	UNIPROT	1646	Q6SZW1	NaN	NaN	NaN	NaN	#VALUE!	#VALUE!	#VALUE!	#VALUE!	#VALUE!	#VALUE!	#VALUE!	#VALUE!
ERRFI1	protein	Q9UJM3	UNIPROT	1647	Q9UJM3	0.153536	0.438453	0.218649	0.125317	546.127	1559.58	777.733	445.754	FALSE	FALSE	FALSE	FALSE
PICK1	protein	Q9NRD5	UNIPROT	1648	Q9NRD5	NaN	NaN	NaN	NaN	#VALUE!	#VALUE!	#VALUE!	#VALUE!	#VALUE!	#VALUE!	#VALUE!	#VALUE!
TGFA	protein	P01135	UNIPROT	1649	P01135	0.0161889	0.000465976	0.000444131	0.170376	57.5839	1.65748	1.57977	606.027	FALSE	FALSE	FALSE	FALSE
FOS	protein	P01100	UNIPROT	1650	P01100	0.112691	0.973453	0.0748604	0.308089	400.843	3462.57	266.279	1095.87	FALSE	FALSE	FALSE	FALSE
dexamethasone	smallmolecule	CID:5743	PUBCHEM	1651	CID:5743	NaN	NaN	NaN	NaN	#VALUE!	#VALUE!	#VALUE!	#VALUE!	#VALUE!	#VALUE!	#VALUE!	#VALUE!
DAMPS	stimulus	SIGNOR-ST18	SIGNOR	1652	SIGNOR-ST18	NaN	NaN	NaN	NaN	#VALUE!	#VALUE!	#VALUE!	#VALUE!	#VALUE!	#VALUE!	#VALUE!	#VALUE!
ABCA1	protein	O95477	UNIPROT	1653	O95477	0.598492	0.504244	0.168159	0.913189	2128.84	1793.6	598.142	3248.21	FALSE	FALSE	FALSE	FALSE
APOA1	protein	P02647	UNIPROT	1654	P02647	0.0677456	0.205233	0.00776965	0.33413	240.971	730.014	27.6366	1188.5	FALSE	FALSE	FALSE	FALSE
MPO	protein	P05164	UNIPROT	1655	P05164	3.51335e-05	0.0167152	0.15165	0.292245	0.12497	59.4561	539.419	1039.51	FALSE	FALSE	FALSE	FALSE
HP	protein	P00738	UNIPROT	1656	P00738	NaN	NaN	NaN	NaN	#VALUE!	#VALUE!	#VALUE!	#VALUE!	#VALUE!	#VALUE!	#VALUE!	#VALUE!
MTTP	protein	P55157	UNIPROT	1657	P55157	NaN	NaN	NaN	NaN	#VALUE!	#VALUE!	#VALUE!	#VALUE!	#VALUE!	#VALUE!	#VALUE!	#VALUE!
ARVCF	protein	O00192	UNIPROT	1658	O00192	0.738843	0.248957	0.509046	0.370029	2628.07	885.542	1810.68	1316.19	FALSE	FALSE	FALSE	FALSE
CTNND2	protein	Q9UQB3	UNIPROT	1659	Q9UQB3	NaN	NaN	NaN	NaN	#VALUE!	#VALUE!	#VALUE!	#VALUE!	#VALUE!	#VALUE!	#VALUE!	#VALUE!
TJP1	protein	Q07157	UNIPROT	1660	Q07157	NaN	NaN	NaN	NaN	#VALUE!	#VALUE!	#VALUE!	#VALUE!	#VALUE!	#VALUE!	#VALUE!	#VALUE!
LOX	protein	P28300	UNIPROT	1661	P28300	NaN	NaN	NaN	NaN	#VALUE!	#VALUE!	#VALUE!	#VALUE!	#VALUE!	#VALUE!	#VALUE!	#VALUE!
EFEMP2	protein	O95967	UNIPROT	1662	O95967	2.73911e-15	3.47629e-07	0.0948676	0.0509958	9.74303e-12	0.00123652	337.444	181.392	TRUE	TRUE	FALSE	FALSE
FBLN5	protein	Q9UBX5	UNIPROT	1663	Q9UBX5	7.84272e-20	4.42451e-08	2.98853e-11	0.0652858	2.78966e-16	0.00015738	1.06302e-07	232.222	TRUE	TRUE	TRUE	FALSE
PTX3	protein	P26022	UNIPROT	1664	P26022	NaN	NaN	NaN	NaN	#VALUE!	#VALUE!	#VALUE!	#VALUE!	#VALUE!	#VALUE!	#VALUE!	#VALUE!
CFH	protein	P08603	UNIPROT	1665	P08603	1.13501e-12	8.25407e-11	NaN	0.349223	4.03723e-09	2.93597e-07	#VALUE!	1242.19	TRUE	TRUE	#VALUE!	FALSE
CEP290	protein	O15078	UNIPROT	1666	O15078	0.673523	0.37613	0.00805109	NaN	2395.72	1337.89	28.6377	#VALUE!	FALSE	FALSE	FALSE	#VALUE!
CCP110	protein	O43303	UNIPROT	1667	O43303	NaN	NaN	NaN	NaN	#VALUE!	#VALUE!	#VALUE!	#VALUE!	#VALUE!	#VALUE!	#VALUE!	#VALUE!
CRYBB2	protein	P43320	UNIPROT	1668	P43320	0.404015	0.0448401	0.63028	0.390535	1437.08	159.496	2241.91	1389.13	FALSE	FALSE	FALSE	FALSE
CRYAA	protein	P02489	UNIPROT	1669	P02489	NaN	NaN	NaN	NaN	#VALUE!	#VALUE!	#VALUE!	#VALUE!	#VALUE!	#VALUE!	#VALUE!	#VALUE!
PAFAH1B1	protein	P43034	UNIPROT	1670	P43034	0.000262175	0.437879	0.442289	0.000675455	0.932555	1557.54	1573.22	2.40259	FALSE	FALSE	FALSE	FALSE
NDEL1	protein	Q9GZM8	UNIPROT	1671	Q9GZM8	0.670166	0.166287	0.499163	0.00746807	2383.78	591.485	1775.52	26.5639	FALSE	FALSE	FALSE	FALSE
FIZ1	protein	Q96SL8	UNIPROT	1672	Q96SL8	NaN	NaN	NaN	NaN	#VALUE!	#VALUE!	#VALUE!	#VALUE!	#VALUE!	#VALUE!	#VALUE!	#VALUE!
DISC1	protein	Q9NRI5	UNIPROT	1673	Q9NRI5	NaN	NaN	NaN	NaN	#VALUE!	#VALUE!	#VALUE!	#VALUE!	#VALUE!	#VALUE!	#VALUE!	#VALUE!
CLIP1	protein	P30622	UNIPROT	1674	P30622	2.79612e-06	0.476286	0.571836	0.0223363	0.0099458	1694.15	2034.02	79.4503	TRUE	FALSE	FALSE	FALSE
NUDCD2	protein	Q8WVJ2	UNIPROT	1675	Q8WVJ2	NaN	NaN	NaN	NaN	#VALUE!	#VALUE!	#VALUE!	#VALUE!	#VALUE!	#VALUE!	#VALUE!	#VALUE!
ENPP1	protein	P22413	UNIPROT	1676	P22413	0.488239	0.0609494	NaN	NaN	1736.66	216.797	#VALUE!	#VALUE!	FALSE	FALSE	#VALUE!	#VALUE!
GCHFR	protein	P30047	UNIPROT	1677	P30047	0.00607467	6.51504e-06	0.011298	0.554446	21.6076	0.023174	40.1871	1972.16	FALSE	TRUE	FALSE	FALSE
Sapropterin	smallmolecule	CID:44257	PUBCHEM	1678	CID:44257	NaN	NaN	NaN	NaN	#VALUE!	#VALUE!	#VALUE!	#VALUE!	#VALUE!	#VALUE!	#VALUE!	#VALUE!
L-phenylalanine	smallmolecule	CID:6140	PUBCHEM	1679	CID:6140	NaN	NaN	NaN	NaN	#VALUE!	#VALUE!	#VALUE!	#VALUE!	#VALUE!	#VALUE!	#VALUE!	#VALUE!
AHSA1	protein	O95433	UNIPROT	1680	O95433	NaN	NaN	NaN	NaN	#VALUE!	#VALUE!	#VALUE!	#VALUE!	#VALUE!	#VALUE!	#VALUE!	#VALUE!
HSPB1	protein	P04792	UNIPROT	1681	P04792	0.0542814	0.0614006	0.440062	0.460104	193.079	218.402	1565.3	1636.59	FALSE	FALSE	FALSE	FALSE
RNF4	protein	P78317	UNIPROT	1682	P78317	0.597551	0.755388	0.478028	0.33781	2125.49	2686.92	1700.34	1201.59	FALSE	FALSE	FALSE	FALSE
BCOR	protein	Q6W2J9	UNIPROT	1683	Q6W2J9	NaN	NaN	NaN	NaN	#VALUE!	#VALUE!	#VALUE!	#VALUE!	#VALUE!	#VALUE!	#VALUE!	#VALUE!
NCOR1	protein	O75376	UNIPROT	1684	O75376	0.00385814	0.00122251	0.338772	0.224788	13.7234	4.34846	1205.01	799.571	FALSE	FALSE	FALSE	FALSE
KDM2B	protein	Q8NHM5	UNIPROT	1685	Q8NHM5	NaN	NaN	NaN	NaN	#VALUE!	#VALUE!	#VALUE!	#VALUE!	#VALUE!	#VALUE!	#VALUE!	#VALUE!
ASXL1	protein	Q8IXJ9	UNIPROT	1686	Q8IXJ9	0.00220152	0.0644791	0.683215	0.706633	7.83082	229.352	2430.2	2513.49	FALSE	FALSE	FALSE	FALSE
INPP5D	protein	Q92835	UNIPROT	1687	Q92835	0.945488	0.00269569	0.0372081	0.0964272	3363.1	9.58856	132.349	342.991	FALSE	FALSE	FALSE	FALSE
PIP2(16:0/18:1(9Z))	smallmolecule	CID:53480228	PUBCHEM	1688	CID:53480228	0.898005	0.00729367	0.0670224	0.0756993	3194.2	25.9436	238.399	269.262	FALSE	FALSE	FALSE	FALSE
INPP4B	protein	O15327	UNIPROT	1689	O15327	NaN	NaN	NaN	NaN	#VALUE!	#VALUE!	#VALUE!	#VALUE!	#VALUE!	#VALUE!	#VALUE!	#VALUE!
TTC3	protein	P53804	UNIPROT	1690	P53804	0.119189	0.56203	0.323243	0.0769403	423.954	1999.14	1149.77	273.677	FALSE	FALSE	FALSE	FALSE
MUL1	protein	Q969V5	UNIPROT	1691	Q969V5	NaN	NaN	NaN	NaN	#VALUE!	#VALUE!	#VALUE!	#VALUE!	#VALUE!	#VALUE!	#VALUE!	#VALUE!
KDM5B	protein	Q9UGL1	UNIPROT	1692	Q9UGL1	NaN	NaN	NaN	NaN	#VALUE!	#VALUE!	#VALUE!	#VALUE!	#VALUE!	#VALUE!	#VALUE!	#VALUE!
LDB1	protein	Q86U70	UNIPROT	1693	Q86U70	NaN	NaN	NaN	NaN	#VALUE!	#VALUE!	#VALUE!	#VALUE!	#VALUE!	#VALUE!	#VALUE!	#VALUE!
PRKX	protein	P51817	UNIPROT	1694	P51817	NaN	NaN	NaN	NaN	#VALUE!	#VALUE!	#VALUE!	#VALUE!	#VALUE!	#VALUE!	#VALUE!	#VALUE!
SOX6	protein	P35712	UNIPROT	1695	P35712	0.379948	0.211591	0.962673	0.384857	1351.47	752.628	3424.23	1368.94	FALSE	FALSE	FALSE	FALSE
PAK5	protein	Q9P286	UNIPROT	1696	Q9P286	NaN	NaN	NaN	NaN	#VALUE!	#VALUE!	#VALUE!	#VALUE!	#VALUE!	#VALUE!	#VALUE!	#VALUE!
SMAD1/5/8	proteinfamily	SIGNOR-PF35	SIGNOR	1697	SIGNOR-PF35	0.77817	0.535545	0.833527	0.307456	2767.95	1904.93	2964.86	1093.62	FALSE	FALSE	FALSE	FALSE
PERP	protein	Q96FX8	UNIPROT	1698	Q96FX8	NaN	NaN	NaN	NaN	#VALUE!	#VALUE!	#VALUE!	#VALUE!	#VALUE!	#VALUE!	#VALUE!	#VALUE!
FN1	protein	P02751	UNIPROT	1699	P02751	0.00120209	0.270545	0.281925	0.615202	4.27585	962.329	1002.81	2188.27	FALSE	FALSE	FALSE	FALSE
FZD7	protein	O75084	UNIPROT	1700	O75084	0.000355508	0.629749	0.834561	0.334878	1.26454	2240.02	2968.53	1191.16	FALSE	FALSE	FALSE	FALSE
SSH3	protein	Q8TE77	UNIPROT	1701	Q8TE77	NaN	NaN	NaN	NaN	#VALUE!	#VALUE!	#VALUE!	#VALUE!	#VALUE!	#VALUE!	#VALUE!	#VALUE!
MATK	protein	P42679	UNIPROT	1702	P42679	NaN	NaN	NaN	NaN	#VALUE!	#VALUE!	#VALUE!	#VALUE!	#VALUE!	#VALUE!	#VALUE!	#VALUE!
RIT2	protein	Q99578	UNIPROT	1703	Q99578	NaN	NaN	NaN	NaN	#VALUE!	#VALUE!	#VALUE!	#VALUE!	#VALUE!	#VALUE!	#VALUE!	#VALUE!
FBXO38	protein	Q6PIJ6	UNIPROT	1704	Q6PIJ6	NaN	NaN	NaN	NaN	#VALUE!	#VALUE!	#VALUE!	#VALUE!	#VALUE!	#VALUE!	#VALUE!	#VALUE!
ZNF76	protein	P36508	UNIPROT	1705	P36508	NaN	NaN	NaN	NaN	#VALUE!	#VALUE!	#VALUE!	#VALUE!	#VALUE!	#VALUE!	#VALUE!	#VALUE!
ITPRIPL1	protein	Q6GPH6	UNIPROT	1706	Q6GPH6	NaN	NaN	NaN	NaN	#VALUE!	#VALUE!	#VALUE!	#VALUE!	#VALUE!	#VALUE!	#VALUE!	#VALUE!
CDK14	protein	O94921	UNIPROT	1707	O94921	2.78103e-10	1.23989e-06	0.0505042	0.0405935	9.89211e-07	0.00441027	179.643	144.391	TRUE	TRUE	FALSE	FALSE
FGF5	protein	P12034	UNIPROT	1708	P12034	NaN	NaN	NaN	NaN	#VALUE!	#VALUE!	#VALUE!	#VALUE!	#VALUE!	#VALUE!	#VALUE!	#VALUE!
ROR1	protein	Q01973	UNIPROT	1709	Q01973	1.5005e-07	0.00541306	0.0665627	0.919128	0.000533729	19.2542	236.764	3269.34	TRUE	FALSE	FALSE	FALSE
PPP2R1B	protein	P30154	UNIPROT	1710	P30154	NaN	NaN	NaN	NaN	#VALUE!	#VALUE!	#VALUE!	#VALUE!	#VALUE!	#VALUE!	#VALUE!	#VALUE!
JARID2	protein	Q92833	UNIPROT	1711	Q92833	NaN	NaN	NaN	NaN	#VALUE!	#VALUE!	#VALUE!	#VALUE!	#VALUE!	#VALUE!	#VALUE!	#VALUE!
PTPN14	protein	Q15678	UNIPROT	1712	Q15678	NaN	NaN	NaN	NaN	#VALUE!	#VALUE!	#VALUE!	#VALUE!	#VALUE!	#VALUE!	#VALUE!	#VALUE!
TAF12	protein	Q16514	UNIPROT	1713	Q16514	NaN	NaN	NaN	NaN	#VALUE!	#VALUE!	#VALUE!	#VALUE!	#VALUE!	#VALUE!	#VALUE!	#VALUE!
SP4	protein	Q02446	UNIPROT	1714	Q02446	NaN	NaN	NaN	NaN	#VALUE!	#VALUE!	#VALUE!	#VALUE!	#VALUE!	#VALUE!	#VALUE!	#VALUE!
ACVR2B	protein	Q13705	UNIPROT	1715	Q13705	0.000875423	0.0216331	0.613735	0.607155	3.11388	76.9489	2183.06	2159.65	FALSE	FALSE	FALSE	FALSE
DYRK1B	protein	Q9Y463	UNIPROT	1716	Q9Y463	0.937725	0.00820636	0.205142	0.335739	3335.49	29.19	729.692	1194.22	FALSE	FALSE	FALSE	FALSE
CDK11B	protein	P21127	UNIPROT	1717	P21127	0.109284	0.0190949	0.26124	0.462724	388.723	67.9207	929.23	1645.91	FALSE	FALSE	FALSE	FALSE
CBX4	protein	O00257	UNIPROT	1718	O00257	0.000783	0.000562365	0.00577279	0.317617	2.78513	2.00033	20.5338	1129.76	FALSE	FALSE	FALSE	FALSE
CTBP1	protein	Q13363	UNIPROT	1719	Q13363	0.125032	0.576158	0.857873	0.407448	444.737	2049.39	3051.45	1449.29	FALSE	FALSE	FALSE	FALSE
BLK	protein	P51451	UNIPROT	1720	P51451	NaN	NaN	NaN	NaN	#VALUE!	#VALUE!	#VALUE!	#VALUE!	#VALUE!	#VALUE!	#VALUE!	#VALUE!
RASSF6	protein	Q6ZTQ3	UNIPROT	1721	Q6ZTQ3	NaN	NaN	NaN	NaN	#VALUE!	#VALUE!	#VALUE!	#VALUE!	#VALUE!	#VALUE!	#VALUE!	#VALUE!
SPI1	protein	P17947	UNIPROT	1722	P17947	0.0045867	0.0285025	0.0798818	0.0134135	16.3149	101.383	284.14	47.7119	FALSE	FALSE	FALSE	FALSE
Core Binding Factor complex	complex	SIGNOR-C214	SIGNOR	1723	SIGNOR-C214	0.434329	0.729909	0.765582	0.772009	1544.91	2596.29	2723.17	2746.03	FALSE	FALSE	FALSE	FALSE
PTPA	protein	Q15257	UNIPROT	1724	Q15257	NaN	NaN	NaN	NaN	#VALUE!	#VALUE!	#VALUE!	#VALUE!	#VALUE!	#VALUE!	#VALUE!	#VALUE!
TRIB3	protein	Q96RU7	UNIPROT	1725	Q96RU7	NaN	NaN	NaN	NaN	#VALUE!	#VALUE!	#VALUE!	#VALUE!	#VALUE!	#VALUE!	#VALUE!	#VALUE!
Frizzled	proteinfamily	SIGNOR-PF11	SIGNOR	1726	SIGNOR-PF11	0.0121055	0.00235698	0.703092	0.235388	43.0594	8.38378	2500.9	837.273	FALSE	FALSE	FALSE	FALSE
COPS5	protein	Q92905	UNIPROT	1727	Q92905	NaN	NaN	NaN	NaN	#VALUE!	#VALUE!	#VALUE!	#VALUE!	#VALUE!	#VALUE!	#VALUE!	#VALUE!
SNTB1	protein	Q13884	UNIPROT	1728	Q13884	9.06765e-06	0.00260682	0.00596875	0.602098	0.0322536	9.27244	21.2308	2141.66	TRUE	FALSE	FALSE	FALSE
NFX1	protein	Q12986	UNIPROT	1729	Q12986	NaN	NaN	NaN	NaN	#VALUE!	#VALUE!	#VALUE!	#VALUE!	#VALUE!	#VALUE!	#VALUE!	#VALUE!
HGF	protein	P14210	UNIPROT	1730	P14210	NaN	NaN	NaN	NaN	#VALUE!	#VALUE!	#VALUE!	#VALUE!	#VALUE!	#VALUE!	#VALUE!	#VALUE!
ERBB4	protein	Q15303	UNIPROT	1731	Q15303	0.487197	0.666575	0.00272687	0.248124	1732.96	2371.01	9.69947	882.576	FALSE	FALSE	FALSE	FALSE
WT1	protein	P19544	UNIPROT	1732	P19544	0.706919	0.0879237	0.0274358	0.0414251	2514.51	312.745	97.589	147.349	FALSE	FALSE	FALSE	FALSE
PI3K	complex	SIGNOR-C156	SIGNOR	1733	SIGNOR-C156	2.42241e-05	3.57645e-06	0.0490171	0.229858	0.086165	0.0127214	174.354	817.604	FALSE	TRUE	FALSE	FALSE
DUSP19	protein	Q8WTR2	UNIPROT	1734	Q8WTR2	NaN	NaN	NaN	NaN	#VALUE!	#VALUE!	#VALUE!	#VALUE!	#VALUE!	#VALUE!	#VALUE!	#VALUE!
PAWR	protein	Q96IZ0	UNIPROT	1735	Q96IZ0	NaN	NaN	NaN	NaN	#VALUE!	#VALUE!	#VALUE!	#VALUE!	#VALUE!	#VALUE!	#VALUE!	#VALUE!
RPS6K	proteinfamily	SIGNOR-PF26	SIGNOR	1736	SIGNOR-PF26	0.0118085	0.845746	0.338733	0.149377	42.0028	3008.32	1204.87	531.334	FALSE	FALSE	FALSE	FALSE
AMOT/MPP5/INADL/LIN7C	complex	SIGNOR-C27	SIGNOR	1737	SIGNOR-C27	0.477215	0.09106	0.0311775	0.558472	1697.45	323.901	110.898	1986.49	FALSE	FALSE	FALSE	FALSE
TIMP3	protein	P35625	UNIPROT	1738	P35625	NaN	NaN	NaN	NaN	#VALUE!	#VALUE!	#VALUE!	#VALUE!	#VALUE!	#VALUE!	#VALUE!	#VALUE!
NDN	protein	Q99608	UNIPROT	1739	Q99608	NaN	NaN	NaN	NaN	#VALUE!	#VALUE!	#VALUE!	#VALUE!	#VALUE!	#VALUE!	#VALUE!	#VALUE!
NfKb-p65/p50	complex	SIGNOR-C13	SIGNOR	1740	SIGNOR-C13	0.0178667	0.000794734	0.0877107	0.956213	63.5518	2.82687	311.987	3401.25	FALSE	FALSE	FALSE	FALSE
EID2	protein	Q8N6I1	UNIPROT	1741	Q8N6I1	NaN	NaN	NaN	NaN	#VALUE!	#VALUE!	#VALUE!	#VALUE!	#VALUE!	#VALUE!	#VALUE!	#VALUE!
HMGA2	protein	P52926	UNIPROT	1742	P52926	0.225116	0.445603	0.355018	0.339854	800.736	1585.01	1262.8	1208.86	FALSE	FALSE	FALSE	FALSE
METTL21C	protein	Q5VZV1	UNIPROT	1743	Q5VZV1	NaN	NaN	NaN	NaN	#VALUE!	#VALUE!	#VALUE!	#VALUE!	#VALUE!	#VALUE!	#VALUE!	#VALUE!
DACH1	protein	Q9UI36	UNIPROT	1744	Q9UI36	NaN	NaN	NaN	NaN	#VALUE!	#VALUE!	#VALUE!	#VALUE!	#VALUE!	#VALUE!	#VALUE!	#VALUE!
AP1	complex	SIGNOR-C154	SIGNOR	1745	SIGNOR-C154	0.0039709	0.868522	0.418772	0.841886	14.1245	3089.33	1489.57	2994.59	FALSE	FALSE	FALSE	FALSE
PEX12	protein	O00623	UNIPROT	1746	O00623	NaN	NaN	NaN	NaN	#VALUE!	#VALUE!	#VALUE!	#VALUE!	#VALUE!	#VALUE!	#VALUE!	#VALUE!
PEX2	protein	P28328	UNIPROT	1747	P28328	NaN	NaN	NaN	NaN	#VALUE!	#VALUE!	#VALUE!	#VALUE!	#VALUE!	#VALUE!	#VALUE!	#VALUE!
UBE2D1	protein	P51668	UNIPROT	1748	P51668	0.653775	0.24212	NaN	0.410121	2325.48	861.219	#VALUE!	1458.8	FALSE	FALSE	#VALUE!	FALSE
UBE2D2	protein	P62837	UNIPROT	1749	P62837	0.6187	0.485107	0.0436778	0.0192681	2200.72	1725.53	155.362	68.5368	FALSE	FALSE	FALSE	FALSE
SPRY4	protein	Q9C004	UNIPROT	1750	Q9C004	NaN	NaN	NaN	NaN	#VALUE!	#VALUE!	#VALUE!	#VALUE!	#VALUE!	#VALUE!	#VALUE!	#VALUE!
PEX3	protein	P56589	UNIPROT	1751	P56589	NaN	NaN	NaN	NaN	#VALUE!	#VALUE!	#VALUE!	#VALUE!	#VALUE!	#VALUE!	#VALUE!	#VALUE!
PEX14	protein	O75381	UNIPROT	1752	O75381	NaN	NaN	NaN	NaN	#VALUE!	#VALUE!	#VALUE!	#VALUE!	#VALUE!	#VALUE!	#VALUE!	#VALUE!
RPGR	protein	Q92834	UNIPROT	1753	Q92834	0.103517	0.279699	0.789506	0.182483	368.21	994.89	2808.27	649.09	FALSE	FALSE	FALSE	FALSE
RPGRIP1	protein	Q96KN7	UNIPROT	1754	Q96KN7	NaN	NaN	NaN	NaN	#VALUE!	#VALUE!	#VALUE!	#VALUE!	#VALUE!	#VALUE!	#VALUE!	#VALUE!
TNFSF11	protein	O14788	UNIPROT	1755	O14788	NaN	NaN	NaN	NaN	#VALUE!	#VALUE!	#VALUE!	#VALUE!	#VALUE!	#VALUE!	#VALUE!	#VALUE!
SOCS3	protein	O14543	UNIPROT	1756	O14543	NaN	NaN	NaN	NaN	#VALUE!	#VALUE!	#VALUE!	#VALUE!	#VALUE!	#VALUE!	#VALUE!	#VALUE!
LEPR	protein	P48357	UNIPROT	1757	P48357	5.86599e-14	0.0736172	3.48112e-06	0.141477	2.08653e-10	261.856	0.0123823	503.233	TRUE	FALSE	TRUE	FALSE
SH2B1	protein	Q9NRF2	UNIPROT	1758	Q9NRF2	0.00514424	0.314903	0.792418	0.298952	18.2981	1120.11	2818.63	1063.37	FALSE	FALSE	FALSE	FALSE
STX16	protein	O14662	UNIPROT	1759	O14662	NaN	NaN	NaN	NaN	#VALUE!	#VALUE!	#VALUE!	#VALUE!	#VALUE!	#VALUE!	#VALUE!	#VALUE!
STX10	protein	O60499	UNIPROT	1760	O60499	NaN	NaN	NaN	NaN	#VALUE!	#VALUE!	#VALUE!	#VALUE!	#VALUE!	#VALUE!	#VALUE!	#VALUE!
VTI1A	protein	Q96AJ9	UNIPROT	1761	Q96AJ9	NaN	NaN	NaN	NaN	#VALUE!	#VALUE!	#VALUE!	#VALUE!	#VALUE!	#VALUE!	#VALUE!	#VALUE!
VAMP3	protein	Q15836	UNIPROT	1762	Q15836	0.353788	0.0267124	0.481884	0.42942	1258.42	95.0161	1714.06	1527.45	FALSE	FALSE	FALSE	FALSE
LE-TGN SNARE	complex	SIGNOR-C157	SIGNOR	1763	SIGNOR-C157	0.190963	0.0173574	0.292997	0.33808	679.257	61.7402	1042.19	1202.55	FALSE	FALSE	FALSE	FALSE
GCC2	protein	Q8IWJ2	UNIPROT	1764	Q8IWJ2	0.00738563	0.00649961	0.694042	0.190049	26.2707	23.1191	2468.71	676.004	FALSE	FALSE	FALSE	FALSE
RAB9A	protein	P51151	UNIPROT	1765	P51151	NaN	NaN	NaN	NaN	#VALUE!	#VALUE!	#VALUE!	#VALUE!	#VALUE!	#VALUE!	#VALUE!	#VALUE!
RABEPK	protein	Q7Z6M1	UNIPROT	1766	Q7Z6M1	0.0199273	0.000980852	0.30477	0.68817	70.8813	3.48889	1084.07	2447.82	FALSE	FALSE	FALSE	FALSE
PLIN3	protein	O60664	UNIPROT	1767	O60664	0.770928	0.0120987	0.0439481	NaN	2742.19	43.0351	156.323	#VALUE!	FALSE	FALSE	FALSE	#VALUE!
MC4R	protein	P32245	UNIPROT	1768	P32245	0.615066	0.093059	0.194592	0.109407	2187.79	331.011	692.162	389.162	FALSE	FALSE	FALSE	FALSE
MC3R	protein	P41968	UNIPROT	1769	P41968	0.129073	0.177597	NaN	NaN	459.112	631.711	#VALUE!	#VALUE!	FALSE	FALSE	#VALUE!	#VALUE!
GNAS	protein	P84996	UNIPROT	1770	P84996	0.00179343	0.665092	0.171282	0.434417	6.37922	2365.73	609.25	1545.22	FALSE	FALSE	FALSE	FALSE
ADRB2	protein	P07550	UNIPROT	1771	P07550	1.20994e-17	6.78106e-10	1.84703e-05	0.0121342	4.30374e-14	2.41202e-06	0.0656987	43.1615	TRUE	TRUE	FALSE	FALSE
GCGR	protein	P47871	UNIPROT	1772	P47871	0.205528	0.0215396	0.534517	0.350843	731.062	76.6165	1901.28	1247.95	FALSE	FALSE	FALSE	FALSE
CDH4	protein	P55283	UNIPROT	1773	P55283	0.361028	0.913577	0.316831	0.768625	1284.18	3249.59	1126.97	2734	FALSE	FALSE	FALSE	FALSE
DIAPH1	protein	O60610	UNIPROT	1774	O60610	0.373878	0.22642	0.00839025	0.85522	1329.88	805.376	29.8441	3042.02	FALSE	FALSE	FALSE	FALSE
PFN1	protein	P07737	UNIPROT	1775	P07737	0.0678491	0.77591	0.887077	0.290368	241.339	2759.91	3155.33	1032.84	FALSE	FALSE	FALSE	FALSE
GEMIN4	protein	P57678	UNIPROT	1776	P57678	NaN	NaN	NaN	NaN	#VALUE!	#VALUE!	#VALUE!	#VALUE!	#VALUE!	#VALUE!	#VALUE!	#VALUE!
GEMIN5	protein	Q8TEQ6	UNIPROT	1777	Q8TEQ6	NaN	NaN	NaN	NaN	#VALUE!	#VALUE!	#VALUE!	#VALUE!	#VALUE!	#VALUE!	#VALUE!	#VALUE!
GEMIN6	protein	Q8WXD5	UNIPROT	1778	Q8WXD5	NaN	NaN	NaN	NaN	#VALUE!	#VALUE!	#VALUE!	#VALUE!	#VALUE!	#VALUE!	#VALUE!	#VALUE!
GEMIN7	protein	Q9H840	UNIPROT	1779	Q9H840	NaN	NaN	NaN	NaN	#VALUE!	#VALUE!	#VALUE!	#VALUE!	#VALUE!	#VALUE!	#VALUE!	#VALUE!
MIB1	protein	Q86YT6	UNIPROT	1780	Q86YT6	NaN	NaN	NaN	NaN	#VALUE!	#VALUE!	#VALUE!	#VALUE!	#VALUE!	#VALUE!	#VALUE!	#VALUE!
SMN1	protein	Q16637	UNIPROT	1781	Q16637	NaN	0.174775	0.925949	0.440007	#VALUE!	621.674	3293.6	1565.1	#VALUE!	FALSE	FALSE	FALSE
GEMIN2	protein	O14893	UNIPROT	1782	O14893	NaN	NaN	NaN	NaN	#VALUE!	#VALUE!	#VALUE!	#VALUE!	#VALUE!	#VALUE!	#VALUE!	#VALUE!
IDH2	protein	P48735	UNIPROT	1783	P48735	0.0574517	0.179986	0.806176	0.356419	204.356	640.209	2867.57	1267.78	FALSE	FALSE	FALSE	FALSE
IDH1	protein	O75874	UNIPROT	1784	O75874	NaN	NaN	NaN	NaN	#VALUE!	#VALUE!	#VALUE!	#VALUE!	#VALUE!	#VALUE!	#VALUE!	#VALUE!
MTHFR	protein	P42898	UNIPROT	1785	P42898	NaN	NaN	NaN	NaN	#VALUE!	#VALUE!	#VALUE!	#VALUE!	#VALUE!	#VALUE!	#VALUE!	#VALUE!
5-methyl-tetrahydrofolate	smallmolecule	CID:439234	PUBCHEM	1786	CID:439234	NaN	NaN	NaN	NaN	#VALUE!	#VALUE!	#VALUE!	#VALUE!	#VALUE!	#VALUE!	#VALUE!	#VALUE!
MTR	protein	Q99707	UNIPROT	1787	Q99707	0.000732438	0.015541	0.341507	NaN	2.60528	55.2793	1214.74	#VALUE!	FALSE	FALSE	FALSE	#VALUE!
SCHEMBL5067	smallmolecule	CID:57418127	PUBCHEM	1788	CID:57418127	NaN	NaN	NaN	NaN	#VALUE!	#VALUE!	#VALUE!	#VALUE!	#VALUE!	#VALUE!	#VALUE!	#VALUE!
ITGA5	protein	P08648	UNIPROT	1789	P08648	NaN	NaN	NaN	NaN	#VALUE!	#VALUE!	#VALUE!	#VALUE!	#VALUE!	#VALUE!	#VALUE!	#VALUE!
ITGA1	protein	P56199	UNIPROT	1790	P56199	NaN	NaN	NaN	NaN	#VALUE!	#VALUE!	#VALUE!	#VALUE!	#VALUE!	#VALUE!	#VALUE!	#VALUE!
ITGA2	protein	P17301	UNIPROT	1791	P17301	NaN	NaN	NaN	NaN	#VALUE!	#VALUE!	#VALUE!	#VALUE!	#VALUE!	#VALUE!	#VALUE!	#VALUE!
ITGA3	protein	P26006	UNIPROT	1792	P26006	NaN	NaN	NaN	NaN	#VALUE!	#VALUE!	#VALUE!	#VALUE!	#VALUE!	#VALUE!	#VALUE!	#VALUE!
ITGA4	protein	P13612	UNIPROT	1793	P13612	0.00015586	0.0509875	0.484087	0.941547	0.554393	181.363	1721.9	3349.08	FALSE	FALSE	FALSE	FALSE
ITGA10	protein	O75578	UNIPROT	1794	O75578	NaN	NaN	NaN	NaN	#VALUE!	#VALUE!	#VALUE!	#VALUE!	#VALUE!	#VALUE!	#VALUE!	#VALUE!
ITGA8	protein	P53708	UNIPROT	1795	P53708	NaN	NaN	NaN	NaN	#VALUE!	#VALUE!	#VALUE!	#VALUE!	#VALUE!	#VALUE!	#VALUE!	#VALUE!
ITGA9	protein	Q13797	UNIPROT	1796	Q13797	NaN	NaN	NaN	NaN	#VALUE!	#VALUE!	#VALUE!	#VALUE!	#VALUE!	#VALUE!	#VALUE!	#VALUE!
ITGA11	protein	Q9UKX5	UNIPROT	1797	Q9UKX5	0.158441	0.157877	0.551332	0.583424	563.575	561.568	1961.09	2075.24	FALSE	FALSE	FALSE	FALSE
ITGAL	protein	P20701	UNIPROT	1798	P20701	0.000368885	4.03188e-10	0.000226181	0.125658	1.31213	1.43414e-06	0.804527	446.967	FALSE	TRUE	FALSE	FALSE
ITGB2	protein	P05107	UNIPROT	1799	P05107	0.040895	8.6229e-07	0.103183	0.130384	145.464	0.00306717	367.02	463.777	FALSE	TRUE	FALSE	FALSE
ITGAM	protein	P11215	UNIPROT	1800	P11215	NaN	NaN	NaN	NaN	#VALUE!	#VALUE!	#VALUE!	#VALUE!	#VALUE!	#VALUE!	#VALUE!	#VALUE!
ITGAX	protein	P20702	UNIPROT	1801	P20702	0.302693	0.186312	0.812107	0.381111	1076.68	662.713	2888.67	1355.61	FALSE	FALSE	FALSE	FALSE
ITGAD	protein	Q13349	UNIPROT	1802	Q13349	NaN	NaN	NaN	NaN	#VALUE!	#VALUE!	#VALUE!	#VALUE!	#VALUE!	#VALUE!	#VALUE!	#VALUE!
ITGA2B	protein	P08514	UNIPROT	1803	P08514	NaN	NaN	NaN	NaN	#VALUE!	#VALUE!	#VALUE!	#VALUE!	#VALUE!	#VALUE!	#VALUE!	#VALUE!
ITGB3	protein	P05106	UNIPROT	1804	P05106	3.17022e-09	0.772475	0.934959	0.703775	1.12765e-05	2747.69	3325.65	2503.33	TRUE	FALSE	FALSE	FALSE
ITGAV	protein	P06756	UNIPROT	1805	P06756	NaN	NaN	NaN	NaN	#VALUE!	#VALUE!	#VALUE!	#VALUE!	#VALUE!	#VALUE!	#VALUE!	#VALUE!
ITGB5	protein	P18084	UNIPROT	1806	P18084	0.00242941	0.176164	0.472216	0.667402	8.6414	626.615	1679.67	2373.95	FALSE	FALSE	FALSE	FALSE
ITGB6	protein	P18564	UNIPROT	1807	P18564	NaN	NaN	NaN	NaN	#VALUE!	#VALUE!	#VALUE!	#VALUE!	#VALUE!	#VALUE!	#VALUE!	#VALUE!
LAMA4	protein	Q16363	UNIPROT	1808	Q16363	NaN	NaN	NaN	NaN	#VALUE!	#VALUE!	#VALUE!	#VALUE!	#VALUE!	#VALUE!	#VALUE!	#VALUE!
TGFBI	protein	Q15582	UNIPROT	1809	Q15582	NaN	NaN	NaN	NaN	#VALUE!	#VALUE!	#VALUE!	#VALUE!	#VALUE!	#VALUE!	#VALUE!	#VALUE!
Laminin-5	complex	SIGNOR-C184	SIGNOR	1810	SIGNOR-C184	0.528094	3.29751e-05	0.0070018	NaN	1878.43	0.117292	24.9054	#VALUE!	FALSE	FALSE	FALSE	#VALUE!
Laminin-8	complex	SIGNOR-C181	SIGNOR	1811	SIGNOR-C181	NaN	NaN	NaN	NaN	#VALUE!	#VALUE!	#VALUE!	#VALUE!	#VALUE!	#VALUE!	#VALUE!	#VALUE!
Laminin-1	complex	SIGNOR-C183	SIGNOR	1812	SIGNOR-C183	NaN	NaN	NaN	NaN	#VALUE!	#VALUE!	#VALUE!	#VALUE!	#VALUE!	#VALUE!	#VALUE!	#VALUE!
Laminin-10	complex	SIGNOR-C182	SIGNOR	1813	SIGNOR-C182	NaN	NaN	NaN	NaN	#VALUE!	#VALUE!	#VALUE!	#VALUE!	#VALUE!	#VALUE!	#VALUE!	#VALUE!
LAMC1	protein	P11047	UNIPROT	1814	P11047	NaN	NaN	NaN	NaN	#VALUE!	#VALUE!	#VALUE!	#VALUE!	#VALUE!	#VALUE!	#VALUE!	#VALUE!
LAMA1	protein	P25391	UNIPROT	1815	P25391	NaN	NaN	NaN	NaN	#VALUE!	#VALUE!	#VALUE!	#VALUE!	#VALUE!	#VALUE!	#VALUE!	#VALUE!
LAMB1	protein	P07942	UNIPROT	1816	P07942	NaN	NaN	NaN	NaN	#VALUE!	#VALUE!	#VALUE!	#VALUE!	#VALUE!	#VALUE!	#VALUE!	#VALUE!
LAMB2	protein	P55268	UNIPROT	1817	P55268	NaN	NaN	NaN	NaN	#VALUE!	#VALUE!	#VALUE!	#VALUE!	#VALUE!	#VALUE!	#VALUE!	#VALUE!
LAMA3	protein	Q16787	UNIPROT	1818	Q16787	NaN	NaN	NaN	NaN	#VALUE!	#VALUE!	#VALUE!	#VALUE!	#VALUE!	#VALUE!	#VALUE!	#VALUE!
LAMB3	protein	Q13751	UNIPROT	1819	Q13751	NaN	NaN	NaN	NaN	#VALUE!	#VALUE!	#VALUE!	#VALUE!	#VALUE!	#VALUE!	#VALUE!	#VALUE!
LAMC2	protein	Q13753	UNIPROT	1820	Q13753	0.466538	3.60203e-05	0.0140231	NaN	1659.48	0.128124	49.8803	#VALUE!	FALSE	FALSE	FALSE	#VALUE!
MMP2	protein	P08253	UNIPROT	1821	P08253	NaN	NaN	NaN	NaN	#VALUE!	#VALUE!	#VALUE!	#VALUE!	#VALUE!	#VALUE!	#VALUE!	#VALUE!
VCAM1	protein	P19320	UNIPROT	1822	P19320	0.00282418	3.61555e-06	0.0476375	0.205893	10.0456	0.0128605	169.447	732.362	FALSE	TRUE	FALSE	FALSE
COL4A1	protein	P02462	UNIPROT	1823	P02462	NaN	NaN	NaN	NaN	#VALUE!	#VALUE!	#VALUE!	#VALUE!	#VALUE!	#VALUE!	#VALUE!	#VALUE!
COL4A2	protein	P08572	UNIPROT	1824	P08572	NaN	NaN	NaN	NaN	#VALUE!	#VALUE!	#VALUE!	#VALUE!	#VALUE!	#VALUE!	#VALUE!	#VALUE!
COL4A3	protein	Q01955	UNIPROT	1825	Q01955	NaN	NaN	NaN	NaN	#VALUE!	#VALUE!	#VALUE!	#VALUE!	#VALUE!	#VALUE!	#VALUE!	#VALUE!
COL4A4	protein	P53420	UNIPROT	1826	P53420	NaN	NaN	NaN	NaN	#VALUE!	#VALUE!	#VALUE!	#VALUE!	#VALUE!	#VALUE!	#VALUE!	#VALUE!
COL4A6	protein	Q14031	UNIPROT	1827	Q14031	NaN	NaN	NaN	NaN	#VALUE!	#VALUE!	#VALUE!	#VALUE!	#VALUE!	#VALUE!	#VALUE!	#VALUE!
COL1A2	protein	P08123	UNIPROT	1828	P08123	NaN	NaN	NaN	NaN	#VALUE!	#VALUE!	#VALUE!	#VALUE!	#VALUE!	#VALUE!	#VALUE!	#VALUE!
SMURF	proteinfamily	SIGNOR-PF29	SIGNOR	1829	SIGNOR-PF29	0.659188	0.63873	0.716222	0.775234	2344.73	2271.96	2547.6	2757.51	FALSE	FALSE	FALSE	FALSE
GRB10	protein	Q13322	UNIPROT	1830	Q13322	0.398496	0.00711761	0.733205	0.605977	1417.45	25.3173	2608.01	2155.46	FALSE	FALSE	FALSE	FALSE
COL2A1	protein	P02458	UNIPROT	1831	P02458	NaN	NaN	NaN	NaN	#VALUE!	#VALUE!	#VALUE!	#VALUE!	#VALUE!	#VALUE!	#VALUE!	#VALUE!
COL18A1	protein	P39060	UNIPROT	1832	P39060	NaN	NaN	NaN	NaN	#VALUE!	#VALUE!	#VALUE!	#VALUE!	#VALUE!	#VALUE!	#VALUE!	#VALUE!
SPP1	protein	P10451	UNIPROT	1833	P10451	0.655424	0.295824	3.05924e-07	0.129261	2331.34	1052.25	0.00108817	459.782	FALSE	FALSE	TRUE	FALSE
ITGB8	protein	P26012	UNIPROT	1834	P26012	NaN	NaN	NaN	NaN	#VALUE!	#VALUE!	#VALUE!	#VALUE!	#VALUE!	#VALUE!	#VALUE!	#VALUE!
ITGAE	protein	P38570	UNIPROT	1835	P38570	NaN	NaN	NaN	NaN	#VALUE!	#VALUE!	#VALUE!	#VALUE!	#VALUE!	#VALUE!	#VALUE!	#VALUE!
ITGB7	protein	P26010	UNIPROT	1836	P26010	NaN	NaN	NaN	NaN	#VALUE!	#VALUE!	#VALUE!	#VALUE!	#VALUE!	#VALUE!	#VALUE!	#VALUE!
TSC22D3	protein	Q99576	UNIPROT	1837	Q99576	NaN	NaN	NaN	NaN	#VALUE!	#VALUE!	#VALUE!	#VALUE!	#VALUE!	#VALUE!	#VALUE!	#VALUE!
TNC	protein	P24821	UNIPROT	1838	P24821	NaN	NaN	NaN	NaN	#VALUE!	#VALUE!	#VALUE!	#VALUE!	#VALUE!	#VALUE!	#VALUE!	#VALUE!
VTN	protein	P04004	UNIPROT	1839	P04004	0.218956	0.00227284	0.00221582	0.125947	778.828	8.0845	7.88167	447.993	FALSE	FALSE	FALSE	FALSE
MMP3	protein	P08254	UNIPROT	1840	P08254	NaN	NaN	NaN	NaN	#VALUE!	#VALUE!	#VALUE!	#VALUE!	#VALUE!	#VALUE!	#VALUE!	#VALUE!
MMP7	protein	P09237	UNIPROT	1841	P09237	NaN	NaN	NaN	NaN	#VALUE!	#VALUE!	#VALUE!	#VALUE!	#VALUE!	#VALUE!	#VALUE!	#VALUE!
PLAUR	protein	Q03405	UNIPROT	1842	Q03405	0.127988	0.111039	0.176946	0.3297	455.252	394.966	629.396	1172.74	FALSE	FALSE	FALSE	FALSE
ACE	protein	P12821	UNIPROT	1843	P12821	NaN	NaN	NaN	NaN	#VALUE!	#VALUE!	#VALUE!	#VALUE!	#VALUE!	#VALUE!	#VALUE!	#VALUE!
TRPC6	protein	Q9Y210	UNIPROT	1844	Q9Y210	NaN	NaN	NaN	NaN	#VALUE!	#VALUE!	#VALUE!	#VALUE!	#VALUE!	#VALUE!	#VALUE!	#VALUE!
TLE4	protein	Q04727	UNIPROT	1845	Q04727	NaN	NaN	NaN	NaN	#VALUE!	#VALUE!	#VALUE!	#VALUE!	#VALUE!	#VALUE!	#VALUE!	#VALUE!
BACH1	protein	O14867	UNIPROT	1846	O14867	0.485031	0.595023	0.87469	0.237461	1725.26	2116.5	3111.27	844.649	FALSE	FALSE	FALSE	FALSE
NPNT	protein	Q6UXI9	UNIPROT	1847	Q6UXI9	NaN	NaN	NaN	NaN	#VALUE!	#VALUE!	#VALUE!	#VALUE!	#VALUE!	#VALUE!	#VALUE!	#VALUE!
CIB1	protein	Q99828	UNIPROT	1848	Q99828	NaN	NaN	NaN	NaN	#VALUE!	#VALUE!	#VALUE!	#VALUE!	#VALUE!	#VALUE!	#VALUE!	#VALUE!
SP3	protein	Q02447	UNIPROT	1849	Q02447	0.0214904	0.000216448	0.0883115	0.2283	76.4412	0.769906	314.124	812.064	FALSE	FALSE	FALSE	FALSE
ETS1	protein	P14921	UNIPROT	1850	P14921	3.75691e-12	0.000619695	0.170155	0.0282268	1.33633e-08	2.20425	605.24	100.403	TRUE	FALSE	FALSE	FALSE
SIAH2	protein	O43255	UNIPROT	1851	O43255	0.284703	0.391182	0.11477	0.0342754	1012.69	1391.44	408.237	121.917	FALSE	FALSE	FALSE	FALSE
ICAM3	protein	P32942	UNIPROT	1852	P32942	0.0169742	0.63765	0.0236788	0.305196	60.3772	2268.12	84.2256	1085.58	FALSE	FALSE	FALSE	FALSE
TLN1	protein	Q9Y490	UNIPROT	1853	Q9Y490	0.201913	0.0617942	0.0381393	0.217723	718.204	219.802	135.662	774.44	FALSE	FALSE	FALSE	FALSE
AIIB/b3 integrin	complex	SIGNOR-C173	SIGNOR	1854	SIGNOR-C173	0.687663	0.935839	0.0634649	0.0381324	2446.02	3328.78	225.744	135.637	FALSE	FALSE	FALSE	FALSE
RAP1A	protein	P62834	UNIPROT	1855	P62834	7.46521e-07	0.326019	0.00204484	0.963282	0.00265537	1159.65	7.2735	3426.4	TRUE	FALSE	FALSE	FALSE
RAP1B	protein	P61224	UNIPROT	1856	P61224	0.0427543	0.000291746	0.0548873	0.389605	152.077	1.03774	195.234	1385.82	FALSE	FALSE	FALSE	FALSE
AL/b2 integrin	complex	SIGNOR-C169	SIGNOR	1857	SIGNOR-C169	0.0910466	6.06011e-07	0.00719074	0.406677	323.853	0.00215558	25.5774	1446.55	FALSE	TRUE	FALSE	FALSE
DEF6	protein	Q9H4E7	UNIPROT	1858	Q9H4E7	0.259416	0.925074	0.148406	0.84536	922.743	3290.49	527.881	3006.94	FALSE	FALSE	FALSE	FALSE
AD/b2 integrin	complex	SIGNOR-C172	SIGNOR	1859	SIGNOR-C172	0.0381518	3.47009e-05	0.0977454	0.124802	135.706	0.123431	347.68	443.92	FALSE	FALSE	FALSE	FALSE
SNTA1	protein	Q13424	UNIPROT	1860	Q13424	0.512464	0.607673	0.15096	0.163435	1822.83	2161.49	536.964	581.338	FALSE	FALSE	FALSE	FALSE
EID1	protein	Q9Y6B2	UNIPROT	1861	Q9Y6B2	4.76288e-12	1.9429e-06	0.171467	0.00811567	1.69416e-08	0.0069109	609.908	28.8674	TRUE	TRUE	FALSE	FALSE
SRF	protein	P11831	UNIPROT	1862	P11831	0.000119491	0.898905	0.89982	0.634013	0.425029	3197.41	3200.66	2255.18	FALSE	FALSE	FALSE	FALSE
RNF34	protein	Q969K3	UNIPROT	1863	Q969K3	NaN	NaN	NaN	NaN	#VALUE!	#VALUE!	#VALUE!	#VALUE!	#VALUE!	#VALUE!	#VALUE!	#VALUE!
SCN8A	protein	Q9UQD0	UNIPROT	1864	Q9UQD0	0.840461	0.931099	0.718005	0.200402	2989.52	3311.92	2553.94	712.831	FALSE	FALSE	FALSE	FALSE
SCN11A	protein	Q9UI33	UNIPROT	1865	Q9UI33	2.42428e-07	0.0439495	NaN	0.407405	0.000862316	156.329	#VALUE!	1449.14	TRUE	FALSE	#VALUE!	FALSE
SCN10A	protein	Q9Y5Y9	UNIPROT	1866	Q9Y5Y9	0.548879	0.255513	NaN	NaN	1952.36	908.86	#VALUE!	#VALUE!	FALSE	FALSE	#VALUE!	#VALUE!
SCN3A	protein	Q9NY46	UNIPROT	1867	Q9NY46	0.0409177	1.41397e-08	0.721885	0.724335	145.544	5.0295e-05	2567.75	2576.46	FALSE	TRUE	FALSE	FALSE
3-Isobutyl-1-methylxanthine	smallmolecule	CID:3758	PUBCHEM	1868	CID:3758	NaN	NaN	NaN	NaN	#VALUE!	#VALUE!	#VALUE!	#VALUE!	#VALUE!	#VALUE!	#VALUE!	#VALUE!
SCN5A	protein	Q14524	UNIPROT	1869	Q14524	0.149048	0.782615	0.0429389	0.374501	530.163	2783.76	152.734	1332.1	FALSE	FALSE	FALSE	FALSE
SCN1A	protein	P35498	UNIPROT	1870	P35498	0.172198	0.580874	NaN	0.527856	612.508	2066.17	#VALUE!	1877.58	FALSE	FALSE	#VALUE!	FALSE
SCN9A	protein	Q15858	UNIPROT	1871	Q15858	0.00227006	0.0145328	NaN	0.0439977	8.07459	51.6932	#VALUE!	156.5	FALSE	FALSE	#VALUE!	FALSE
SCN2A	protein	Q99250	UNIPROT	1872	Q99250	0.0362553	0.00642014	0.0765383	0.824502	128.96	22.8364	272.247	2932.75	FALSE	FALSE	FALSE	FALSE
SCN4A	protein	P35499	UNIPROT	1873	P35499	2.47083e-05	0.502137	NaN	0.465341	0.0878876	1786.1	#VALUE!	1655.22	FALSE	FALSE	#VALUE!	FALSE
FGF11	protein	Q92914	UNIPROT	1874	Q92914	NaN	NaN	NaN	NaN	#VALUE!	#VALUE!	#VALUE!	#VALUE!	#VALUE!	#VALUE!	#VALUE!	#VALUE!
FGF13	protein	Q92913	UNIPROT	1875	Q92913	NaN	NaN	NaN	NaN	#VALUE!	#VALUE!	#VALUE!	#VALUE!	#VALUE!	#VALUE!	#VALUE!	#VALUE!
FGF12	protein	P61328	UNIPROT	1876	P61328	NaN	NaN	NaN	NaN	#VALUE!	#VALUE!	#VALUE!	#VALUE!	#VALUE!	#VALUE!	#VALUE!	#VALUE!
FGF14	protein	Q92915	UNIPROT	1877	Q92915	NaN	NaN	NaN	NaN	#VALUE!	#VALUE!	#VALUE!	#VALUE!	#VALUE!	#VALUE!	#VALUE!	#VALUE!
PDE1A	protein	P54750	UNIPROT	1878	P54750	1.29059e-16	1.65767e-09	0.038491	0.00308032	4.59062e-13	5.89634e-06	136.913	10.9567	TRUE	TRUE	FALSE	FALSE
PDE1B	protein	Q01064	UNIPROT	1879	Q01064	2.08353e-15	0.208763	0.0136375	0.441879	7.41111e-12	742.57	48.5086	1571.76	TRUE	FALSE	FALSE	FALSE
MAPK12/CARM1	complex	SIGNOR-C218	SIGNOR	1880	SIGNOR-C218	0.637551	0.542781	0.156058	0.100201	2267.77	1930.67	555.098	356.414	FALSE	FALSE	FALSE	FALSE
CRH	protein	P06850	UNIPROT	1881	P06850	NaN	NaN	NaN	NaN	#VALUE!	#VALUE!	#VALUE!	#VALUE!	#VALUE!	#VALUE!	#VALUE!	#VALUE!
MAGEL2	protein	Q9UJ55	UNIPROT	1882	Q9UJ55	9.48629e-07	0.00643566	0.184427	0.393472	0.00337427	22.8916	656.008	1399.58	TRUE	FALSE	FALSE	FALSE
CLOCK	protein	O15516	UNIPROT	1883	O15516	0.105112	0.00271516	0.0771037	0.264107	373.883	9.65782	274.258	939.429	FALSE	FALSE	FALSE	FALSE
ARNTL	protein	O00327	UNIPROT	1884	O00327	0.0524307	0.0761376	0.843762	0.0704278	186.496	270.821	3001.26	250.512	FALSE	FALSE	FALSE	FALSE
DAG1	protein	Q14118	UNIPROT	1885	Q14118	0.0602821	0.00321565	0.885117	0.125028	214.423	11.4381	3148.36	444.724	FALSE	FALSE	FALSE	FALSE
LAMA2	protein	P24043	UNIPROT	1886	P24043	NaN	NaN	NaN	NaN	#VALUE!	#VALUE!	#VALUE!	#VALUE!	#VALUE!	#VALUE!	#VALUE!	#VALUE!
SGCA	protein	Q16586	UNIPROT	1887	Q16586	NaN	NaN	NaN	NaN	#VALUE!	#VALUE!	#VALUE!	#VALUE!	#VALUE!	#VALUE!	#VALUE!	#VALUE!
SGCB	protein	Q16585	UNIPROT	1888	Q16585	NaN	NaN	NaN	NaN	#VALUE!	#VALUE!	#VALUE!	#VALUE!	#VALUE!	#VALUE!	#VALUE!	#VALUE!
SGCG	protein	Q13326	UNIPROT	1889	Q13326	NaN	NaN	NaN	NaN	#VALUE!	#VALUE!	#VALUE!	#VALUE!	#VALUE!	#VALUE!	#VALUE!	#VALUE!
SGCD	protein	Q92629	UNIPROT	1890	Q92629	NaN	NaN	NaN	NaN	#VALUE!	#VALUE!	#VALUE!	#VALUE!	#VALUE!	#VALUE!	#VALUE!	#VALUE!
DTNA	protein	Q9Y4J8	UNIPROT	1891	Q9Y4J8	NaN	NaN	NaN	NaN	#VALUE!	#VALUE!	#VALUE!	#VALUE!	#VALUE!	#VALUE!	#VALUE!	#VALUE!
DTNB	protein	O60941	UNIPROT	1892	O60941	NaN	NaN	NaN	NaN	#VALUE!	#VALUE!	#VALUE!	#VALUE!	#VALUE!	#VALUE!	#VALUE!	#VALUE!
FZD2	protein	Q14332	UNIPROT	1893	Q14332	0.66913	0.57958	0.931342	0.0223676	2380.09	2061.57	3312.78	79.5616	FALSE	FALSE	FALSE	FALSE
SETDB1	protein	Q15047	UNIPROT	1894	Q15047	NaN	NaN	NaN	NaN	#VALUE!	#VALUE!	#VALUE!	#VALUE!	#VALUE!	#VALUE!	#VALUE!	#VALUE!
CHD7	protein	Q9P2D1	UNIPROT	1895	Q9P2D1	NaN	NaN	NaN	NaN	#VALUE!	#VALUE!	#VALUE!	#VALUE!	#VALUE!	#VALUE!	#VALUE!	#VALUE!
GATA2	protein	P23769	UNIPROT	1896	P23769	1.52155e-05	0.208815	0.569915	0.234871	0.0541217	742.755	2027.19	835.437	FALSE	FALSE	FALSE	FALSE
SNTB2	protein	Q13425	UNIPROT	1897	Q13425	NaN	NaN	NaN	NaN	#VALUE!	#VALUE!	#VALUE!	#VALUE!	#VALUE!	#VALUE!	#VALUE!	#VALUE!
SNTG1	protein	Q9NSN8	UNIPROT	1898	Q9NSN8	NaN	NaN	NaN	NaN	#VALUE!	#VALUE!	#VALUE!	#VALUE!	#VALUE!	#VALUE!	#VALUE!	#VALUE!
SNTG2	protein	Q9NY99	UNIPROT	1899	Q9NY99	NaN	NaN	NaN	NaN	#VALUE!	#VALUE!	#VALUE!	#VALUE!	#VALUE!	#VALUE!	#VALUE!	#VALUE!
GATA3	protein	P23771	UNIPROT	1900	P23771	0.00482794	0.000146407	0.996038	0.519875	17.173	0.520769	3542.91	1849.2	FALSE	FALSE	FALSE	FALSE
CAV3	protein	P56539	UNIPROT	1901	P56539	NaN	NaN	NaN	NaN	#VALUE!	#VALUE!	#VALUE!	#VALUE!	#VALUE!	#VALUE!	#VALUE!	#VALUE!
DMD	protein	P11532	UNIPROT	1902	P11532	NaN	NaN	NaN	NaN	#VALUE!	#VALUE!	#VALUE!	#VALUE!	#VALUE!	#VALUE!	#VALUE!	#VALUE!
FIG4	protein	Q92562	UNIPROT	1903	Q92562	0.660924	7.56288e-05	0.755726	0.000125778	2350.91	0.269012	2688.12	0.447392	FALSE	FALSE	FALSE	FALSE
PIKFYVE	protein	Q9Y2I7	UNIPROT	1904	Q9Y2I7	0.519198	0.000193944	0.987826	0.834314	1846.79	0.68986	3513.7	2967.65	FALSE	FALSE	FALSE	FALSE
VAC14	protein	Q08AM6	UNIPROT	1905	Q08AM6	NaN	NaN	NaN	NaN	#VALUE!	#VALUE!	#VALUE!	#VALUE!	#VALUE!	#VALUE!	#VALUE!	#VALUE!
FBXL17	protein	Q9UF56	UNIPROT	1906	Q9UF56	NaN	NaN	NaN	NaN	#VALUE!	#VALUE!	#VALUE!	#VALUE!	#VALUE!	#VALUE!	#VALUE!	#VALUE!
PTCH1	protein	Q13635	UNIPROT	1907	Q13635	2.80805e-06	0.932134	8.23844e-09	0.0171976	0.00998824	3315.6	2.93041e-05	61.1719	TRUE	FALSE	TRUE	FALSE
MKL2	protein	Q9ULH7	UNIPROT	1908	Q9ULH7	NaN	NaN	NaN	NaN	#VALUE!	#VALUE!	#VALUE!	#VALUE!	#VALUE!	#VALUE!	#VALUE!	#VALUE!
MN1	protein	Q10571	UNIPROT	1909	Q10571	8.22606e-15	0.000157127	9.63727e-06	0.041443	2.92601e-11	0.5589	0.0342798	147.413	TRUE	FALSE	TRUE	FALSE
Iodide	smallmolecule	CID:30165	PUBCHEM	1910	CID:30165	NaN	NaN	NaN	NaN	#VALUE!	#VALUE!	#VALUE!	#VALUE!	#VALUE!	#VALUE!	#VALUE!	#VALUE!
CCNC	protein	P24863	UNIPROT	1911	P24863	0.010685	0.157016	0.330751	0.67522	38.0064	558.506	1176.48	2401.76	FALSE	FALSE	FALSE	FALSE
OAT	protein	P04181	UNIPROT	1912	P04181	NaN	NaN	NaN	NaN	#VALUE!	#VALUE!	#VALUE!	#VALUE!	#VALUE!	#VALUE!	#VALUE!	#VALUE!
ODC1	protein	P11926	UNIPROT	1913	P11926	NaN	NaN	NaN	NaN	#VALUE!	#VALUE!	#VALUE!	#VALUE!	#VALUE!	#VALUE!	#VALUE!	#VALUE!
SESN1	protein	Q9Y6P5	UNIPROT	1914	Q9Y6P5	NaN	NaN	NaN	NaN	#VALUE!	#VALUE!	#VALUE!	#VALUE!	#VALUE!	#VALUE!	#VALUE!	#VALUE!
SESN2	protein	P58004	UNIPROT	1915	P58004	NaN	NaN	NaN	NaN	#VALUE!	#VALUE!	#VALUE!	#VALUE!	#VALUE!	#VALUE!	#VALUE!	#VALUE!
SESN3	protein	P58005	UNIPROT	1916	P58005	NaN	NaN	NaN	NaN	#VALUE!	#VALUE!	#VALUE!	#VALUE!	#VALUE!	#VALUE!	#VALUE!	#VALUE!
GATOR1	complex	SIGNOR-C192	SIGNOR	1917	SIGNOR-C192	NaN	NaN	NaN	NaN	#VALUE!	#VALUE!	#VALUE!	#VALUE!	#VALUE!	#VALUE!	#VALUE!	#VALUE!
GATOR2	complex	SIGNOR-C193	SIGNOR	1918	SIGNOR-C193	NaN	NaN	NaN	NaN	#VALUE!	#VALUE!	#VALUE!	#VALUE!	#VALUE!	#VALUE!	#VALUE!	#VALUE!
GNAI2	protein	P04899	UNIPROT	1919	P04899	0.195335	0.213	0.586594	0.490124	694.807	757.64	2086.52	1743.37	FALSE	FALSE	FALSE	FALSE
CFLAR	protein	O15519	UNIPROT	1920	O15519	0.187661	0.075661	0.71648	0.0305952	667.512	269.126	2548.52	108.827	FALSE	FALSE	FALSE	FALSE
HDAC4	protein	P56524	UNIPROT	1921	P56524	9.85402e-05	6.08391e-06	0.0434857	0.970265	0.350508	0.0216405	154.679	3451.23	FALSE	TRUE	FALSE	FALSE
IL19	protein	Q9UHD0	UNIPROT	1922	Q9UHD0	NaN	NaN	NaN	NaN	#VALUE!	#VALUE!	#VALUE!	#VALUE!	#VALUE!	#VALUE!	#VALUE!	#VALUE!
SHC3	protein	Q92529	UNIPROT	1923	Q92529	0.000930188	0.155091	0.0210532	0.0923602	3.30868	551.658	74.8862	328.525	FALSE	FALSE	FALSE	FALSE
DOK7	protein	Q18PE1	UNIPROT	1924	Q18PE1	NaN	NaN	NaN	NaN	#VALUE!	#VALUE!	#VALUE!	#VALUE!	#VALUE!	#VALUE!	#VALUE!	#VALUE!
HBEGF	protein	Q99075	UNIPROT	1925	Q99075	0.191046	0.137039	0.23888	0.741402	679.551	487.449	849.696	2637.17	FALSE	FALSE	FALSE	FALSE
EFNB2	protein	P52799	UNIPROT	1926	P52799	NaN	NaN	NaN	NaN	#VALUE!	#VALUE!	#VALUE!	#VALUE!	#VALUE!	#VALUE!	#VALUE!	#VALUE!
GNAO1	protein	P09471	UNIPROT	1927	P09471	NaN	NaN	NaN	NaN	#VALUE!	#VALUE!	#VALUE!	#VALUE!	#VALUE!	#VALUE!	#VALUE!	#VALUE!
THBS2	protein	P35442	UNIPROT	1928	P35442	NaN	NaN	NaN	NaN	#VALUE!	#VALUE!	#VALUE!	#VALUE!	#VALUE!	#VALUE!	#VALUE!	#VALUE!
NHS	protein	Q6T4R5	UNIPROT	1929	Q6T4R5	0.552548	0.0298687	0.190772	0.978052	1965.41	106.243	678.576	3478.93	FALSE	FALSE	FALSE	FALSE
CYFIP1	protein	Q7L576	UNIPROT	1930	Q7L576	NaN	NaN	NaN	NaN	#VALUE!	#VALUE!	#VALUE!	#VALUE!	#VALUE!	#VALUE!	#VALUE!	#VALUE!
NCKAP1	protein	Q9Y2A7	UNIPROT	1931	Q9Y2A7	NaN	NaN	NaN	NaN	#VALUE!	#VALUE!	#VALUE!	#VALUE!	#VALUE!	#VALUE!	#VALUE!	#VALUE!
BRK1	protein	Q8WUW1	UNIPROT	1932	Q8WUW1	NaN	NaN	NaN	NaN	#VALUE!	#VALUE!	#VALUE!	#VALUE!	#VALUE!	#VALUE!	#VALUE!	#VALUE!
WASF1	protein	Q92558	UNIPROT	1933	Q92558	0.00177162	0.0236927	0.000481347	0.252654	6.30164	84.2749	1.71215	898.69	FALSE	FALSE	FALSE	FALSE
WRC complex	complex	SIGNOR-C191	SIGNOR	1934	SIGNOR-C191	0.000178434	0.856714	0.12435	0.290281	0.634691	3047.33	442.314	1032.53	FALSE	FALSE	FALSE	FALSE
ARG1	protein	P05089	UNIPROT	1935	P05089	NaN	NaN	NaN	NaN	#VALUE!	#VALUE!	#VALUE!	#VALUE!	#VALUE!	#VALUE!	#VALUE!	#VALUE!
FCER1G	protein	P30273	UNIPROT	1936	P30273	NaN	NaN	NaN	NaN	#VALUE!	#VALUE!	#VALUE!	#VALUE!	#VALUE!	#VALUE!	#VALUE!	#VALUE!
FCER1A	protein	P12319	UNIPROT	1937	P12319	NaN	NaN	NaN	NaN	#VALUE!	#VALUE!	#VALUE!	#VALUE!	#VALUE!	#VALUE!	#VALUE!	#VALUE!
MS4A2	protein	Q01362	UNIPROT	1938	Q01362	NaN	NaN	NaN	NaN	#VALUE!	#VALUE!	#VALUE!	#VALUE!	#VALUE!	#VALUE!	#VALUE!	#VALUE!
FCER1G/FCER1G	complex	SIGNOR-C199	SIGNOR	1939	SIGNOR-C199	NaN	NaN	NaN	NaN	#VALUE!	#VALUE!	#VALUE!	#VALUE!	#VALUE!	#VALUE!	#VALUE!	#VALUE!
SELPLG	protein	Q14242	UNIPROT	1940	Q14242	NaN	NaN	NaN	NaN	#VALUE!	#VALUE!	#VALUE!	#VALUE!	#VALUE!	#VALUE!	#VALUE!	#VALUE!
IL5	protein	P05113	UNIPROT	1941	P05113	NaN	NaN	NaN	NaN	#VALUE!	#VALUE!	#VALUE!	#VALUE!	#VALUE!	#VALUE!	#VALUE!	#VALUE!
ZFP36	protein	P26651	UNIPROT	1942	P26651	0.0143764	0.984942	0.145818	0.849875	51.1368	3503.44	518.673	3023.01	FALSE	FALSE	FALSE	FALSE
GFI1	protein	Q99684	UNIPROT	1943	Q99684	0.000127939	0.0241878	0.0461683	0.324795	0.455078	86.0359	164.221	1155.29	FALSE	FALSE	FALSE	FALSE
EPO	protein	P01588	UNIPROT	1944	P01588	NaN	NaN	NaN	NaN	#VALUE!	#VALUE!	#VALUE!	#VALUE!	#VALUE!	#VALUE!	#VALUE!	#VALUE!
FLI1	protein	Q01543	UNIPROT	1945	Q01543	0.0133123	0.000344817	0.0328905	0.113786	47.3517	1.22651	116.992	404.737	FALSE	FALSE	FALSE	FALSE
KLF1	protein	Q13351	UNIPROT	1946	Q13351	0.0852699	0.564592	0.0733211	0.454403	303.305	2008.26	260.803	1616.31	FALSE	FALSE	FALSE	FALSE
GATA1	protein	P15976	UNIPROT	1947	P15976	0.000170111	0.784237	0.605913	0.0125196	0.605085	2789.53	2155.23	44.532	FALSE	FALSE	FALSE	FALSE
PEX26	protein	Q7Z412	UNIPROT	1948	Q7Z412	NaN	NaN	NaN	NaN	#VALUE!	#VALUE!	#VALUE!	#VALUE!	#VALUE!	#VALUE!	#VALUE!	#VALUE!
PEX6	protein	Q13608	UNIPROT	1949	Q13608	0.950374	0.70299	0.953422	NaN	3380.48	2500.54	3391.32	#VALUE!	FALSE	FALSE	FALSE	#VALUE!
PEX1	protein	O43933	UNIPROT	1950	O43933	0.564267	0.0487636	0.579738	0.0111495	2007.1	173.452	2062.13	39.6587	FALSE	FALSE	FALSE	FALSE
SST	protein	P61278	UNIPROT	1951	P61278	NaN	NaN	NaN	NaN	#VALUE!	#VALUE!	#VALUE!	#VALUE!	#VALUE!	#VALUE!	#VALUE!	#VALUE!
CRYAB	protein	P02511	UNIPROT	1952	P02511	NaN	NaN	NaN	NaN	#VALUE!	#VALUE!	#VALUE!	#VALUE!	#VALUE!	#VALUE!	#VALUE!	#VALUE!
NF1	protein	P21359	UNIPROT	1953	P21359	NaN	NaN	NaN	NaN	#VALUE!	#VALUE!	#VALUE!	#VALUE!	#VALUE!	#VALUE!	#VALUE!	#VALUE!
SP2	protein	Q02086	UNIPROT	1954	Q02086	NaN	NaN	NaN	NaN	#VALUE!	#VALUE!	#VALUE!	#VALUE!	#VALUE!	#VALUE!	#VALUE!	#VALUE!
resveratrol	smallmolecule	CID:445154	PUBCHEM	1955	CID:445154	NaN	NaN	NaN	NaN	#VALUE!	#VALUE!	#VALUE!	#VALUE!	#VALUE!	#VALUE!	#VALUE!	#VALUE!
PEBP1	protein	P30086	UNIPROT	1956	P30086	0.306067	0.560684	0.752577	0.702925	1088.68	1994.35	2676.92	2500.3	FALSE	FALSE	FALSE	FALSE
ARNTL2	protein	Q8WYA1	UNIPROT	1957	Q8WYA1	NaN	NaN	NaN	NaN	#VALUE!	#VALUE!	#VALUE!	#VALUE!	#VALUE!	#VALUE!	#VALUE!	#VALUE!
MTA1	protein	Q13330	UNIPROT	1958	Q13330	0.0407301	0.0203815	0.489407	0.122693	144.877	72.4969	1740.82	436.421	FALSE	FALSE	FALSE	FALSE
PRDM16	protein	Q9HAZ2	UNIPROT	1959	Q9HAZ2	NaN	NaN	NaN	NaN	#VALUE!	#VALUE!	#VALUE!	#VALUE!	#VALUE!	#VALUE!	#VALUE!	#VALUE!
FGF10	protein	O15520	UNIPROT	1960	O15520	NaN	NaN	NaN	NaN	#VALUE!	#VALUE!	#VALUE!	#VALUE!	#VALUE!	#VALUE!	#VALUE!	#VALUE!
FGF17	protein	O60258	UNIPROT	1961	O60258	NaN	NaN	NaN	NaN	#VALUE!	#VALUE!	#VALUE!	#VALUE!	#VALUE!	#VALUE!	#VALUE!	#VALUE!
FGF18	protein	O76093	UNIPROT	1962	O76093	NaN	NaN	NaN	NaN	#VALUE!	#VALUE!	#VALUE!	#VALUE!	#VALUE!	#VALUE!	#VALUE!	#VALUE!
FGF3	protein	P11487	UNIPROT	1963	P11487	NaN	NaN	NaN	NaN	#VALUE!	#VALUE!	#VALUE!	#VALUE!	#VALUE!	#VALUE!	#VALUE!	#VALUE!
PLCB1	protein	Q9NQ66	UNIPROT	1964	Q9NQ66	0.483229	0.00364993	0.703434	0.0444601	1718.85	12.9828	2502.12	158.145	FALSE	FALSE	FALSE	FALSE
CBFA2T3	protein	O75081	UNIPROT	1965	O75081	NaN	NaN	NaN	NaN	#VALUE!	#VALUE!	#VALUE!	#VALUE!	#VALUE!	#VALUE!	#VALUE!	#VALUE!
ZBTB47	protein	Q9UFB7	UNIPROT	1966	Q9UFB7	NaN	NaN	NaN	NaN	#VALUE!	#VALUE!	#VALUE!	#VALUE!	#VALUE!	#VALUE!	#VALUE!	#VALUE!
COL3A1	protein	P02461	UNIPROT	1967	P02461	NaN	NaN	NaN	NaN	#VALUE!	#VALUE!	#VALUE!	#VALUE!	#VALUE!	#VALUE!	#VALUE!	#VALUE!
ADGRG1	protein	Q9Y653	UNIPROT	1968	Q9Y653	6.68202e-06	0.0789592	0.000307469	0.244392	0.0237679	280.858	1.09367	869.302	TRUE	FALSE	FALSE	FALSE
acetylcholine	smallmolecule	CID:187	PUBCHEM	1969	CID:187	NaN	NaN	NaN	NaN	#VALUE!	#VALUE!	#VALUE!	#VALUE!	#VALUE!	#VALUE!	#VALUE!	#VALUE!
CHRNA7	protein	P36544	UNIPROT	1970	P36544	0.980986	0.0100636	0.000435465	0.125103	3489.37	35.7962	1.54895	444.991	FALSE	FALSE	FALSE	FALSE
BCHE	protein	P06276	UNIPROT	1971	P06276	NaN	NaN	NaN	NaN	#VALUE!	#VALUE!	#VALUE!	#VALUE!	#VALUE!	#VALUE!	#VALUE!	#VALUE!
ACHE	protein	P22303	UNIPROT	1972	P22303	NaN	NaN	NaN	NaN	#VALUE!	#VALUE!	#VALUE!	#VALUE!	#VALUE!	#VALUE!	#VALUE!	#VALUE!
PLCE1	protein	Q9P212	UNIPROT	1973	Q9P212	0.415898	0.026268	0.879241	0.499798	1479.35	93.4353	3127.46	1777.78	FALSE	FALSE	FALSE	FALSE
PAS complex	complex	SIGNOR-C190	SIGNOR	1974	SIGNOR-C190	0.51924	0.116316	0.799108	0.0714897	1846.93	413.738	2842.43	254.289	FALSE	FALSE	FALSE	FALSE
UMPS	protein	P11172	UNIPROT	1975	P11172	NaN	NaN	NaN	NaN	#VALUE!	#VALUE!	#VALUE!	#VALUE!	#VALUE!	#VALUE!	#VALUE!	#VALUE!
PNPLA6	protein	Q8IY17	UNIPROT	1976	Q8IY17	NaN	NaN	NaN	NaN	#VALUE!	#VALUE!	#VALUE!	#VALUE!	#VALUE!	#VALUE!	#VALUE!	#VALUE!
ALOX15	protein	P16050	UNIPROT	1977	P16050	NaN	NaN	NaN	NaN	#VALUE!	#VALUE!	#VALUE!	#VALUE!	#VALUE!	#VALUE!	#VALUE!	#VALUE!
Icomucret	smallmolecule	CID:5280724	PUBCHEM	1978	CID:5280724	NaN	NaN	NaN	NaN	#VALUE!	#VALUE!	#VALUE!	#VALUE!	#VALUE!	#VALUE!	#VALUE!	#VALUE!
BAG1	protein	Q99933	UNIPROT	1979	Q99933	NaN	NaN	NaN	NaN	#VALUE!	#VALUE!	#VALUE!	#VALUE!	#VALUE!	#VALUE!	#VALUE!	#VALUE!
BAG3	protein	O95817	UNIPROT	1980	O95817	0.424367	0.618248	0.449387	0.173639	1509.48	2199.11	1598.47	617.635	FALSE	FALSE	FALSE	FALSE
ISYNA1	protein	Q9NPH2	UNIPROT	1981	Q9NPH2	NaN	NaN	NaN	NaN	#VALUE!	#VALUE!	#VALUE!	#VALUE!	#VALUE!	#VALUE!	#VALUE!	#VALUE!
PER2	protein	O15055	UNIPROT	1982	O15055	0.658404	0.114361	0.507267	0.644978	2341.94	406.782	1804.35	2294.19	FALSE	FALSE	FALSE	FALSE
HDAC2	protein	Q92769	UNIPROT	1983	Q92769	5.10817e-05	0.00696429	0.706562	0.544851	0.181698	24.772	2513.24	1938.04	FALSE	FALSE	FALSE	FALSE
MTMR4	protein	Q9NYA4	UNIPROT	1984	Q9NYA4	NaN	NaN	NaN	NaN	#VALUE!	#VALUE!	#VALUE!	#VALUE!	#VALUE!	#VALUE!	#VALUE!	#VALUE!
HIC1	protein	Q14526	UNIPROT	1985	Q14526	NaN	NaN	NaN	NaN	#VALUE!	#VALUE!	#VALUE!	#VALUE!	#VALUE!	#VALUE!	#VALUE!	#VALUE!
PTGES	protein	O14684	UNIPROT	1986	O14684	NaN	NaN	NaN	NaN	#VALUE!	#VALUE!	#VALUE!	#VALUE!	#VALUE!	#VALUE!	#VALUE!	#VALUE!
Thromboxane	smallmolecule	CID:114873	PUBCHEM	1987	CID:114873	NaN	NaN	NaN	NaN	#VALUE!	#VALUE!	#VALUE!	#VALUE!	#VALUE!	#VALUE!	#VALUE!	#VALUE!
GXYLT2	protein	A0PJZ3	UNIPROT	1988	A0PJZ3	NaN	NaN	NaN	NaN	#VALUE!	#VALUE!	#VALUE!	#VALUE!	#VALUE!	#VALUE!	#VALUE!	#VALUE!
DLL3	protein	Q9NYJ7	UNIPROT	1989	Q9NYJ7	0.246358	0.164658	0.223111	0.302749	876.296	585.689	793.605	1076.88	FALSE	FALSE	FALSE	FALSE
NOTCH	proteinfamily	SIGNOR-PF30	SIGNOR	1990	SIGNOR-PF30	0.752164	0.605339	0.943312	0.88171	2675.45	2153.19	3355.36	3136.24	FALSE	FALSE	FALSE	FALSE
CCL5	protein	P13501	UNIPROT	1991	P13501	NaN	NaN	NaN	NaN	#VALUE!	#VALUE!	#VALUE!	#VALUE!	#VALUE!	#VALUE!	#VALUE!	#VALUE!
CCL7	protein	P80098	UNIPROT	1992	P80098	NaN	NaN	NaN	NaN	#VALUE!	#VALUE!	#VALUE!	#VALUE!	#VALUE!	#VALUE!	#VALUE!	#VALUE!
CCL11	protein	P51671	UNIPROT	1993	P51671	NaN	NaN	NaN	NaN	#VALUE!	#VALUE!	#VALUE!	#VALUE!	#VALUE!	#VALUE!	#VALUE!	#VALUE!
MAP4K2	protein	Q12851	UNIPROT	1994	Q12851	0.333507	0.299244	0.0153733	0.105369	1186.29	1064.41	54.6828	374.799	FALSE	FALSE	FALSE	FALSE
GH1	protein	P01241	UNIPROT	1995	P01241	NaN	NaN	NaN	NaN	#VALUE!	#VALUE!	#VALUE!	#VALUE!	#VALUE!	#VALUE!	#VALUE!	#VALUE!
Lipopolysaccharide	smallmolecule	CID:11970143	PUBCHEM	1996	CID:11970143	NaN	NaN	NaN	NaN	#VALUE!	#VALUE!	#VALUE!	#VALUE!	#VALUE!	#VALUE!	#VALUE!	#VALUE!
NRG1	protein	Q02297	UNIPROT	1997	Q02297	NaN	NaN	NaN	NaN	#VALUE!	#VALUE!	#VALUE!	#VALUE!	#VALUE!	#VALUE!	#VALUE!	#VALUE!
PLD1	protein	Q13393	UNIPROT	1998	Q13393	0.236197	0.000742645	0.481186	0.112657	840.153	2.64159	1711.58	400.72	FALSE	FALSE	FALSE	FALSE
CBLC	protein	Q9ULV8	UNIPROT	1999	Q9ULV8	0.0130994	3.15812e-06	0.00426985	0.00462551	46.5945	0.0112334	15.1879	16.453	FALSE	TRUE	FALSE	FALSE
[truncated: 1,558 more rows]
